# Supplementary material for: Hierarchical micro/nanostructured silver hollow fiber boosts electroreduction of carbon dioxide
Source: Nat Commun. 2022 Jun 2;13:3080. doi: 10.1038/s41467-022-30733-6 (PMC9163090; doi:10.1038/s41467-022-30733-6)
Supplement: Supplementary file 2 — Source Data [file 41467_2022_30733_MOESM2_ESM.zip]

Archive with 6 entries (6 files):
- Source Data-Manuscript Fig3c.xlsx
- Source Data-Manuscript Fig4 Fig5 Fig6.xlsx
- Source Data-Supplementary Figs.xlsx
- Source Data-Manuscript Fig2.xlsx
- Source Data-Manuscript Fig3a.xlsx
- Source Data-Manuscript Fig3b.txt
