# Supplementary material for: Hierarchical micro/nanostructured silver hollow fiber boosts electroreduction of carbon dioxide
Source: Nat Commun. 2022 Jun 2;13:3080. doi: 10.1038/s41467-022-30733-6 (PMC9163090; doi:10.1038/s41467-022-30733-6)
Supplement: Supplementary file 2 — Source Data [file 41467_2022_30733_MOESM2_ESM.zip › Source Data-Manuscript Fig3c.xlsx]

## Sheet: Figure 3
Figure 3c
	Electrocatalysis
Current density (x)	CO2 conv. Rate (y)	CO2 conv. Rate (y)	CO2 conv. Rate (y)	CO2 conv. Rate (y)	CO2 conv. Rate (y)	CO2 conv. Rate (y)	CO2 conv. Rate (y)	CO2 conv. Rate (y)	CO2 conv. Rate (y)	CO2 conv. Rate (y)	CO2 conv. Rate (y)	CO2 conv. Rate (y)	CO2 conv. Rate (y)	CO2 conv. Rate (y)	CO2 conv. Rate (y)	CO2 conv. Rate (y)	CO2 conv. Rate (y)	CO2 conv. Rate (y)	CO2 conv. Rate (y)	CO2 conv. Rate (y)	CO2 conv. Rate (y)	CO2 conv. Rate (y)	CO2 conv. Rate (y)	CO2 conv. Rate (y)	CO2 conv. Rate (y)	CO2 conv. Rate (y)	CO2 conv. Rate (y)	CO2 conv. Rate (y)	CO2 conv. Rate (y)	CO2 conv. Rate (y)	CO2 conv. Rate (y)	CO2 conv. Rate (y)	CO2 conv. Rate (y)	CO2 conv. Rate (y)	CO2 conv. Rate (y)	CO2 conv. Rate (y)	CO2 conv. Rate (y)	CO2 conv. Rate (y)	CO2 conv. Rate (y)	CO2 conv. Rate (y)	CO2 conv. Rate (y)	CO2 conv. Rate (y)	CO2 conv. Rate (y)	CO2 conv. Rate (y)	CO2 conv. Rate (y)	CO2 conv. Rate (y)	CO2 conv. Rate (y)	CO2 conv. Rate (y)	CO2 conv. Rate (y)
160	2.01																																											--	--	--	--	--	--
150		1.88																																										--	--	--	--	--	--
94			6.55																																									--	--	--	--	--	--
222				9.84																																								--	--	--	--	--	--
178.4					7.18																																							--	--	--	--	--	--
400						6.9																																						--	--	--	--	--	--
102							3.13																																					--	--	--	--	--	--
34.3								3.16																																				--	--	--	--	--	--
32.9									2.96																																			--	--	--	--	--	--
33.3										1.95																																		--	--	--	--	--	--
27.9											0.63																																	--	--	--	--	--	--
25												0.74																																--	--	--	--	--	--
130													0.71																															--	--	--	--	--	--
406.7														18.51																														--	--	--	--	--	--
500															6.69																													--	--	--	--	--	--
23.7																0.53																												--	--	--	--	--	--
12.6																	0.21																											--	--	--	--	--	--
14																		0.18																										--	--	--	--	--	--
322																			3.36																									--	--	--	--	--	--
8.6																				0.32																								--	--	--	--	--	--
38																					0.5																							--	--	--	--	--	--
302.4																						2.68																						--	--	--	--	--	--
25																							0.74																					--	--	--	--	--	--
8.8																								0.64																				--	--	--	--	--	--
8.5																									0.56																			--	--	--	--	--	--
10																										0.34																		--	--	--	--	--	--
8.6																											0.29																	--	--	--	--	--	--
15.2																												0.25																--	--	--	--	--	--
3.5																													0.18															--	--	--	--	--	--
9.3																														0.15														--	--	--	--	--	--
4																															0.14													--	--	--	--	--	--
16.3																																0.09												--	--	--	--	--	--
2.8																																	0.09											--	--	--	--	--	--
18.6																																		3.16										--	--	--	--	--	--
3.3																																			0.06									--	--	--	--	--	--
1170																																				6.72								--	--	--	--	--	--
1370																																					6.81							--	--	--	--	--	--
1550																																						7.32						--	--	--	--	--	--
800																																							10.1519	--	--			--	--	--	--	--	--
1000																																								12.9685	--			--	--	--	--	--	--
1600																																									19.3			--	--	--	--	--	--
526.6																																										10.39		--	--	--	--	--	--
368.3																																											7.61	--	--	--	--	--	--
148.9																																												4.77				--	--
250																																													3.33			--	--
100																																														3.26		--	--
500																																															2.19	--	--
400																																																1.93
186																																																	1.17
150
36.7
6.9
5
10.2
57.3
144.9
150
[truncated: 78 more columns]
