# Supplementary material for: Hierarchical micro/nanostructured silver hollow fiber boosts electroreduction of carbon dioxide
Source: Nat Commun. 2022 Jun 2;13:3080. doi: 10.1038/s41467-022-30733-6 (PMC9163090; doi:10.1038/s41467-022-30733-6)
Supplement: Supplementary file 2 — Source Data [file 41467_2022_30733_MOESM2_ESM.zip › Source Data-Manuscript Fig4 Fig5 Fig6.xlsx]

## Sheet: Figure 4
Figure 4a									Figure 4b													Figure 4c
	Ag foil	Ag HF	activated Ag HF	activated Ag foil					activated Ag foil			Ag HF			activated Ag HF			Ag foil				Ag foil				activated Ag foil				Ag HF				activated Ag HF
Scan rate (x)	Δ j (y)	Δ j (y)	Δ j (y)	Δ j (y)					Potential (x)	jCO (y)	Error bar	Potential (x)	jCO (y)	Error bar	Potential (x)	jCO (y)	Error bar	Potential (x)	jCO (y)	Error bar		Experimental data		The fitting line of Ag foil		Experimental data		The fitting line of activated Ag foil		Experimental data		The fitting line of Ag HF		Experimental data		The fitting line of activated Ag HF
30	0.11209	0.34839	1.00596	0.37452					-0.34969	0.17369	0.00475	-0.44899	0.47461	0.03124	-0.34808	2.45982	0.22826	-0.54905	0.05503	0.01236		Zre (x)	-Zim (y)	Zre (x)	-Zim (y)	Zre (x)	-Zim (y)	Zre (x)	-Zim (y)	Zre (x)	-Zim (y)	Zre (x)	-Zim (y)	Zre (x)	-Zim (y)	Zre (x)	-Zim (y)
40	0.14175	0.47648	1.32301	0.49396					-0.4979	1.53255	0.0662	-0.54523	4.17022	0.62724	-0.47264	34.7962	2.07759	-0.6942	0.40776	0.1159		0.78801	0.07892	0.93268	0.20591	0.89461	-0.00349	0.92137	0.02026	0.90263	0.15722	0.92324	0.1095	0.9105	0.00276	0.91121	0.00282
50	0.16648	0.58668	1.63185	0.60869					-0.69106	3.95264	0.40457	-0.68144	13.0389	0.53554	-0.53568	81.2125	7.03258	-0.88616	2.71985	0.72758		0.90848	0.26083	0.93848	0.25593	0.92734	0.00417	0.92246	0.0247	0.91535	0.19037	0.92868	0.13626	0.9106	0.00345	0.91123	0.00356
60	0.20235	0.70024	1.93863	0.7233					-0.87481	8.52866	1.00587	-0.89939	48.1671	3.06396	-0.62516	220.472	7.41446	-0.97772	6.13938	1.32357		0.8665	0.2888	0.94606	0.31882	0.91576	-0.02263	0.9237	0.02971	0.92091	0.21365	0.93612	0.16883	0.9108	0.00435	0.91126	0.0044
70	0.23332	0.81441	2.25118	0.8324					-0.95282	13.5016	1.40444	-1.0229	49.9618	3.04727	-0.72003	600.288	23.9742	-1.07236	6.25734	0.73352		0.94594	0.41029	0.95589	0.39675	0.88062	0.01271	0.92541	0.03661	0.95439	0.24755	0.94652	0.20879	0.9109	0.00552	0.91132	0.00568
80	0.26307	0.91946	2.55597	0.93586					-1.13865	15.4464	4.07566	-1.13076	68.3489	6.78802	-0.82737	1166.26	70.1688	-1.15231	4.67694	0.69737		1.00357	0.54661	0.96878	0.49349	0.97897	0.05616	0.92746	0.04477	0.99369	0.28061	0.96116	0.25765	0.911	0.00701	0.9114	0.00717
															-0.89495	1400.94	49.2304					0.93503	0.66872	0.98449	0.6045	0.92878	0.08526	0.92994	0.05458	1.00259	0.32564	0.9819	0.31691	0.912	0.00884	0.91154	0.00904
															-0.93508	1267.69	65.4844					0.95228	0.85586	1.00822	0.76029	0.91497	0.07862	0.93299	0.06652	1.02536	0.38188	1.01137	0.38815	0.9131	0.01115	0.91176	0.01144
																						1.04322	1.03211	1.03943	0.94798	0.85609	0.12644	0.93676	0.08105	1.06463	0.45545	1.05333	0.47273	0.9135	0.014	0.91209	0.01438
The fitting line of Figure 4a																						1.14146	1.23093	1.08151	1.17746	0.96017	0.08529	0.94143	0.09872	1.10799	0.54035	1.11259	0.57075	0.9137	0.01773	0.91264	0.01819
The fitting line of Ag foil		The fitting line of Ag HF		The fitting line of activated Ag HF		The fitting line of activated Ag foil																1.16453	1.55549	1.13945	1.46066	0.98104	0.05148	0.94722	0.12021	1.18712	0.64515	1.19465	0.68008	0.9154	0.02227	0.9135	0.02287
Scan rate (x)	Δ j (y)	Scan rate (x)	Δ j (y)	Scan rate (x)	Δ j (y)	Scan rate (x)	Δ j (y)															1.33247	1.87375	1.22018	1.8099	0.97684	0.21558	0.95446	0.14642	1.27294	0.77339	1.30664	0.79722	0.9162	0.028	0.91485	0.02866
30	0.1104	30	0.35646	30	0.38027	30	1.01005															1.38357	2.26315	1.33354	2.23853	0.92773	0.1637	0.96351	0.17829	1.42341	0.89381	1.45419	0.91373	0.917	0.03493	0.91699	0.03591
30.05	0.11056	30.05	0.35703	30.05	0.38083	30.05	1.0116															1.67749	2.7217	1.49408	2.76242	1.00186	0.2054	0.97483	0.21676	1.60727	1.03183	1.63927	1.017	0.9193	0.0436	0.92033	0.04472
30.1001	0.11071	30.1001	0.3576	30.1001	0.38139	30.1001	1.01315															1.85691	3.40883	1.72328	3.39957	1.01989	0.21933	0.98915	0.26352	1.811	1.09554	1.85861	1.09261	0.9233	0.05373	0.92544	0.05518
30.1502	0.11086	30.1502	0.35817	30.1502	0.38196	30.1502	1.0147															2.10738	4.14431	2.05054	4.16422	1.01899	0.29389	1.00733	0.32016	2.09491	1.16697	2.10062	1.12719	0.9347	0.06547	0.93307	0.06713
30.2002	0.11101	30.2002	0.35874	30.2002	0.38252	30.2002	1.01625															2.56219	4.88383	2.51372	5.06156	1.01991	0.39622	1.0305	0.38843	2.34058	1.16778	2.34656	1.11395	0.9424	0.07827	0.94422	0.08021
30.2503	0.11117	30.2503	0.35931	30.2503	0.38308	30.2503	1.0178															3.02764	6.1237	3.16897	6.09736	1.10281	0.44021	1.06026	0.47071	2.59715	1.08259	2.57781	1.05561	0.9613	0.10253	0.95959	0.0932
30.3003	0.11132	30.3003	0.35988	30.3003	0.38364	30.3003	1.01935															3.90372	7.13778	4.08005	7.24842	1.13534	0.67113	1.09873	0.56953	2.81953	0.99279	2.78029	0.96247	1.00333	0.11013	1.00418	0.11198
30.3503	0.11147	30.3503	0.36045	30.3503	0.38421	30.3503	1.0209															5.14883	8.49055	5.31156	8.45735	1.16882	0.60633	1.14858	0.68726	3.00882	0.83653	2.94401	0.85071	1.03	0.1124	1.03064	0.11379
30.4004	0.11162	30.4004	0.36102	30.4004	0.38477	30.4004	1.02245															6.678	9.66936	6.9199	9.63127	1.22174	0.86764	1.21364	0.82702	3.10909	0.66625	3.07146	0.73264	1.05667	0.10893	1.05627	0.10958
30.4505	0.11178	30.4505	0.36159	30.4505	0.38533	30.4505	1.024															8.82833	10.7384	8.91756	10.6332	1.28574	1.00422	1.29936	0.99236	3.1657	0.54439	3.16679	0.61831	1.08333	0.10027	1.0791	0.10032
30.5005	0.11193	30.5005	0.36216	30.5005	0.3859	30.5005	1.02556															11.1045	11.5091	11.2377	11.3068	1.37606	1.06433	1.41075	1.18286	3.23317	0.40515	3.23547	0.5149	1.09667	0.0884	1.0974	0.08806
30.5506	0.11208	30.5506	0.36273	30.5506	0.38646	30.5506	1.02711															13.914	11.8104	13.7451	11.5309	1.58294	1.39081	1.55725	1.40184	3.24607	0.32476	3.28422	0.42481	1.11	0.07547	1.11105	0.0748
30.6006	0.11223	30.6006	0.3633	30.6006	0.38702	30.6006	1.02866															16.1876	11.6329	16.2557	11.2571	1.76159	1.53663	1.7493	1.64847	3.30029	0.28085	3.31884	0.34759	1.12333	0.0628	1.12061	0.06214
30.6506	0.11239	30.6506	0.36387	30.6506	0.38759	30.6506	1.03021															18.8045	10.9467	18.5407	10.5467	1.96967	2.01417	1.99603	1.91539	--	--	--	--	1.12333	0.05133	1.12715	0.05071
30.7007	0.11254	30.7007	0.36444	30.7007	0.38815	30.7007	1.03176															20.8326	9.29339	20.4996	9.52212	2.2888	2.31394	2.30781	2.19277	--	--	--	--	1.13087	0.04155	1.13145	0.04093
30.7508	0.11269	30.7508	0.36501	30.7508	0.38871	30.7508	1.03331															22.1834	7.94336	22.0767	8.33329	2.63688	2.49652	2.69676	2.46774	--	--	--	--	--	--	--	--
30.8008	0.11284	30.8008	0.36558	30.8008	0.38927	30.8008	1.03486															23.2094	6.71557	23.2731	7.12605	3.21854	2.83199	3.16588	2.71757	--	--	--	--	--	--	--	--
30.8509	0.11299	30.8509	0.36615	30.8509	0.38984	30.8509	1.03641															23.8056	5.48862	24.1505	5.99111	4.31394	3.08445	4.3045	3.03826	--	--	--	--	--	--	--	--
30.9009	0.11315	30.9009	0.36672	30.9009	0.3904	30.9009	1.03796															24.6489	4.73436	24.7849	4.9673	5.01046	3.15407	4.92523	3.06837	--	--	--	--	--	--	--	--
30.9509	0.1133	30.9509	0.36729	30.9509	0.39096	30.9509	1.03951															24.701	3.70934	25.2347	4.07861	5.60796	3.04767	5.54331	3.00196	-	--	--	--	--	--	--	--
31.001	0.11345	31.001	0.36786	31.001	0.39153	31.001	1.04106															26.0975	2.28543	25.9251	2.19231	6.20102	2.70743	6.12353	2.8477	--	--	--	--	--	--	--	--
31.0511	0.1136	31.0511	0.36842	31.0511	0.39209	31.0511	1.04261															26.2506	1.7842	26.2618	0.60015	6.71846	2.60389	6.63692	2.62773	--	--	--	--	--	--	--	--
31.1011	0.11376	31.1011	0.36899	31.1011	0.39265	31.1011	1.04416																			7.08595	2.28927	7.07612	2.36529	--	--	--	--	--	--	--	--
31.1512	0.11391	31.1512	0.36956	31.1512	0.39321	31.1512	1.04571															--	--	--	--	7.39432	2.05835	7.43405	2.08796	--	--	--	--	--	--	--	--
31.2012	0.11406	31.2012	0.37013	31.2012	0.39378	31.2012	1.04726															--	--	--	--	7.63897	1.9769	7.72114	1.81203	--	--	--	--	--	--	--	--
31.2512	0.11421	31.2512	0.3707	31.2512	0.39434	31.2512	1.04881															--	--	--	--	7.74711	1.66733	7.94521	1.5527	--	--	--	--	--	--	--	--
31.3013	0.11437	31.3013	0.37127	31.3013	0.3949	31.3013	1.05036															--	--	--	--	7.91197	1.57598	8.11849	1.31662	--	--	--	--	--	--	--	--
31.3514	0.11452	31.3514	0.37184	31.3514	0.39547	31.3514	1.05191															--	--	--	--	8.16928	1.50111	8.25089	1.10809	--	--	--	--	--	--	--	--
31.4014	0.11467	31.4014	0.37241	31.4014	0.39603	31.4014	1.05346															--	--	--	--	8.21795	1.33496	8.35223	0.92643	--	--	--	--	--	--	--	--
31.4515	0.11482	31.4515	0.37298	31.4515	0.39659	31.4515	1.05501
31.5015	0.11498	31.5015	0.37355	31.5015	0.39716	31.5015	1.05656
31.5515	0.11513	31.5515	0.37412	31.5515	0.39772	31.5515	1.05811
31.6016	0.11528	31.6016	0.37469	31.6016	0.39828	31.6016	1.05966
31.6517	0.11543	31.6517	0.37526	31.6517	0.39884	31.6517	1.06121
31.7017	0.11558	31.7017	0.37583	31.7017	0.39941	31.7017	1.06276
31.7518	0.11574	31.7518	0.3764	31.7518	0.39997	31.7518	1.06431
31.8018	0.11589	31.8018	0.37697	31.8018	0.40053	31.8018	1.06586
31.8518	0.11604	31.8518	0.37754	31.8518	0.4011	31.8518	1.06741
31.9019	0.11619	31.9019	0.37811	31.9019	0.40166	31.9019	1.06896
31.952	0.11635	31.952	0.37868	31.952	0.40222	31.952	1.07051
32.002	0.1165	32.002	0.37925	32.002	0.40278	32.002	1.07206
32.0521	0.11665	32.0521	0.37982	32.0521	0.40335	32.0521	1.07361
32.1021	0.1168	32.1021	0.38038	32.1021	0.40391	32.1021	1.07517
32.1521	0.11696	32.1521	0.38095	32.1521	0.40447	32.1521	1.07672
32.2022	0.11711	32.2022	0.38152	32.2022	0.40504	32.2022	1.07827
32.2522	0.11726	32.2522	0.38209	32.2522	0.4056	32.2522	1.07982
32.3023	0.11741	32.3023	0.38266	32.3023	0.40616	32.3023	1.08137
32.3524	0.11757	32.3524	0.38323	32.3524	0.40673	32.3524	1.08292
32.4024	0.11772	32.4024	0.3838	32.4024	0.40729	32.4024	1.08447
32.4524	0.11787	32.4524	0.38437	32.4524	0.40785	32.4524	1.08602
32.5025	0.11802	32.5025	0.38494	32.5025	0.40841	32.5025	1.08757
32.5525	0.11817	32.5525	0.38551	32.5525	0.40898	32.5525	1.08912
32.6026	0.11833	32.6026	0.38608	32.6026	0.40954	32.6026	1.09067
32.6527	0.11848	32.6527	0.38665	32.6527	0.4101	32.6527	1.09222
32.7027	0.11863	32.7027	0.38722	32.7027	0.41067	32.7027	1.09377
32.7527	0.11878	32.7527	0.38779	32.7527	0.41123	32.7527	1.09532
32.8028	0.11894	32.8028	0.38836	32.8028	0.41179	32.8028	1.09687
32.8528	0.11909	32.8528	0.38893	32.8528	0.41235	32.8528	1.09842
32.9029	0.11924	32.9029	0.3895	32.9029	0.41292	32.9029	1.09997
32.953	0.11939	32.953	0.39007	32.953	0.41348	32.953	1.10152
33.003	0.11955	33.003	0.39064	33.003	0.41404	33.003	1.10307
33.053	0.1197	33.053	0.39121	33.053	0.41461	33.053	1.10462
33.1031	0.11985	33.1031	0.39178	33.1031	0.41517	33.1031	1.10617
33.1531	0.12	33.1531	0.39234	33.1531	0.41573	33.1531	1.10772
33.2032	0.12016	33.2032	0.39291	33.2032	0.4163	33.2032	1.10927
33.2533	0.12031	33.2533	0.39348	33.2533	0.41686	33.2533	1.11082
33.3033	0.12046	33.3033	0.39405	33.3033	0.41742	33.3033	1.11237
33.3533	0.12061	33.3533	0.39462	33.3533	0.41798	33.3533	1.11392
33.4034	0.12077	33.4034	0.39519	33.4034	0.41855	33.4034	1.11547
33.4534	0.12092	33.4534	0.39576	33.4534	0.41911	33.4534	1.11702
33.5035	0.12107	33.5035	0.39633	33.5035	0.41967	33.5035	1.11857
33.5536	0.12122	33.5536	0.3969	33.5536	0.42024	33.5536	1.12012
33.6036	0.12137	33.6036	0.39747	33.6036	0.4208	33.6036	1.12167
33.6536	0.12153	33.6536	0.39804	33.6536	0.42136	33.6536	1.12322
33.7037	0.12168	33.7037	0.39861	33.7037	0.42192	33.7037	1.12478
33.7537	0.12183	33.7537	0.39918	33.7537	0.42249	33.7537	1.12633
33.8038	0.12198	33.8038	0.39975	33.8038	0.42305	33.8038	1.12788
33.8539	0.12214	33.8539	0.40032	33.8539	0.42361	33.8539	1.12943
33.9039	0.12229	33.9039	0.40089	33.9039	0.42418	33.9039	1.13098
33.9539	0.12244	33.9539	0.40146	33.9539	0.42474	33.9539	1.13253
34.004	0.12259	34.004	0.40203	34.004	0.4253	34.004	1.13408
34.054	0.12275	34.054	0.4026	34.054	0.42587	34.054	1.13563
34.1041	0.1229	34.1041	0.40317	34.1041	0.42643	34.1041	1.13718
34.1542	0.12305	34.1542	0.40374	34.1542	0.42699	34.1542	1.13873
34.2042	0.1232	34.2042	0.40431	34.2042	0.42755	34.2042	1.14028
34.2542	0.12336	34.2542	0.40487	34.2542	0.42812	34.2542	1.14183
34.3043	0.12351	34.3043	0.40544	34.3043	0.42868	34.3043	1.14338
34.3543	0.12366	34.3543	0.40601	34.3543	0.42924	34.3543	1.14493
34.4044	0.12381	34.4044	0.40658	34.4044	0.42981	34.4044	1.14648
34.4545	0.12396	34.4545	0.40715	34.4545	0.43037	34.4545	1.14803
34.5045	0.12412	34.5045	0.40772	34.5045	0.43093	34.5045	1.14958
34.5545	0.12427	34.5545	0.40829	34.5545	0.43149	34.5545	1.15113
34.6046	0.12442	34.6046	0.40886	34.6046	0.43206	34.6046	1.15268
34.6546	0.12457	34.6546	0.40943	34.6546	0.43262	34.6546	1.15423
34.7047	0.12473	34.7047	0.41	34.7047	0.43318	34.7047	1.15578
34.7548	0.12488	34.7548	0.41057	34.7548	0.43375	34.7548	1.15733
34.8048	0.12503	34.8048	0.41114	34.8048	0.43431	34.8048	1.15888
34.8548	0.12518	34.8548	0.41171	34.8548	0.43487	34.8548	1.16043
34.9049	0.12534	34.9049	0.41228	34.9049	0.43544	34.9049	1.16198
34.9549	0.12549	34.9549	0.41285	34.9549	0.436	34.9549	1.16353
35.005	0.12564	35.005	0.41342	35.005	0.43656	35.005	1.16508
35.0551	0.12579	35.0551	0.41399	35.0551	0.43712	35.0551	1.16663
35.1051	0.12595	35.1051	0.41456	35.1051	0.43769	35.1051	1.16818
35.1552	0.1261	35.1552	0.41513	35.1552	0.43825	35.1552	1.16973
35.2052	0.12625	35.2052	0.4157	35.2052	0.43881	35.2052	1.17128
35.2553	0.1264	35.2553	0.41627	35.2553	0.43938	35.2553	1.17283
35.3053	0.12655	35.3053	0.41683	35.3053	0.43994	35.3053	1.17439
35.3554	0.12671	35.3554	0.4174	35.3554	0.4405	35.3554	1.17594
35.4054	0.12686	35.4054	0.41797	35.4054	0.44106	35.4054	1.17749
35.4555	0.12701	35.4555	0.41854	35.4555	0.44163	35.4555	1.17904
35.5055	0.12716	35.5055	0.41911	35.5055	0.44219	35.5055	1.18059
35.5556	0.12732	35.5556	0.41968	35.5556	0.44275	35.5556	1.18214
35.6056	0.12747	35.6056	0.42025	35.6056	0.44332	35.6056	1.18369
35.6557	0.12762	35.6557	0.42082	35.6557	0.44388	35.6557	1.18524
35.7057	0.12777	35.7057	0.42139	35.7057	0.44444	35.7057	1.18679
35.7558	0.12793	35.7558	0.42196	35.7558	0.44501	35.7558	1.18834
35.8058	0.12808	35.8058	0.42253	35.8058	0.44557	35.8058	1.18989
35.8559	0.12823	35.8559	0.4231	35.8559	0.44613	35.8559	1.19144
35.9059	0.12838	35.9059	0.42367	35.9059	0.44669	35.9059	1.19299
35.956	0.12854	35.956	0.42424	35.956	0.44726	35.956	1.19454
36.006	0.12869	36.006	0.42481	36.006	0.44782	36.006	1.19609
36.0561	0.12884	36.0561	0.42538	36.0561	0.44838	36.0561	1.19764
36.1061	0.12899	36.1061	0.42595	36.1061	0.44895	36.1061	1.19919
36.1562	0.12915	36.1562	0.42652	36.1562	0.44951	36.1562	1.20074
36.2062	0.1293	36.2062	0.42709	36.2062	0.45007	36.2062	1.20229
36.2563	0.12945	36.2563	0.42766	36.2563	0.45063	36.2563	1.20384
36.3063	0.1296	36.3063	0.42823	36.3063	0.4512	36.3063	1.20539
36.3564	0.12975	36.3564	0.42879	36.3564	0.45176	36.3564	1.20694
36.4064	0.12991	36.4064	0.42936	36.4064	0.45232	36.4064	1.20849
36.4565	0.13006	36.4565	0.42993	36.4565	0.45289	36.4565	1.21004
36.5065	0.13021	36.5065	0.4305	36.5065	0.45345	36.5065	1.21159
36.5566	0.13036	36.5566	0.43107	36.5566	0.45401	36.5566	1.21314
36.6066	0.13052	36.6066	0.43164	36.6066	0.45458	36.6066	1.21469
36.6567	0.13067	36.6567	0.43221	36.6567	0.45514	36.6567	1.21624
36.7067	0.13082	36.7067	0.43278	36.7067	0.4557	36.7067	1.21779
36.7568	0.13097	36.7568	0.43335	36.7568	0.45626	36.7568	1.21934
36.8068	0.13113	36.8068	0.43392	36.8068	0.45683	36.8068	1.22089
36.8569	0.13128	36.8569	0.43449	36.8569	0.45739	36.8569	1.22244
36.9069	0.13143	36.9069	0.43506	36.9069	0.45795	36.9069	1.224
36.957	0.13158	36.957	0.43563	36.957	0.45852	36.957	1.22555
37.007	0.13174	37.007	0.4362	37.007	0.45908	37.007	1.2271
37.0571	0.13189	37.0571	0.43677	37.0571	0.45964	37.0571	1.22865
37.1071	0.13204	37.1071	0.43734	37.1071	0.4602	37.1071	1.2302
37.1572	0.13219	37.1572	0.43791	37.1572	0.46077	37.1572	1.23175
37.2072	0.13234	37.2072	0.43848	37.2072	0.46133	37.2072	1.2333
37.2573	0.1325	37.2573	0.43905	37.2573	0.46189	37.2573	1.23485
37.3073	0.13265	37.3073	0.43962	37.3073	0.46246	37.3073	1.2364
37.3574	0.1328	37.3574	0.44019	37.3574	0.46302	37.3574	1.23795
37.4074	0.13295	37.4074	0.44075	37.4074	0.46358	37.4074	1.2395
37.4575	0.13311	37.4575	0.44132	37.4575	0.46415	37.4575	1.24105
37.5075	0.13326	37.5075	0.44189	37.5075	0.46471	37.5075	1.2426
37.5576	0.13341	37.5576	0.44246	37.5576	0.46527	37.5576	1.24415
37.6076	0.13356	37.6076	0.44303	37.6076	0.46583	37.6076	1.2457
37.6577	0.13372	37.6577	0.4436	37.6577	0.4664	37.6577	1.24725
37.7077	0.13387	37.7077	0.44417	37.7077	0.46696	37.7077	1.2488
37.7578	0.13402	37.7578	0.44474	37.7578	0.46752	37.7578	1.25035
37.8078	0.13417	37.8078	0.44531	37.8078	0.46809	37.8078	1.2519
37.8579	0.13433	37.8579	0.44588	37.8579	0.46865	37.8579	1.25345
37.9079	0.13448	37.9079	0.44645	37.9079	0.46921	37.9079	1.255
37.958	0.13463	37.958	0.44702	37.958	0.46977	37.958	1.25655
38.008	0.13478	38.008	0.44759	38.008	0.47034	38.008	1.2581
38.0581	0.13493	38.0581	0.44816	38.0581	0.4709	38.0581	1.25965
38.1081	0.13509	38.1081	0.44873	38.1081	0.47146	38.1081	1.2612
38.1582	0.13524	38.1582	0.4493	38.1582	0.47203	38.1582	1.26275
38.2082	0.13539	38.2082	0.44987	38.2082	0.47259	38.2082	1.2643
38.2583	0.13554	38.2583	0.45044	38.2583	0.47315	38.2583	1.26585
38.3083	0.1357	38.3083	0.45101	38.3083	0.47371	38.3083	1.2674
38.3584	0.13585	38.3584	0.45158	38.3584	0.47428	38.3584	1.26895
38.4084	0.136	38.4084	0.45215	38.4084	0.47484	38.4084	1.2705
38.4585	0.13615	38.4585	0.45271	38.4585	0.4754	38.4585	1.27205
38.5085	0.13631	38.5085	0.45328	38.5085	0.47597	38.5085	1.27361
38.5586	0.13646	38.5586	0.45385	38.5586	0.47653	38.5586	1.27516
38.6086	0.13661	38.6086	0.45442	38.6086	0.47709	38.6086	1.27671
38.6587	0.13676	38.6587	0.45499	38.6587	0.47766	38.6587	1.27826
38.7087	0.13692	38.7087	0.45556	38.7087	0.47822	38.7087	1.27981
38.7588	0.13707	38.7588	0.45613	38.7588	0.47878	38.7588	1.28136
38.8088	0.13722	38.8088	0.4567	38.8088	0.47934	38.8088	1.28291
38.8589	0.13737	38.8589	0.45727	38.8589	0.47991	38.8589	1.28446
38.9089	0.13753	38.9089	0.45784	38.9089	0.48047	38.9089	1.28601
38.959	0.13768	38.959	0.45841	38.959	0.48103	38.959	1.28756
39.009	0.13783	39.009	0.45898	39.009	0.4816	39.009	1.28911
39.0591	0.13798	39.0591	0.45955	39.0591	0.48216	39.0591	1.29066
39.1091	0.13813	39.1091	0.46012	39.1091	0.48272	39.1091	1.29221
39.1592	0.13829	39.1592	0.46069	39.1592	0.48328	39.1592	1.29376
39.2092	0.13844	39.2092	0.46126	39.2092	0.48385	39.2092	1.29531
39.2593	0.13859	39.2593	0.46183	39.2593	0.48441	39.2593	1.29686
39.3093	0.13874	39.3093	0.4624	39.3093	0.48497	39.3093	1.29841
39.3594	0.1389	39.3594	0.46297	39.3594	0.48554	39.3594	1.29996
39.4094	0.13905	39.4094	0.46354	39.4094	0.4861	39.4094	1.30151
39.4595	0.1392	39.4595	0.46411	39.4595	0.48666	39.4595	1.30306
39.5095	0.13935	39.5095	0.46467	39.5095	0.48723	39.5095	1.30461
39.5596	0.13951	39.5596	0.46524	39.5596	0.48779	39.5596	1.30616
39.6096	0.13966	39.6096	0.46581	39.6096	0.48835	39.6096	1.30771
39.6597	0.13981	39.6597	0.46638	39.6597	0.48891	39.6597	1.30926
39.7097	0.13996	39.7097	0.46695	39.7097	0.48948	39.7097	1.31081
39.7598	0.14012	39.7598	0.46752	39.7598	0.49004	39.7598	1.31236
39.8098	0.14027	39.8098	0.46809	39.8098	0.4906	39.8098	1.31391
39.8599	0.14042	39.8599	0.46866	39.8599	0.49117	39.8599	1.31546
39.9099	0.14057	39.9099	0.46923	39.9099	0.49173	39.9099	1.31701
39.96	0.14072	39.96	0.4698	39.96	0.49229	39.96	1.31856
40.01	0.14088	40.01	0.47037	40.01	0.49285	40.01	1.32011
40.0601	0.14103	40.0601	0.47094	40.0601	0.49342	40.0601	1.32166
40.1101	0.14118	40.1101	0.47151	40.1101	0.49398	40.1101	1.32322
40.1602	0.14133	40.1602	0.47208	40.1602	0.49454	40.1602	1.32477
40.2102	0.14149	40.2102	0.47265	40.2102	0.49511	40.2102	1.32632
40.2603	0.14164	40.2603	0.47322	40.2603	0.49567	40.2603	1.32787
40.3103	0.14179	40.3103	0.47379	40.3103	0.49623	40.3103	1.32942
40.3604	0.14194	40.3604	0.47436	40.3604	0.4968	40.3604	1.33097
40.4104	0.1421	40.4104	0.47493	40.4104	0.49736	40.4104	1.33252
40.4605	0.14225	40.4605	0.4755	40.4605	0.49792	40.4605	1.33407
40.5105	0.1424	40.5105	0.47607	40.5105	0.49848	40.5105	1.33562
40.5606	0.14255	40.5606	0.47663	40.5606	0.49905	40.5606	1.33717
40.6106	0.14271	40.6106	0.4772	40.6106	0.49961	40.6106	1.33872
40.6607	0.14286	40.6607	0.47777	40.6607	0.50017	40.6607	1.34027
40.7107	0.14301	40.7107	0.47834	40.7107	0.50074	40.7107	1.34182
40.7608	0.14316	40.7608	0.47891	40.7608	0.5013	40.7608	1.34337
40.8108	0.14331	40.8108	0.47948	40.8108	0.50186	40.8108	1.34492
40.8609	0.14347	40.8609	0.48005	40.8609	0.50242	40.8609	1.34647
40.9109	0.14362	40.9109	0.48062	40.9109	0.50299	40.9109	1.34802
40.961	0.14377	40.961	0.48119	40.961	0.50355	40.961	1.34957
41.011	0.14392	41.011	0.48176	41.011	0.50411	41.011	1.35112
41.0611	0.14408	41.0611	0.48233	41.0611	0.50468	41.0611	1.35267
41.1111	0.14423	41.1111	0.4829	41.1111	0.50524	41.1111	1.35422
41.1612	0.14438	41.1612	0.48347	41.1612	0.5058	41.1612	1.35577
41.2112	0.14453	41.2112	0.48404	41.2112	0.50637	41.2112	1.35732
41.2613	0.14469	41.2613	0.48461	41.2613	0.50693	41.2613	1.35887
41.3113	0.14484	41.3113	0.48518	41.3113	0.50749	41.3113	1.36042
41.3614	0.14499	41.3614	0.48575	41.3614	0.50805	41.3614	1.36197
41.4114	0.14514	41.4114	0.48632	41.4114	0.50862	41.4114	1.36352
41.4615	0.1453	41.4615	0.48689	41.4615	0.50918	41.4615	1.36507
41.5115	0.14545	41.5115	0.48746	41.5115	0.50974	41.5115	1.36662
41.5616	0.1456	41.5616	0.48803	41.5616	0.51031	41.5616	1.36817
41.6116	0.14575	41.6116	0.48859	41.6116	0.51087	41.6116	1.36972
41.6617	0.14591	41.6617	0.48916	41.6617	0.51143	41.6617	1.37127
41.7117	0.14606	41.7117	0.48973	41.7117	0.51199	41.7117	1.37283
41.7618	0.14621	41.7618	0.4903	41.7618	0.51256	41.7618	1.37438
41.8118	0.14636	41.8118	0.49087	41.8118	0.51312	41.8118	1.37593
41.8619	0.14651	41.8619	0.49144	41.8619	0.51368	41.8619	1.37748
41.9119	0.14667	41.9119	0.49201	41.9119	0.51425	41.9119	1.37903
41.962	0.14682	41.962	0.49258	41.962	0.51481	41.962	1.38058
42.012	0.14697	42.012	0.49315	42.012	0.51537	42.012	1.38213
42.0621	0.14712	42.0621	0.49372	42.0621	0.51594	42.0621	1.38368
42.1121	0.14728	42.1121	0.49429	42.1121	0.5165	42.1121	1.38523
42.1622	0.14743	42.1622	0.49486	42.1622	0.51706	42.1622	1.38678
42.2122	0.14758	42.2122	0.49543	42.2122	0.51762	42.2122	1.38833
42.2623	0.14773	42.2623	0.496	42.2623	0.51819	42.2623	1.38988
42.3123	0.14789	42.3123	0.49657	42.3123	0.51875	42.3123	1.39143
42.3624	0.14804	42.3624	0.49714	42.3624	0.51931	42.3624	1.39298
42.4124	0.14819	42.4124	0.49771	42.4124	0.51988	42.4124	1.39453
42.4625	0.14834	42.4625	0.49828	42.4625	0.52044	42.4625	1.39608
42.5125	0.1485	42.5125	0.49885	42.5125	0.521	42.5125	1.39763
42.5626	0.14865	42.5626	0.49942	42.5626	0.52156	42.5626	1.39918
42.6126	0.1488	42.6126	0.49999	42.6126	0.52213	42.6126	1.40073
42.6627	0.14895	42.6627	0.50056	42.6627	0.52269	42.6627	1.40228
42.7127	0.1491	42.7127	0.50112	42.7127	0.52325	42.7127	1.40383
42.7628	0.14926	42.7628	0.50169	42.7628	0.52382	42.7628	1.40538
42.8128	0.14941	42.8128	0.50226	42.8128	0.52438	42.8128	1.40693
42.8629	0.14956	42.8629	0.50283	42.8629	0.52494	42.8629	1.40848
42.9129	0.14971	42.9129	0.5034	42.9129	0.52551	42.9129	1.41003
42.963	0.14987	42.963	0.50397	42.963	0.52607	42.963	1.41158
43.013	0.15002	43.013	0.50454	43.013	0.52663	43.013	1.41313
43.0631	0.15017	43.0631	0.50511	43.0631	0.52719	43.0631	1.41468
43.1131	0.15032	43.1131	0.50568	43.1131	0.52776	43.1131	1.41623
43.1632	0.15048	43.1632	0.50625	43.1632	0.52832	43.1632	1.41778
43.2132	0.15063	43.2132	0.50682	43.2132	0.52888	43.2132	1.41933
43.2633	0.15078	43.2633	0.50739	43.2633	0.52945	43.2633	1.42088
43.3133	0.15093	43.3133	0.50796	43.3133	0.53001	43.3133	1.42244
43.3634	0.15109	43.3634	0.50853	43.3634	0.53057	43.3634	1.42399
43.4134	0.15124	43.4134	0.5091	43.4134	0.53113	43.4134	1.42554
43.4635	0.15139	43.4635	0.50967	43.4635	0.5317	43.4635	1.42709
43.5135	0.15154	43.5135	0.51024	43.5135	0.53226	43.5135	1.42864
43.5636	0.15169	43.5636	0.51081	43.5636	0.53282	43.5636	1.43019
43.6136	0.15185	43.6136	0.51138	43.6136	0.53339	43.6136	1.43174
43.6637	0.152	43.6637	0.51195	43.6637	0.53395	43.6637	1.43329
43.7137	0.15215	43.7137	0.51252	43.7137	0.53451	43.7137	1.43484
43.7638	0.1523	43.7638	0.51308	43.7638	0.53508	43.7638	1.43639
43.8138	0.15246	43.8138	0.51365	43.8138	0.53564	43.8138	1.43794
43.8639	0.15261	43.8639	0.51422	43.8639	0.5362	43.8639	1.43949
43.9139	0.15276	43.9139	0.51479	43.9139	0.53676	43.9139	1.44104
43.964	0.15291	43.964	0.51536	43.964	0.53733	43.964	1.44259
44.014	0.15307	44.014	0.51593	44.014	0.53789	44.014	1.44414
44.0641	0.15322	44.0641	0.5165	44.0641	0.53845	44.0641	1.44569
44.1141	0.15337	44.1141	0.51707	44.1141	0.53902	44.1141	1.44724
44.1642	0.15352	44.1642	0.51764	44.1642	0.53958	44.1642	1.44879
44.2142	0.15368	44.2142	0.51821	44.2142	0.54014	44.2142	1.45034
44.2643	0.15383	44.2643	0.51878	44.2643	0.5407	44.2643	1.45189
44.3143	0.15398	44.3143	0.51935	44.3143	0.54127	44.3143	1.45344
44.3644	0.15413	44.3644	0.51992	44.3644	0.54183	44.3644	1.45499
44.4144	0.15429	44.4144	0.52049	44.4144	0.54239	44.4144	1.45654
44.4645	0.15444	44.4645	0.52106	44.4645	0.54296	44.4645	1.45809
44.5145	0.15459	44.5145	0.52163	44.5145	0.54352	44.5145	1.45964
44.5646	0.15474	44.5646	0.5222	44.5646	0.54408	44.5646	1.46119
44.6146	0.15489	44.6146	0.52277	44.6146	0.54465	44.6146	1.46274
44.6647	0.15505	44.6647	0.52334	44.6647	0.54521	44.6647	1.46429
44.7147	0.1552	44.7147	0.52391	44.7147	0.54577	44.7147	1.46584
44.7648	0.15535	44.7648	0.52448	44.7648	0.54633	44.7648	1.46739
44.8148	0.1555	44.8148	0.52504	44.8148	0.5469	44.8148	1.46894
44.8649	0.15566	44.8649	0.52561	44.8649	0.54746	44.8649	1.47049
44.9149	0.15581	44.9149	0.52618	44.9149	0.54802	44.9149	1.47205
44.965	0.15596	44.965	0.52675	44.965	0.54859	44.965	1.4736
45.015	0.15611	45.015	0.52732	45.015	0.54915	45.015	1.47515
45.0651	0.15627	45.0651	0.52789	45.0651	0.54971	45.0651	1.4767
45.1151	0.15642	45.1151	0.52846	45.1151	0.55027	45.1151	1.47825
45.1652	0.15657	45.1652	0.52903	45.1652	0.55084	45.1652	1.4798
45.2152	0.15672	45.2152	0.5296	45.2152	0.5514	45.2152	1.48135
45.2653	0.15688	45.2653	0.53017	45.2653	0.55196	45.2653	1.4829
45.3153	0.15703	45.3153	0.53074	45.3153	0.55253	45.3153	1.48445
45.3654	0.15718	45.3654	0.53131	45.3654	0.55309	45.3654	1.486
45.4154	0.15733	45.4154	0.53188	45.4154	0.55365	45.4154	1.48755
45.4655	0.15748	45.4655	0.53245	45.4655	0.55422	45.4655	1.4891
45.5155	0.15764	45.5155	0.53302	45.5155	0.55478	45.5155	1.49065
45.5656	0.15779	45.5656	0.53359	45.5656	0.55534	45.5656	1.4922
45.6156	0.15794	45.6156	0.53416	45.6156	0.5559	45.6156	1.49375
45.6657	0.15809	45.6657	0.53473	45.6657	0.55647	45.6657	1.4953
45.7157	0.15825	45.7157	0.5353	45.7157	0.55703	45.7157	1.49685
45.7658	0.1584	45.7658	0.53587	45.7658	0.55759	45.7658	1.4984
45.8158	0.15855	45.8158	0.53644	45.8158	0.55816	45.8158	1.49995
45.8659	0.1587	45.8659	0.537	45.8659	0.55872	45.8659	1.5015
45.9159	0.15886	45.9159	0.53757	45.9159	0.55928	45.9159	1.50305
45.966	0.15901	45.966	0.53814	45.966	0.55984	45.966	1.5046
46.016	0.15916	46.016	0.53871	46.016	0.56041	46.016	1.50615
46.0661	0.15931	46.0661	0.53928	46.0661	0.56097	46.0661	1.5077
46.1161	0.15947	46.1161	0.53985	46.1161	0.56153	46.1161	1.50925
46.1662	0.15962	46.1662	0.54042	46.1662	0.5621	46.1662	1.5108
46.2162	0.15977	46.2162	0.54099	46.2162	0.56266	46.2162	1.51235
46.2663	0.15992	46.2663	0.54156	46.2663	0.56322	46.2663	1.5139
46.3163	0.16007	46.3163	0.54213	46.3163	0.56379	46.3163	1.51545
46.3664	0.16023	46.3664	0.5427	46.3664	0.56435	46.3664	1.517
46.4164	0.16038	46.4164	0.54327	46.4164	0.56491	46.4164	1.51855
46.4665	0.16053	46.4665	0.54384	46.4665	0.56547	46.4665	1.5201
46.5165	0.16068	46.5165	0.54441	46.5165	0.56604	46.5165	1.52166
46.5666	0.16084	46.5666	0.54498	46.5666	0.5666	46.5666	1.52321
46.6166	0.16099	46.6166	0.54555	46.6166	0.56716	46.6166	1.52476
46.6667	0.16114	46.6667	0.54612	46.6667	0.56773	46.6667	1.52631
46.7167	0.16129	46.7167	0.54669	46.7167	0.56829	46.7167	1.52786
46.7668	0.16145	46.7668	0.54726	46.7668	0.56885	46.7668	1.52941
46.8168	0.1616	46.8168	0.54783	46.8168	0.56941	46.8168	1.53096
46.8669	0.16175	46.8669	0.5484	46.8669	0.56998	46.8669	1.53251
46.9169	0.1619	46.9169	0.54896	46.9169	0.57054	46.9169	1.53406
46.967	0.16206	46.967	0.54953	46.967	0.5711	46.967	1.53561
47.017	0.16221	47.017	0.5501	47.017	0.57167	47.017	1.53716
47.0671	0.16236	47.0671	0.55067	47.0671	0.57223	47.0671	1.53871
47.1171	0.16251	47.1171	0.55124	47.1171	0.57279	47.1171	1.54026
47.1672	0.16267	47.1672	0.55181	47.1672	0.57336	47.1672	1.54181
47.2172	0.16282	47.2172	0.55238	47.2172	0.57392	47.2172	1.54336
47.2673	0.16297	47.2673	0.55295	47.2673	0.57448	47.2673	1.54491
47.3173	0.16312	47.3173	0.55352	47.3173	0.57504	47.3173	1.54646
47.3674	0.16327	47.3674	0.55409	47.3674	0.57561	47.3674	1.54801
47.4174	0.16343	47.4174	0.55466	47.4174	0.57617	47.4174	1.54956
47.4675	0.16358	47.4675	0.55523	47.4675	0.57673	47.4675	1.55111
47.5175	0.16373	47.5175	0.5558	47.5175	0.5773	47.5175	1.55266
47.5676	0.16388	47.5676	0.55637	47.5676	0.57786	47.5676	1.55421
47.6176	0.16404	47.6176	0.55694	47.6176	0.57842	47.6176	1.55576
47.6677	0.16419	47.6677	0.55751	47.6677	0.57898	47.6677	1.55731
47.7177	0.16434	47.7177	0.55808	47.7177	0.57955	47.7177	1.55886
47.7678	0.16449	47.7678	0.55865	47.7678	0.58011	47.7678	1.56041
47.8178	0.16465	47.8178	0.55922	47.8178	0.58067	47.8178	1.56196
47.8679	0.1648	47.8679	0.55979	47.8679	0.58124	47.8679	1.56351
47.9179	0.16495	47.9179	0.56036	47.9179	0.5818	47.9179	1.56506
47.968	0.1651	47.968	0.56092	47.968	0.58236	47.968	1.56661
48.018	0.16526	48.018	0.56149	48.018	0.58293	48.018	1.56816
48.0681	0.16541	48.0681	0.56206	48.0681	0.58349	48.0681	1.56971
48.1181	0.16556	48.1181	0.56263	48.1181	0.58405	48.1181	1.57127
48.1682	0.16571	48.1682	0.5632	48.1682	0.58461	48.1682	1.57282
48.2182	0.16586	48.2182	0.56377	48.2182	0.58518	48.2182	1.57437
48.2683	0.16602	48.2683	0.56434	48.2683	0.58574	48.2683	1.57592
48.3183	0.16617	48.3183	0.56491	48.3183	0.5863	48.3183	1.57747
48.3684	0.16632	48.3684	0.56548	48.3684	0.58687	48.3684	1.57902
48.4184	0.16647	48.4184	0.56605	48.4184	0.58743	48.4184	1.58057
48.4685	0.16663	48.4685	0.56662	48.4685	0.58799	48.4685	1.58212
48.5185	0.16678	48.5185	0.56719	48.5185	0.58855	48.5185	1.58367
48.5686	0.16693	48.5686	0.56776	48.5686	0.58912	48.5686	1.58522
48.6186	0.16708	48.6186	0.56833	48.6186	0.58968	48.6186	1.58677
48.6687	0.16724	48.6687	0.5689	48.6687	0.59024	48.6687	1.58832
48.7187	0.16739	48.7187	0.56947	48.7187	0.59081	48.7187	1.58987
48.7688	0.16754	48.7688	0.57004	48.7688	0.59137	48.7688	1.59142
48.8188	0.16769	48.8188	0.57061	48.8188	0.59193	48.8188	1.59297
48.8689	0.16785	48.8689	0.57118	48.8689	0.5925	48.8689	1.59452
48.9189	0.168	48.9189	0.57175	48.9189	0.59306	48.9189	1.59607
48.969	0.16815	48.969	0.57232	48.969	0.59362	48.969	1.59762
49.019	0.1683	49.019	0.57288	49.019	0.59418	49.019	1.59917
49.0691	0.16845	49.0691	0.57345	49.0691	0.59475	49.0691	1.60072
49.1191	0.16861	49.1191	0.57402	49.1191	0.59531	49.1191	1.60227
49.1692	0.16876	49.1692	0.57459	49.1692	0.59587	49.1692	1.60382
49.2192	0.16891	49.2192	0.57516	49.2192	0.59644	49.2192	1.60537
49.2693	0.16906	49.2693	0.57573	49.2693	0.597	49.2693	1.60692
49.3193	0.16922	49.3193	0.5763	49.3193	0.59756	49.3193	1.60847
49.3694	0.16937	49.3694	0.57687	49.3694	0.59812	49.3694	1.61002
49.4194	0.16952	49.4194	0.57744	49.4194	0.59869	49.4194	1.61157
49.4695	0.16967	49.4695	0.57801	49.4695	0.59925	49.4695	1.61312
49.5195	0.16983	49.5195	0.57858	49.5195	0.59981	49.5195	1.61467
49.5696	0.16998	49.5696	0.57915	49.5696	0.60038	49.5696	1.61622
49.6196	0.17013	49.6196	0.57972	49.6196	0.60094	49.6196	1.61777
49.6697	0.17028	49.6697	0.58029	49.6697	0.6015	49.6697	1.61932
49.7197	0.17044	49.7197	0.58086	49.7197	0.60206	49.7197	1.62088
49.7698	0.17059	49.7698	0.58143	49.7698	0.60263	49.7698	1.62243
49.8198	0.17074	49.8198	0.582	49.8198	0.60319	49.8198	1.62398
49.8699	0.17089	49.8699	0.58257	49.8699	0.60375	49.8699	1.62553
49.9199	0.17105	49.9199	0.58314	49.9199	0.60432	49.9199	1.62708
49.97	0.1712	49.97	0.58371	49.97	0.60488	49.97	1.62863
50.02	0.17135	50.02	0.58428	50.02	0.60544	50.02	1.63018
50.0701	0.1715	50.0701	0.58484	50.0701	0.60601	50.0701	1.63173
50.1201	0.17165	50.1201	0.58541	50.1201	0.60657	50.1201	1.63328
50.1702	0.17181	50.1702	0.58598	50.1702	0.60713	50.1702	1.63483
50.2202	0.17196	50.2202	0.58655	50.2202	0.60769	50.2202	1.63638
50.2703	0.17211	50.2703	0.58712	50.2703	0.60826	50.2703	1.63793
50.3203	0.17226	50.3203	0.58769	50.3203	0.60882	50.3203	1.63948
50.3704	0.17242	50.3704	0.58826	50.3704	0.60938	50.3704	1.64103
50.4204	0.17257	50.4204	0.58883	50.4204	0.60995	50.4204	1.64258
50.4705	0.17272	50.4705	0.5894	50.4705	0.61051	50.4705	1.64413
50.5205	0.17287	50.5205	0.58997	50.5205	0.61107	50.5205	1.64568
50.5706	0.17303	50.5706	0.59054	50.5706	0.61163	50.5706	1.64723
50.6206	0.17318	50.6206	0.59111	50.6206	0.6122	50.6206	1.64878
50.6707	0.17333	50.6707	0.59168	50.6707	0.61276	50.6707	1.65033
50.7207	0.17348	50.7207	0.59225	50.7207	0.61332	50.7207	1.65188
50.7708	0.17364	50.7708	0.59282	50.7708	0.61389	50.7708	1.65343
50.8208	0.17379	50.8208	0.59339	50.8208	0.61445	50.8208	1.65498
50.8709	0.17394	50.8709	0.59396	50.8709	0.61501	50.8709	1.65653
50.9209	0.17409	50.9209	0.59453	50.9209	0.61558	50.9209	1.65808
50.971	0.17424	50.971	0.5951	50.971	0.61614	50.971	1.65963
51.021	0.1744	51.021	0.59567	51.021	0.6167	51.021	1.66118
51.0711	0.17455	51.0711	0.59624	51.0711	0.61726	51.0711	1.66273
51.1211	0.1747	51.1211	0.59681	51.1211	0.61783	51.1211	1.66428
51.1712	0.17485	51.1712	0.59737	51.1712	0.61839	51.1712	1.66583
51.2212	0.17501	51.2212	0.59794	51.2212	0.61895	51.2212	1.66738
51.2713	0.17516	51.2713	0.59851	51.2713	0.61952	51.2713	1.66894
51.3213	0.17531	51.3213	0.59908	51.3213	0.62008	51.3213	1.67049
51.3714	0.17546	51.3714	0.59965	51.3714	0.62064	51.3714	1.67204
51.4214	0.17562	51.4214	0.60022	51.4214	0.6212	51.4214	1.67359
51.4715	0.17577	51.4715	0.60079	51.4715	0.62177	51.4715	1.67514
51.5215	0.17592	51.5215	0.60136	51.5215	0.62233	51.5215	1.67669
51.5716	0.17607	51.5716	0.60193	51.5716	0.62289	51.5716	1.67824
51.6216	0.17623	51.6216	0.6025	51.6216	0.62346	51.6216	1.67979
51.6717	0.17638	51.6717	0.60307	51.6717	0.62402	51.6717	1.68134
51.7217	0.17653	51.7217	0.60364	51.7217	0.62458	51.7217	1.68289
51.7718	0.17668	51.7718	0.60421	51.7718	0.62515	51.7718	1.68444
51.8218	0.17683	51.8218	0.60478	51.8218	0.62571	51.8218	1.68599
51.8719	0.17699	51.8719	0.60535	51.8719	0.62627	51.8719	1.68754
51.9219	0.17714	51.9219	0.60592	51.9219	0.62683	51.9219	1.68909
51.972	0.17729	51.972	0.60649	51.972	0.6274	51.972	1.69064
52.022	0.17744	52.022	0.60706	52.022	0.62796	52.022	1.69219
52.0721	0.1776	52.0721	0.60763	52.0721	0.62852	52.0721	1.69374
52.1221	0.17775	52.1221	0.6082	52.1221	0.62909	52.1221	1.69529
52.1722	0.1779	52.1722	0.60877	52.1722	0.62965	52.1722	1.69684
52.2222	0.17805	52.2222	0.60933	52.2222	0.63021	52.2222	1.69839
52.2723	0.17821	52.2723	0.6099	52.2723	0.63077	52.2723	1.69994
52.3223	0.17836	52.3223	0.61047	52.3223	0.63134	52.3223	1.70149
52.3724	0.17851	52.3724	0.61104	52.3724	0.6319	52.3724	1.70304
52.4224	0.17866	52.4224	0.61161	52.4224	0.63246	52.4224	1.70459
52.4725	0.17882	52.4725	0.61218	52.4725	0.63303	52.4725	1.70614
52.5225	0.17897	52.5225	0.61275	52.5225	0.63359	52.5225	1.70769
52.5726	0.17912	52.5726	0.61332	52.5726	0.63415	52.5726	1.70924
52.6226	0.17927	52.6226	0.61389	52.6226	0.63472	52.6226	1.71079
52.6727	0.17943	52.6727	0.61446	52.6727	0.63528	52.6727	1.71234
52.7227	0.17958	52.7227	0.61503	52.7227	0.63584	52.7227	1.71389
52.7728	0.17973	52.7728	0.6156	52.7728	0.6364	52.7728	1.71544
52.8228	0.17988	52.8228	0.61617	52.8228	0.63697	52.8228	1.71699
52.8729	0.18003	52.8729	0.61674	52.8729	0.63753	52.8729	1.71855
52.9229	0.18019	52.9229	0.61731	52.9229	0.63809	52.9229	1.7201
52.973	0.18034	52.973	0.61788	52.973	0.63866	52.973	1.72165
53.023	0.18049	53.023	0.61845	53.023	0.63922	53.023	1.7232
53.0731	0.18064	53.0731	0.61902	53.0731	0.63978	53.0731	1.72475
53.1231	0.1808	53.1231	0.61959	53.1231	0.64034	53.1231	1.7263
53.1732	0.18095	53.1732	0.62016	53.1732	0.64091	53.1732	1.72785
53.2232	0.1811	53.2232	0.62073	53.2232	0.64147	53.2232	1.7294
53.2733	0.18125	53.2733	0.62129	53.2733	0.64203	53.2733	1.73095
53.3233	0.18141	53.3233	0.62186	53.3233	0.6426	53.3233	1.7325
53.3734	0.18156	53.3734	0.62243	53.3734	0.64316	53.3734	1.73405
53.4234	0.18171	53.4234	0.623	53.4234	0.64372	53.4234	1.7356
53.4735	0.18186	53.4735	0.62357	53.4735	0.64429	53.4735	1.73715
53.5235	0.18202	53.5235	0.62414	53.5235	0.64485	53.5235	1.7387
53.5736	0.18217	53.5736	0.62471	53.5736	0.64541	53.5736	1.74025
53.6236	0.18232	53.6236	0.62528	53.6236	0.64597	53.6236	1.7418
53.6737	0.18247	53.6737	0.62585	53.6737	0.64654	53.6737	1.74335
53.7237	0.18262	53.7237	0.62642	53.7237	0.6471	53.7237	1.7449
53.7738	0.18278	53.7738	0.62699	53.7738	0.64766	53.7738	1.74645
53.8238	0.18293	53.8238	0.62756	53.8238	0.64823	53.8238	1.748
53.8739	0.18308	53.8739	0.62813	53.8739	0.64879	53.8739	1.74955
53.9239	0.18323	53.9239	0.6287	53.9239	0.64935	53.9239	1.7511
53.974	0.18339	53.974	0.62927	53.974	0.64991	53.974	1.75265
54.024	0.18354	54.024	0.62984	54.024	0.65048	54.024	1.7542
54.0741	0.18369	54.0741	0.63041	54.0741	0.65104	54.0741	1.75575
54.1241	0.18384	54.1241	0.63098	54.1241	0.6516	54.1241	1.7573
54.1742	0.184	54.1742	0.63155	54.1742	0.65217	54.1742	1.75885
54.2242	0.18415	54.2242	0.63212	54.2242	0.65273	54.2242	1.7604
54.2743	0.1843	54.2743	0.63269	54.2743	0.65329	54.2743	1.76195
54.3243	0.18445	54.3243	0.63325	54.3243	0.65386	54.3243	1.7635
54.3744	0.18461	54.3744	0.63382	54.3744	0.65442	54.3744	1.76505
54.4244	0.18476	54.4244	0.63439	54.4244	0.65498	54.4244	1.7666
54.4745	0.18491	54.4745	0.63496	54.4745	0.65554	54.4745	1.76816
54.5245	0.18506	54.5245	0.63553	54.5245	0.65611	54.5245	1.76971
54.5746	0.18521	54.5746	0.6361	54.5746	0.65667	54.5746	1.77126
54.6246	0.18537	54.6246	0.63667	54.6246	0.65723	54.6246	1.77281
54.6747	0.18552	54.6747	0.63724	54.6747	0.6578	54.6747	1.77436
54.7247	0.18567	54.7247	0.63781	54.7247	0.65836	54.7247	1.77591
54.7748	0.18582	54.7748	0.63838	54.7748	0.65892	54.7748	1.77746
54.8248	0.18598	54.8248	0.63895	54.8248	0.65948	54.8248	1.77901
54.8749	0.18613	54.8749	0.63952	54.8749	0.66005	54.8749	1.78056
54.9249	0.18628	54.9249	0.64009	54.9249	0.66061	54.9249	1.78211
54.975	0.18643	54.975	0.64066	54.975	0.66117	54.975	1.78366
55.025	0.18659	55.025	0.64123	55.025	0.66174	55.025	1.78521
55.0751	0.18674	55.0751	0.6418	55.0751	0.6623	55.0751	1.78676
55.1251	0.18689	55.1251	0.64237	55.1251	0.66286	55.1251	1.78831
55.1752	0.18704	55.1752	0.64294	55.1752	0.66343	55.1752	1.78986
55.2252	0.1872	55.2252	0.64351	55.2252	0.66399	55.2252	1.79141
55.2753	0.18735	55.2753	0.64408	55.2753	0.66455	55.2753	1.79296
55.3253	0.1875	55.3253	0.64465	55.3253	0.66511	55.3253	1.79451
55.3754	0.18765	55.3754	0.64521	55.3754	0.66568	55.3754	1.79606
55.4254	0.18781	55.4254	0.64578	55.4254	0.66624	55.4254	1.79761
55.4755	0.18796	55.4755	0.64635	55.4755	0.6668	55.4755	1.79916
55.5255	0.18811	55.5255	0.64692	55.5255	0.66737	55.5255	1.80071
55.5756	0.18826	55.5756	0.64749	55.5756	0.66793	55.5756	1.80226
55.6256	0.18841	55.6256	0.64806	55.6256	0.66849	55.6256	1.80381
55.6757	0.18857	55.6757	0.64863	55.6757	0.66905	55.6757	1.80536
55.7257	0.18872	55.7257	0.6492	55.7257	0.66962	55.7257	1.80691
55.7758	0.18887	55.7758	0.64977	55.7758	0.67018	55.7758	1.80846
55.8258	0.18902	55.8258	0.65034	55.8258	0.67074	55.8258	1.81001
55.8759	0.18918	55.8759	0.65091	55.8759	0.67131	55.8759	1.81156
55.9259	0.18933	55.9259	0.65148	55.9259	0.67187	55.9259	1.81311
55.976	0.18948	55.976	0.65205	55.976	0.67243	55.976	1.81466
56.026	0.18963	56.026	0.65262	56.026	0.673	56.026	1.81621
56.0761	0.18979	56.0761	0.65319	56.0761	0.67356	56.0761	1.81777
56.1261	0.18994	56.1261	0.65376	56.1261	0.67412	56.1261	1.81932
56.1762	0.19009	56.1762	0.65433	56.1762	0.67468	56.1762	1.82087
56.2262	0.19024	56.2262	0.6549	56.2262	0.67525	56.2262	1.82242
56.2763	0.1904	56.2763	0.65547	56.2763	0.67581	56.2763	1.82397
56.3263	0.19055	56.3263	0.65604	56.3263	0.67637	56.3263	1.82552
56.3764	0.1907	56.3764	0.65661	56.3764	0.67694	56.3764	1.82707
56.4264	0.19085	56.4264	0.65717	56.4264	0.6775	56.4264	1.82862
56.4765	0.191	56.4765	0.65774	56.4765	0.67806	56.4765	1.83017
56.5265	0.19116	56.5265	0.65831	56.5265	0.67862	56.5265	1.83172
56.5766	0.19131	56.5766	0.65888	56.5766	0.67919	56.5766	1.83327
56.6266	0.19146	56.6266	0.65945	56.6266	0.67975	56.6266	1.83482
56.6767	0.19161	56.6767	0.66002	56.6767	0.68031	56.6767	1.83637
56.7267	0.19177	56.7267	0.66059	56.7267	0.68088	56.7267	1.83792
56.7768	0.19192	56.7768	0.66116	56.7768	0.68144	56.7768	1.83947
56.8268	0.19207	56.8268	0.66173	56.8268	0.682	56.8268	1.84102
56.8769	0.19222	56.8769	0.6623	56.8769	0.68257	56.8769	1.84257
56.9269	0.19238	56.9269	0.66287	56.9269	0.68313	56.9269	1.84412
56.977	0.19253	56.977	0.66344	56.977	0.68369	56.977	1.84567
57.027	0.19268	57.027	0.66401	57.027	0.68425	57.027	1.84722
57.0771	0.19283	57.0771	0.66458	57.0771	0.68482	57.0771	1.84877
57.1271	0.19299	57.1271	0.66515	57.1271	0.68538	57.1271	1.85032
57.1772	0.19314	57.1772	0.66572	57.1772	0.68594	57.1772	1.85187
57.2272	0.19329	57.2272	0.66629	57.2272	0.68651	57.2272	1.85342
57.2773	0.19344	57.2773	0.66686	57.2773	0.68707	57.2773	1.85497
57.3273	0.19359	57.3273	0.66743	57.3273	0.68763	57.3273	1.85652
57.3774	0.19375	57.3774	0.668	57.3774	0.68819	57.3774	1.85807
57.4274	0.1939	57.4274	0.66857	57.4274	0.68876	57.4274	1.85962
57.4775	0.19405	57.4775	0.66913	57.4775	0.68932	57.4775	1.86117
57.5275	0.1942	57.5275	0.6697	57.5275	0.68988	57.5275	1.86272
57.5776	0.19436	57.5776	0.67027	57.5776	0.69045	57.5776	1.86427
57.6276	0.19451	57.6276	0.67084	57.6276	0.69101	57.6276	1.86582
57.6777	0.19466	57.6777	0.67141	57.6777	0.69157	57.6777	1.86738
57.7277	0.19481	57.7277	0.67198	57.7277	0.69214	57.7277	1.86893
57.7778	0.19497	57.7778	0.67255	57.7778	0.6927	57.7778	1.87048
57.8278	0.19512	57.8278	0.67312	57.8278	0.69326	57.8278	1.87203
57.8779	0.19527	57.8779	0.67369	57.8779	0.69382	57.8779	1.87358
57.9279	0.19542	57.9279	0.67426	57.9279	0.69439	57.9279	1.87513
57.978	0.19558	57.978	0.67483	57.978	0.69495	57.978	1.87668
58.028	0.19573	58.028	0.6754	58.028	0.69551	58.028	1.87823
58.0781	0.19588	58.0781	0.67597	58.0781	0.69608	58.0781	1.87978
58.1281	0.19603	58.1281	0.67654	58.1281	0.69664	58.1281	1.88133
58.1782	0.19619	58.1782	0.67711	58.1782	0.6972	58.1782	1.88288
58.2282	0.19634	58.2282	0.67768	58.2282	0.69776	58.2282	1.88443
58.2783	0.19649	58.2783	0.67825	58.2783	0.69833	58.2783	1.88598
58.3283	0.19664	58.3283	0.67882	58.3283	0.69889	58.3283	1.88753
58.3784	0.19679	58.3784	0.67939	58.3784	0.69945	58.3784	1.88908
58.4284	0.19695	58.4284	0.67996	58.4284	0.70002	58.4284	1.89063
58.4785	0.1971	58.4785	0.68053	58.4785	0.70058	58.4785	1.89218
58.5285	0.19725	58.5285	0.68109	58.5285	0.70114	58.5285	1.89373
58.5786	0.1974	58.5786	0.68166	58.5786	0.70171	58.5786	1.89528
58.6286	0.19756	58.6286	0.68223	58.6286	0.70227	58.6286	1.89683
58.6787	0.19771	58.6787	0.6828	58.6787	0.70283	58.6787	1.89838
58.7287	0.19786	58.7287	0.68337	58.7287	0.70339	58.7287	1.89993
58.7788	0.19801	58.7788	0.68394	58.7788	0.70396	58.7788	1.90148
58.8288	0.19817	58.8288	0.68451	58.8288	0.70452	58.8288	1.90303
58.8789	0.19832	58.8789	0.68508	58.8789	0.70508	58.8789	1.90458
58.9289	0.19847	58.9289	0.68565	58.9289	0.70565	58.9289	1.90613
58.979	0.19862	58.979	0.68622	58.979	0.70621	58.979	1.90768
59.029	0.19878	59.029	0.68679	59.029	0.70677	59.029	1.90923
59.0791	0.19893	59.0791	0.68736	59.0791	0.70733	59.0791	1.91078
59.1291	0.19908	59.1291	0.68793	59.1291	0.7079	59.1291	1.91233
59.1792	0.19923	59.1792	0.6885	59.1792	0.70846	59.1792	1.91388
59.2292	0.19938	59.2292	0.68907	59.2292	0.70902	59.2292	1.91543
59.2793	0.19954	59.2793	0.68964	59.2793	0.70959	59.2793	1.91699
59.3293	0.19969	59.3293	0.69021	59.3293	0.71015	59.3293	1.91854
59.3794	0.19984	59.3794	0.69078	59.3794	0.71071	59.3794	1.92009
59.4294	0.19999	59.4294	0.69135	59.4294	0.71128	59.4294	1.92164
59.4795	0.20015	59.4795	0.69192	59.4795	0.71184	59.4795	1.92319
59.5295	0.2003	59.5295	0.69249	59.5295	0.7124	59.5295	1.92474
59.5796	0.20045	59.5796	0.69306	59.5796	0.71296	59.5796	1.92629
59.6296	0.2006	59.6296	0.69362	59.6296	0.71353	59.6296	1.92784
59.6797	0.20076	59.6797	0.69419	59.6797	0.71409	59.6797	1.92939
59.7297	0.20091	59.7297	0.69476	59.7297	0.71465	59.7297	1.93094
59.7798	0.20106	59.7798	0.69533	59.7798	0.71522	59.7798	1.93249
59.8298	0.20121	59.8298	0.6959	59.8298	0.71578	59.8298	1.93404
59.8799	0.20137	59.8799	0.69647	59.8799	0.71634	59.8799	1.93559
59.9299	0.20152	59.9299	0.69704	59.9299	0.7169	59.9299	1.93714
59.98	0.20167	59.98	0.69761	59.98	0.71747	59.98	1.93869
60.03	0.20182	60.03	0.69818	60.03	0.71803	60.03	1.94024
60.0801	0.20197	60.0801	0.69875	60.0801	0.71859	60.0801	1.94179
60.1301	0.20213	60.1301	0.69932	60.1301	0.71916	60.1301	1.94334
60.1802	0.20228	60.1802	0.69989	60.1802	0.71972	60.1802	1.94489
60.2302	0.20243	60.2302	0.70046	60.2302	0.72028	60.2302	1.94644
60.2803	0.20258	60.2803	0.70103	60.2803	0.72085	60.2803	1.94799
60.3303	0.20274	60.3303	0.7016	60.3303	0.72141	60.3303	1.94954
60.3804	0.20289	60.3804	0.70217	60.3804	0.72197	60.3804	1.95109
60.4304	0.20304	60.4304	0.70274	60.4304	0.72253	60.4304	1.95264
60.4805	0.20319	60.4805	0.70331	60.4805	0.7231	60.4805	1.95419
60.5305	0.20335	60.5305	0.70388	60.5305	0.72366	60.5305	1.95574
60.5806	0.2035	60.5806	0.70445	60.5806	0.72422	60.5806	1.95729
60.6306	0.20365	60.6306	0.70502	60.6306	0.72479	60.6306	1.95884
60.6807	0.2038	60.6807	0.70558	60.6807	0.72535	60.6807	1.96039
60.7307	0.20396	60.7307	0.70615	60.7307	0.72591	60.7307	1.96194
60.7808	0.20411	60.7808	0.70672	60.7808	0.72647	60.7808	1.96349
60.8308	0.20426	60.8308	0.70729	60.8308	0.72704	60.8308	1.96504
60.8809	0.20441	60.8809	0.70786	60.8809	0.7276	60.8809	1.9666
60.9309	0.20457	60.9309	0.70843	60.9309	0.72816	60.9309	1.96815
60.981	0.20472	60.981	0.709	60.981	0.72873	60.981	1.9697
61.031	0.20487	61.031	0.70957	61.031	0.72929	61.031	1.97125
61.0811	0.20502	61.0811	0.71014	61.0811	0.72985	61.0811	1.9728
61.1311	0.20517	61.1311	0.71071	61.1311	0.73041	61.1311	1.97435
61.1812	0.20533	61.1812	0.71128	61.1812	0.73098	61.1812	1.9759
61.2312	0.20548	61.2312	0.71185	61.2312	0.73154	61.2312	1.97745
61.2813	0.20563	61.2813	0.71242	61.2813	0.7321	61.2813	1.979
61.3313	0.20578	61.3313	0.71299	61.3313	0.73267	61.3313	1.98055
61.3814	0.20594	61.3814	0.71356	61.3814	0.73323	61.3814	1.9821
61.4314	0.20609	61.4314	0.71413	61.4314	0.73379	61.4314	1.98365
61.4815	0.20624	61.4815	0.7147	61.4815	0.73436	61.4815	1.9852
61.5315	0.20639	61.5315	0.71527	61.5315	0.73492	61.5315	1.98675
61.5816	0.20655	61.5816	0.71584	61.5816	0.73548	61.5816	1.9883
61.6316	0.2067	61.6316	0.71641	61.6316	0.73604	61.6316	1.98985
61.6817	0.20685	61.6817	0.71698	61.6817	0.73661	61.6817	1.9914
61.7317	0.207	61.7317	0.71754	61.7317	0.73717	61.7317	1.99295
61.7818	0.20716	61.7818	0.71811	61.7818	0.73773	61.7818	1.9945
61.8318	0.20731	61.8318	0.71868	61.8318	0.7383	61.8318	1.99605
61.8819	0.20746	61.8819	0.71925	61.8819	0.73886	61.8819	1.9976
61.9319	0.20761	61.9319	0.71982	61.9319	0.73942	61.9319	1.99915
61.982	0.20776	61.982	0.72039	61.982	0.73998	61.982	2.0007
62.032	0.20792	62.032	0.72096	62.032	0.74055	62.032	2.00225
62.0821	0.20807	62.0821	0.72153	62.0821	0.74111	62.0821	2.0038
62.1321	0.20822	62.1321	0.7221	62.1321	0.74167	62.1321	2.00535
62.1822	0.20837	62.1822	0.72267	62.1822	0.74224	62.1822	2.0069
62.2322	0.20853	62.2322	0.72324	62.2322	0.7428	62.2322	2.00845
62.2823	0.20868	62.2823	0.72381	62.2823	0.74336	62.2823	2.01
62.3323	0.20883	62.3323	0.72438	62.3323	0.74393	62.3323	2.01155
62.3824	0.20898	62.3824	0.72495	62.3824	0.74449	62.3824	2.0131
62.4324	0.20914	62.4324	0.72552	62.4324	0.74505	62.4324	2.01465
62.4825	0.20929	62.4825	0.72609	62.4825	0.74561	62.4825	2.01621
62.5325	0.20944	62.5325	0.72666	62.5325	0.74618	62.5325	2.01776
62.5826	0.20959	62.5826	0.72723	62.5826	0.74674	62.5826	2.01931
62.6326	0.20975	62.6326	0.7278	62.6326	0.7473	62.6326	2.02086
62.6827	0.2099	62.6827	0.72837	62.6827	0.74787	62.6827	2.02241
62.7327	0.21005	62.7327	0.72894	62.7327	0.74843	62.7327	2.02396
62.7828	0.2102	62.7828	0.7295	62.7828	0.74899	62.7828	2.02551
62.8328	0.21035	62.8328	0.73007	62.8328	0.74955	62.8328	2.02706
62.8829	0.21051	62.8829	0.73064	62.8829	0.75012	62.8829	2.02861
62.9329	0.21066	62.9329	0.73121	62.9329	0.75068	62.9329	2.03016
62.983	0.21081	62.983	0.73178	62.983	0.75124	62.983	2.03171
63.033	0.21096	63.033	0.73235	63.033	0.75181	63.033	2.03326
63.0831	0.21112	63.0831	0.73292	63.0831	0.75237	63.0831	2.03481
63.1331	0.21127	63.1331	0.73349	63.1331	0.75293	63.1331	2.03636
63.1832	0.21142	63.1832	0.73406	63.1832	0.7535	63.1832	2.03791
63.2332	0.21157	63.2332	0.73463	63.2332	0.75406	63.2332	2.03946
63.2833	0.21173	63.2833	0.7352	63.2833	0.75462	63.2833	2.04101
63.3333	0.21188	63.3333	0.73577	63.3333	0.75518	63.3333	2.04256
63.3834	0.21203	63.3834	0.73634	63.3834	0.75575	63.3834	2.04411
63.4334	0.21218	63.4334	0.73691	63.4334	0.75631	63.4334	2.04566
63.4835	0.21234	63.4835	0.73748	63.4835	0.75687	63.4835	2.04721
63.5335	0.21249	63.5335	0.73805	63.5335	0.75744	63.5335	2.04876
63.5836	0.21264	63.5836	0.73862	63.5836	0.758	63.5836	2.05031
63.6336	0.21279	63.6336	0.73919	63.6336	0.75856	63.6336	2.05186
63.6837	0.21295	63.6837	0.73976	63.6837	0.75912	63.6837	2.05341
63.7337	0.2131	63.7337	0.74033	63.7337	0.75969	63.7337	2.05496
63.7838	0.21325	63.7838	0.7409	63.7838	0.76025	63.7838	2.05651
63.8338	0.2134	63.8338	0.74146	63.8338	0.76081	63.8338	2.05806
63.8839	0.21355	63.8839	0.74203	63.8839	0.76138	63.8839	2.05961
63.9339	0.21371	63.9339	0.7426	63.9339	0.76194	63.9339	2.06116
63.984	0.21386	63.984	0.74317	63.984	0.7625	63.984	2.06271
64.034	0.21401	64.034	0.74374	64.034	0.76307	64.034	2.06426
64.0841	0.21416	64.0841	0.74431	64.0841	0.76363	64.0841	2.06582
64.1341	0.21432	64.1341	0.74488	64.1341	0.76419	64.1341	2.06737
64.1842	0.21447	64.1842	0.74545	64.1842	0.76475	64.1842	2.06892
64.2342	0.21462	64.2342	0.74602	64.2342	0.76532	64.2342	2.07047
64.2843	0.21477	64.2843	0.74659	64.2843	0.76588	64.2843	2.07202
64.3343	0.21493	64.3343	0.74716	64.3343	0.76644	64.3343	2.07357
64.3844	0.21508	64.3844	0.74773	64.3844	0.76701	64.3844	2.07512
64.4344	0.21523	64.4344	0.7483	64.4344	0.76757	64.4344	2.07667
64.4845	0.21538	64.4845	0.74887	64.4845	0.76813	64.4845	2.07822
64.5345	0.21554	64.5345	0.74944	64.5345	0.76869	64.5345	2.07977
64.5846	0.21569	64.5846	0.75001	64.5846	0.76926	64.5846	2.08132
64.6346	0.21584	64.6346	0.75058	64.6346	0.76982	64.6346	2.08287
64.6847	0.21599	64.6847	0.75115	64.6847	0.77038	64.6847	2.08442
64.7347	0.21614	64.7347	0.75172	64.7347	0.77095	64.7347	2.08597
64.7848	0.2163	64.7848	0.75229	64.7848	0.77151	64.7848	2.08752
64.8348	0.21645	64.8348	0.75286	64.8348	0.77207	64.8348	2.08907
64.8849	0.2166	64.8849	0.75342	64.8849	0.77264	64.8849	2.09062
64.9349	0.21675	64.9349	0.75399	64.9349	0.7732	64.9349	2.09217
64.985	0.21691	64.985	0.75456	64.985	0.77376	64.985	2.09372
65.035	0.21706	65.035	0.75513	65.035	0.77432	65.035	2.09527
65.0851	0.21721	65.0851	0.7557	65.0851	0.77489	65.0851	2.09682
65.1351	0.21736	65.1351	0.75627	65.1351	0.77545	65.1351	2.09837
65.1852	0.21752	65.1852	0.75684	65.1852	0.77601	65.1852	2.09992
65.2352	0.21767	65.2352	0.75741	65.2352	0.77658	65.2352	2.10147
65.2853	0.21782	65.2853	0.75798	65.2853	0.77714	65.2853	2.10302
65.3353	0.21797	65.3353	0.75855	65.3353	0.7777	65.3353	2.10457
65.3854	0.21813	65.3854	0.75912	65.3854	0.77826	65.3854	2.10612
65.4354	0.21828	65.4354	0.75969	65.4354	0.77883	65.4354	2.10767
65.4855	0.21843	65.4855	0.76026	65.4855	0.77939	65.4855	2.10922
65.5355	0.21858	65.5355	0.76083	65.5355	0.77995	65.5355	2.11077
65.5856	0.21873	65.5856	0.7614	65.5856	0.78052	65.5856	2.11232
65.6356	0.21889	65.6356	0.76197	65.6356	0.78108	65.6356	2.11387
65.6857	0.21904	65.6857	0.76254	65.6857	0.78164	65.6857	2.11543
65.7357	0.21919	65.7357	0.76311	65.7357	0.78221	65.7357	2.11698
65.7858	0.21934	65.7858	0.76368	65.7858	0.78277	65.7858	2.11853
65.8358	0.2195	65.8358	0.76425	65.8358	0.78333	65.8358	2.12008
65.8859	0.21965	65.8859	0.76482	65.8859	0.78389	65.8859	2.12163
65.9359	0.2198	65.9359	0.76538	65.9359	0.78446	65.9359	2.12318
65.986	0.21995	65.986	0.76595	65.986	0.78502	65.986	2.12473
66.036	0.22011	66.036	0.76652	66.036	0.78558	66.036	2.12628
66.0861	0.22026	66.0861	0.76709	66.0861	0.78615	66.0861	2.12783
66.1361	0.22041	66.1361	0.76766	66.1361	0.78671	66.1361	2.12938
66.1862	0.22056	66.1862	0.76823	66.1862	0.78727	66.1862	2.13093
66.2362	0.22072	66.2362	0.7688	66.2362	0.78783	66.2362	2.13248
66.2863	0.22087	66.2863	0.76937	66.2863	0.7884	66.2863	2.13403
66.3363	0.22102	66.3363	0.76994	66.3363	0.78896	66.3363	2.13558
66.3864	0.22117	66.3864	0.77051	66.3864	0.78952	66.3864	2.13713
66.4364	0.22133	66.4364	0.77108	66.4364	0.79009	66.4364	2.13868
66.4865	0.22148	66.4865	0.77165	66.4865	0.79065	66.4865	2.14023
66.5365	0.22163	66.5365	0.77222	66.5365	0.79121	66.5365	2.14178
66.5866	0.22178	66.5866	0.77279	66.5866	0.79178	66.5866	2.14333
66.6366	0.22193	66.6366	0.77336	66.6366	0.79234	66.6366	2.14488
66.6867	0.22209	66.6867	0.77393	66.6867	0.7929	66.6867	2.14643
66.7367	0.22224	66.7367	0.7745	66.7367	0.79346	66.7367	2.14798
66.7868	0.22239	66.7868	0.77507	66.7868	0.79403	66.7868	2.14953
66.8368	0.22254	66.8368	0.77564	66.8368	0.79459	66.8368	2.15108
66.8869	0.2227	66.8869	0.77621	66.8869	0.79515	66.8869	2.15263
66.9369	0.22285	66.9369	0.77678	66.9369	0.79572	66.9369	2.15418
66.987	0.223	66.987	0.77734	66.987	0.79628	66.987	2.15573
67.037	0.22315	67.037	0.77791	67.037	0.79684	67.037	2.15728
67.0871	0.22331	67.0871	0.77848	67.0871	0.7974	67.0871	2.15883
67.1371	0.22346	67.1371	0.77905	67.1371	0.79797	67.1371	2.16038
67.1872	0.22361	67.1872	0.77962	67.1872	0.79853	67.1872	2.16193
67.2372	0.22376	67.2372	0.78019	67.2372	0.79909	67.2372	2.16348
67.2873	0.22392	67.2873	0.78076	67.2873	0.79966	67.2873	2.16504
67.3373	0.22407	67.3373	0.78133	67.3373	0.80022	67.3373	2.16659
67.3874	0.22422	67.3874	0.7819	67.3874	0.80078	67.3874	2.16814
67.4374	0.22437	67.4374	0.78247	67.4374	0.80135	67.4374	2.16969
67.4875	0.22452	67.4875	0.78304	67.4875	0.80191	67.4875	2.17124
67.5375	0.22468	67.5375	0.78361	67.5375	0.80247	67.5375	2.17279
67.5876	0.22483	67.5876	0.78418	67.5876	0.80303	67.5876	2.17434
67.6376	0.22498	67.6376	0.78475	67.6376	0.8036	67.6376	2.17589
67.6877	0.22513	67.6877	0.78532	67.6877	0.80416	67.6877	2.17744
67.7377	0.22529	67.7377	0.78589	67.7377	0.80472	67.7377	2.17899
67.7878	0.22544	67.7878	0.78646	67.7878	0.80529	67.7878	2.18054
67.8378	0.22559	67.8378	0.78703	67.8378	0.80585	67.8378	2.18209
67.8879	0.22574	67.8879	0.7876	67.8879	0.80641	67.8879	2.18364
67.9379	0.2259	67.9379	0.78817	67.9379	0.80697	67.9379	2.18519
67.988	0.22605	67.988	0.78874	67.988	0.80754	67.988	2.18674
68.038	0.2262	68.038	0.78931	68.038	0.8081	68.038	2.18829
68.0881	0.22635	68.0881	0.78987	68.0881	0.80866	68.0881	2.18984
68.1381	0.22651	68.1381	0.79044	68.1381	0.80923	68.1381	2.19139
68.1882	0.22666	68.1882	0.79101	68.1882	0.80979	68.1882	2.19294
68.2382	0.22681	68.2382	0.79158	68.2382	0.81035	68.2382	2.19449
68.2883	0.22696	68.2883	0.79215	68.2883	0.81092	68.2883	2.19604
68.3383	0.22711	68.3383	0.79272	68.3383	0.81148	68.3383	2.19759
68.3884	0.22727	68.3884	0.79329	68.3884	0.81204	68.3884	2.19914
68.4384	0.22742	68.4384	0.79386	68.4384	0.8126	68.4384	2.20069
68.4885	0.22757	68.4885	0.79443	68.4885	0.81317	68.4885	2.20224
68.5385	0.22772	68.5385	0.795	68.5385	0.81373	68.5385	2.20379
68.5886	0.22788	68.5886	0.79557	68.5886	0.81429	68.5886	2.20534
68.6386	0.22803	68.6386	0.79614	68.6386	0.81486	68.6386	2.20689
68.6887	0.22818	68.6887	0.79671	68.6887	0.81542	68.6887	2.20844
68.7387	0.22833	68.7387	0.79728	68.7387	0.81598	68.7387	2.20999
68.7888	0.22849	68.7888	0.79785	68.7888	0.81654	68.7888	2.21154
68.8388	0.22864	68.8388	0.79842	68.8388	0.81711	68.8388	2.21309
68.8889	0.22879	68.8889	0.79899	68.8889	0.81767	68.8889	2.21465
68.9389	0.22894	68.9389	0.79956	68.9389	0.81823	68.9389	2.2162
68.989	0.2291	68.989	0.80013	68.989	0.8188	68.989	2.21775
69.039	0.22925	69.039	0.8007	69.039	0.81936	69.039	2.2193
69.0891	0.2294	69.0891	0.80127	69.0891	0.81992	69.0891	2.22085
69.1391	0.22955	69.1391	0.80183	69.1391	0.82049	69.1391	2.2224
69.1892	0.22971	69.1892	0.8024	69.1892	0.82105	69.1892	2.22395
69.2392	0.22986	69.2392	0.80297	69.2392	0.82161	69.2392	2.2255
69.2893	0.23001	69.2893	0.80354	69.2893	0.82217	69.2893	2.22705
69.3393	0.23016	69.3393	0.80411	69.3393	0.82274	69.3393	2.2286
69.3894	0.23031	69.3894	0.80468	69.3894	0.8233	69.3894	2.23015
69.4394	0.23047	69.4394	0.80525	69.4394	0.82386	69.4394	2.2317
69.4895	0.23062	69.4895	0.80582	69.4895	0.82443	69.4895	2.23325
69.5395	0.23077	69.5395	0.80639	69.5395	0.82499	69.5395	2.2348
69.5896	0.23092	69.5896	0.80696	69.5896	0.82555	69.5896	2.23635
69.6396	0.23108	69.6396	0.80753	69.6396	0.82611	69.6396	2.2379
69.6897	0.23123	69.6897	0.8081	69.6897	0.82668	69.6897	2.23945
69.7397	0.23138	69.7397	0.80867	69.7397	0.82724	69.7397	2.241
69.7898	0.23153	69.7898	0.80924	69.7898	0.8278	69.7898	2.24255
69.8398	0.23169	69.8398	0.80981	69.8398	0.82837	69.8398	2.2441
69.8899	0.23184	69.8899	0.81038	69.8899	0.82893	69.8899	2.24565
69.9399	0.23199	69.9399	0.81095	69.9399	0.82949	69.9399	2.2472
69.99	0.23214	69.99	0.81152	69.99	0.83006	69.99	2.24875
70.04	0.2323	70.04	0.81209	70.04	0.83062	70.04	2.2503
70.0901	0.23245	70.0901	0.81266	70.0901	0.83118	70.0901	2.25185
70.1401	0.2326	70.1401	0.81323	70.1401	0.83174	70.1401	2.2534
70.1902	0.23275	70.1902	0.81379	70.1902	0.83231	70.1902	2.25495
70.2402	0.2329	70.2402	0.81436	70.2402	0.83287	70.2402	2.2565
70.2903	0.23306	70.2903	0.81493	70.2903	0.83343	70.2903	2.25805
70.3403	0.23321	70.3403	0.8155	70.3403	0.834	70.3403	2.2596
70.3904	0.23336	70.3904	0.81607	70.3904	0.83456	70.3904	2.26115
70.4404	0.23351	70.4404	0.81664	70.4404	0.83512	70.4404	2.2627
70.4905	0.23367	70.4905	0.81721	70.4905	0.83568	70.4905	2.26426
70.5405	0.23382	70.5405	0.81778	70.5405	0.83625	70.5405	2.26581
70.5906	0.23397	70.5906	0.81835	70.5906	0.83681	70.5906	2.26736
70.6406	0.23412	70.6406	0.81892	70.6406	0.83737	70.6406	2.26891
70.6907	0.23428	70.6907	0.81949	70.6907	0.83794	70.6907	2.27046
70.7407	0.23443	70.7407	0.82006	70.7407	0.8385	70.7407	2.27201
70.7908	0.23458	70.7908	0.82063	70.7908	0.83906	70.7908	2.27356
70.8408	0.23473	70.8408	0.8212	70.8408	0.83963	70.8408	2.27511
70.8909	0.23489	70.8909	0.82177	70.8909	0.84019	70.8909	2.27666
70.9409	0.23504	70.9409	0.82234	70.9409	0.84075	70.9409	2.27821
70.991	0.23519	70.991	0.82291	70.991	0.84131	70.991	2.27976
71.041	0.23534	71.041	0.82348	71.041	0.84188	71.041	2.28131
71.0911	0.23549	71.0911	0.82405	71.0911	0.84244	71.0911	2.28286
71.1411	0.23565	71.1411	0.82462	71.1411	0.843	71.1411	2.28441
71.1912	0.2358	71.1912	0.82519	71.1912	0.84357	71.1912	2.28596
71.2412	0.23595	71.2412	0.82575	71.2412	0.84413	71.2412	2.28751
71.2913	0.2361	71.2913	0.82632	71.2913	0.84469	71.2913	2.28906
71.3413	0.23626	71.3413	0.82689	71.3413	0.84525	71.3413	2.29061
71.3914	0.23641	71.3914	0.82746	71.3914	0.84582	71.3914	2.29216
71.4414	0.23656	71.4414	0.82803	71.4414	0.84638	71.4414	2.29371
71.4915	0.23671	71.4915	0.8286	71.4915	0.84694	71.4915	2.29526
71.5415	0.23687	71.5415	0.82917	71.5415	0.84751	71.5415	2.29681
71.5916	0.23702	71.5916	0.82974	71.5916	0.84807	71.5916	2.29836
71.6416	0.23717	71.6416	0.83031	71.6416	0.84863	71.6416	2.29991
71.6917	0.23732	71.6917	0.83088	71.6917	0.8492	71.6917	2.30146
71.7417	0.23748	71.7417	0.83145	71.7417	0.84976	71.7417	2.30301
71.7918	0.23763	71.7918	0.83202	71.7918	0.85032	71.7918	2.30456
71.8418	0.23778	71.8418	0.83259	71.8418	0.85088	71.8418	2.30611
71.8919	0.23793	71.8919	0.83316	71.8919	0.85145	71.8919	2.30766
71.9419	0.23809	71.9419	0.83373	71.9419	0.85201	71.9419	2.30921
71.992	0.23824	71.992	0.8343	71.992	0.85257	71.992	2.31076
72.042	0.23839	72.042	0.83487	72.042	0.85314	72.042	2.31231
72.0921	0.23854	72.0921	0.83544	72.0921	0.8537	72.0921	2.31387
72.1421	0.23869	72.1421	0.83601	72.1421	0.85426	72.1421	2.31542
72.1922	0.23885	72.1922	0.83658	72.1922	0.85482	72.1922	2.31697
72.2422	0.239	72.2422	0.83715	72.2422	0.85539	72.2422	2.31852
72.2923	0.23915	72.2923	0.83771	72.2923	0.85595	72.2923	2.32007
72.3423	0.2393	72.3423	0.83828	72.3423	0.85651	72.3423	2.32162
72.3924	0.23946	72.3924	0.83885	72.3924	0.85708	72.3924	2.32317
72.4424	0.23961	72.4424	0.83942	72.4424	0.85764	72.4424	2.32472
72.4925	0.23976	72.4925	0.83999	72.4925	0.8582	72.4925	2.32627
72.5425	0.23991	72.5425	0.84056	72.5425	0.85876	72.5425	2.32782
72.5926	0.24007	72.5926	0.84113	72.5926	0.85933	72.5926	2.32937
72.6426	0.24022	72.6426	0.8417	72.6426	0.85989	72.6426	2.33092
72.6927	0.24037	72.6927	0.84227	72.6927	0.86045	72.6927	2.33247
72.7427	0.24052	72.7427	0.84284	72.7427	0.86102	72.7427	2.33402
72.7928	0.24068	72.7928	0.84341	72.7928	0.86158	72.7928	2.33557
72.8428	0.24083	72.8428	0.84398	72.8428	0.86214	72.8428	2.33712
72.8929	0.24098	72.8929	0.84455	72.8929	0.86271	72.8929	2.33867
72.9429	0.24113	72.9429	0.84512	72.9429	0.86327	72.9429	2.34022
72.993	0.24128	72.993	0.84569	72.993	0.86383	72.993	2.34177
73.043	0.24144	73.043	0.84626	73.043	0.86439	73.043	2.34332
73.0931	0.24159	73.0931	0.84683	73.0931	0.86496	73.0931	2.34487
73.1431	0.24174	73.1431	0.8474	73.1431	0.86552	73.1431	2.34642
73.1932	0.24189	73.1932	0.84797	73.1932	0.86608	73.1932	2.34797
73.2432	0.24205	73.2432	0.84854	73.2432	0.86665	73.2432	2.34952
73.2933	0.2422	73.2933	0.84911	73.2933	0.86721	73.2933	2.35107
73.3433	0.24235	73.3433	0.84967	73.3433	0.86777	73.3433	2.35262
73.3934	0.2425	73.3934	0.85024	73.3934	0.86833	73.3934	2.35417
73.4434	0.24266	73.4434	0.85081	73.4434	0.8689	73.4434	2.35572
73.4935	0.24281	73.4935	0.85138	73.4935	0.86946	73.4935	2.35727
73.5435	0.24296	73.5435	0.85195	73.5435	0.87002	73.5435	2.35882
73.5936	0.24311	73.5936	0.85252	73.5936	0.87059	73.5936	2.36037
73.6436	0.24327	73.6436	0.85309	73.6436	0.87115	73.6436	2.36192
73.6937	0.24342	73.6937	0.85366	73.6937	0.87171	73.6937	2.36348
73.7437	0.24357	73.7437	0.85423	73.7437	0.87228	73.7437	2.36503
73.7938	0.24372	73.7938	0.8548	73.7938	0.87284	73.7938	2.36658
73.8438	0.24387	73.8438	0.85537	73.8438	0.8734	73.8438	2.36813
73.8939	0.24403	73.8939	0.85594	73.8939	0.87396	73.8939	2.36968
73.9439	0.24418	73.9439	0.85651	73.9439	0.87453	73.9439	2.37123
73.994	0.24433	73.994	0.85708	73.994	0.87509	73.994	2.37278
74.044	0.24448	74.044	0.85765	74.044	0.87565	74.044	2.37433
74.0941	0.24464	74.0941	0.85822	74.0941	0.87622	74.0941	2.37588
74.1441	0.24479	74.1441	0.85879	74.1441	0.87678	74.1441	2.37743
74.1942	0.24494	74.1942	0.85936	74.1942	0.87734	74.1942	2.37898
74.2442	0.24509	74.2442	0.85993	74.2442	0.8779	74.2442	2.38053
74.2943	0.24525	74.2943	0.8605	74.2943	0.87847	74.2943	2.38208
74.3443	0.2454	74.3443	0.86107	74.3443	0.87903	74.3443	2.38363
74.3944	0.24555	74.3944	0.86163	74.3944	0.87959	74.3944	2.38518
74.4444	0.2457	74.4444	0.8622	74.4444	0.88016	74.4444	2.38673
74.4945	0.24586	74.4945	0.86277	74.4945	0.88072	74.4945	2.38828
74.5445	0.24601	74.5445	0.86334	74.5445	0.88128	74.5445	2.38983
74.5946	0.24616	74.5946	0.86391	74.5946	0.88185	74.5946	2.39138
74.6446	0.24631	74.6446	0.86448	74.6446	0.88241	74.6446	2.39293
74.6947	0.24647	74.6947	0.86505	74.6947	0.88297	74.6947	2.39448
74.7447	0.24662	74.7447	0.86562	74.7447	0.88353	74.7447	2.39603
74.7948	0.24677	74.7948	0.86619	74.7948	0.8841	74.7948	2.39758
74.8448	0.24692	74.8448	0.86676	74.8448	0.88466	74.8448	2.39913
74.8949	0.24707	74.8949	0.86733	74.8949	0.88522	74.8949	2.40068
74.9449	0.24723	74.9449	0.8679	74.9449	0.88579	74.9449	2.40223
74.995	0.24738	74.995	0.86847	74.995	0.88635	74.995	2.40378
75.0451	0.24753	75.0451	0.86904	75.0451	0.88691	75.0451	2.40533
75.0951	0.24768	75.0951	0.86961	75.0951	0.88747	75.0951	2.40688
75.1452	0.24784	75.1452	0.87018	75.1452	0.88804	75.1452	2.40843
75.1952	0.24799	75.1952	0.87075	75.1952	0.8886	75.1952	2.40998
75.2452	0.24814	75.2452	0.87132	75.2452	0.88916	75.2452	2.41154
75.2953	0.24829	75.2953	0.87189	75.2953	0.88973	75.2953	2.41309
75.3453	0.24845	75.3453	0.87246	75.3453	0.89029	75.3453	2.41464
75.3954	0.2486	75.3954	0.87303	75.3954	0.89085	75.3954	2.41619
75.4454	0.24875	75.4454	0.87359	75.4454	0.89142	75.4454	2.41774
75.4955	0.2489	75.4955	0.87416	75.4955	0.89198	75.4955	2.41929
75.5456	0.24906	75.5456	0.87473	75.5456	0.89254	75.5456	2.42084
75.5956	0.24921	75.5956	0.8753	75.5956	0.8931	75.5956	2.42239
75.6457	0.24936	75.6457	0.87587	75.6457	0.89367	75.6457	2.42394
75.6957	0.24951	75.6957	0.87644	75.6957	0.89423	75.6957	2.42549
75.7458	0.24966	75.7458	0.87701	75.7458	0.89479	75.7458	2.42704
75.7958	0.24982	75.7958	0.87758	75.7958	0.89536	75.7958	2.42859
75.8458	0.24997	75.8458	0.87815	75.8458	0.89592	75.8458	2.43014
75.8959	0.25012	75.8959	0.87872	75.8959	0.89648	75.8959	2.43169
75.9459	0.25027	75.9459	0.87929	75.9459	0.89704	75.9459	2.43324
75.996	0.25043	75.996	0.87986	75.996	0.89761	75.996	2.43479
76.046	0.25058	76.046	0.88043	76.046	0.89817	76.046	2.43634
76.0961	0.25073	76.0961	0.881	76.0961	0.89873	76.0961	2.43789
76.1462	0.25088	76.1462	0.88157	76.1462	0.8993	76.1462	2.43944
76.1962	0.25104	76.1962	0.88214	76.1962	0.89986	76.1962	2.44099
76.2463	0.25119	76.2463	0.88271	76.2463	0.90042	76.2463	2.44254
76.2963	0.25134	76.2963	0.88328	76.2963	0.90099	76.2963	2.44409
76.3464	0.25149	76.3464	0.88385	76.3464	0.90155	76.3464	2.44564
76.3964	0.25165	76.3964	0.88442	76.3964	0.90211	76.3964	2.44719
76.4464	0.2518	76.4464	0.88499	76.4464	0.90267	76.4464	2.44874
76.4965	0.25195	76.4965	0.88556	76.4965	0.90324	76.4965	2.45029
76.5465	0.2521	76.5465	0.88612	76.5465	0.9038	76.5465	2.45184
76.5966	0.25225	76.5966	0.88669	76.5966	0.90436	76.5966	2.45339
76.6466	0.25241	76.6466	0.88726	76.6466	0.90493	76.6466	2.45494
76.6967	0.25256	76.6967	0.88783	76.6967	0.90549	76.6967	2.45649
76.7468	0.25271	76.7468	0.8884	76.7468	0.90605	76.7468	2.45804
76.7968	0.25286	76.7968	0.88897	76.7968	0.90661	76.7968	2.45959
76.8469	0.25302	76.8469	0.88954	76.8469	0.90718	76.8469	2.46115
76.8969	0.25317	76.8969	0.89011	76.8969	0.90774	76.8969	2.4627
76.947	0.25332	76.947	0.89068	76.947	0.9083	76.947	2.46425
76.997	0.25347	76.997	0.89125	76.997	0.90887	76.997	2.4658
77.047	0.25363	77.047	0.89182	77.047	0.90943	77.047	2.46735
77.0971	0.25378	77.0971	0.89239	77.0971	0.90999	77.0971	2.4689
77.1471	0.25393	77.1471	0.89296	77.1471	0.91056	77.1471	2.47045
77.1972	0.25408	77.1972	0.89353	77.1972	0.91112	77.1972	2.472
77.2472	0.25424	77.2472	0.8941	77.2472	0.91168	77.2472	2.47355
77.2973	0.25439	77.2973	0.89467	77.2973	0.91224	77.2973	2.4751
77.3474	0.25454	77.3474	0.89524	77.3474	0.91281	77.3474	2.47665
77.3974	0.25469	77.3974	0.89581	77.3974	0.91337	77.3974	2.4782
77.4475	0.25485	77.4475	0.89638	77.4475	0.91393	77.4475	2.47975
77.4975	0.255	77.4975	0.89695	77.4975	0.9145	77.4975	2.4813
77.5476	0.25515	77.5476	0.89752	77.5476	0.91506	77.5476	2.48285
77.5976	0.2553	77.5976	0.89808	77.5976	0.91562	77.5976	2.4844
77.6476	0.25545	77.6476	0.89865	77.6476	0.91618	77.6476	2.48595
77.6977	0.25561	77.6977	0.89922	77.6977	0.91675	77.6977	2.4875
77.7477	0.25576	77.7477	0.89979	77.7477	0.91731	77.7477	2.48905
77.7978	0.25591	77.7978	0.90036	77.7978	0.91787	77.7978	2.4906
77.8478	0.25606	77.8478	0.90093	77.8478	0.91844	77.8478	2.49215
77.8979	0.25622	77.8979	0.9015	77.8979	0.919	77.8979	2.4937
77.948	0.25637	77.948	0.90207	77.948	0.91956	77.948	2.49525
77.998	0.25652	77.998	0.90264	77.998	0.92013	77.998	2.4968
78.0481	0.25667	78.0481	0.90321	78.0481	0.92069	78.0481	2.49835
78.0981	0.25683	78.0981	0.90378	78.0981	0.92125	78.0981	2.4999
78.1482	0.25698	78.1482	0.90435	78.1482	0.92181	78.1482	2.50145
78.1982	0.25713	78.1982	0.90492	78.1982	0.92238	78.1982	2.503
78.2482	0.25728	78.2482	0.90549	78.2482	0.92294	78.2482	2.50455
78.2983	0.25744	78.2983	0.90606	78.2983	0.9235	78.2983	2.5061
78.3483	0.25759	78.3483	0.90663	78.3483	0.92407	78.3483	2.50765
78.3984	0.25774	78.3984	0.9072	78.3984	0.92463	78.3984	2.5092
78.4484	0.25789	78.4484	0.90777	78.4484	0.92519	78.4484	2.51076
78.4985	0.25804	78.4985	0.90834	78.4985	0.92575	78.4985	2.51231
78.5486	0.2582	78.5486	0.90891	78.5486	0.92632	78.5486	2.51386
78.5986	0.25835	78.5986	0.90948	78.5986	0.92688	78.5986	2.51541
78.6487	0.2585	78.6487	0.91004	78.6487	0.92744	78.6487	2.51696
78.6987	0.25865	78.6987	0.91061	78.6987	0.92801	78.6987	2.51851
78.7488	0.25881	78.7488	0.91118	78.7488	0.92857	78.7488	2.52006
78.7988	0.25896	78.7988	0.91175	78.7988	0.92913	78.7988	2.52161
78.8488	0.25911	78.8488	0.91232	78.8488	0.9297	78.8488	2.52316
78.8989	0.25926	78.8989	0.91289	78.8989	0.93026	78.8989	2.52471
78.9489	0.25942	78.9489	0.91346	78.9489	0.93082	78.9489	2.52626
78.999	0.25957	78.999	0.91403	78.999	0.93138	78.999	2.52781
79.049	0.25972	79.049	0.9146	79.049	0.93195	79.049	2.52936
79.0991	0.25987	79.0991	0.91517	79.0991	0.93251	79.0991	2.53091
79.1492	0.26003	79.1492	0.91574	79.1492	0.93307	79.1492	2.53246
79.1992	0.26018	79.1992	0.91631	79.1992	0.93364	79.1992	2.53401
79.2493	0.26033	79.2493	0.91688	79.2493	0.9342	79.2493	2.53556
79.2993	0.26048	79.2993	0.91745	79.2993	0.93476	79.2993	2.53711
79.3494	0.26063	79.3494	0.91802	79.3494	0.93532	79.3494	2.53866
79.3994	0.26079	79.3994	0.91859	79.3994	0.93589	79.3994	2.54021
79.4494	0.26094	79.4494	0.91916	79.4494	0.93645	79.4494	2.54176
79.4995	0.26109	79.4995	0.91973	79.4995	0.93701	79.4995	2.54331
79.5495	0.26124	79.5495	0.9203	79.5495	0.93758	79.5495	2.54486
79.5996	0.2614	79.5996	0.92087	79.5996	0.93814	79.5996	2.54641
79.6496	0.26155	79.6496	0.92144	79.6496	0.9387	79.6496	2.54796
79.6997	0.2617	79.6997	0.922	79.6997	0.93927	79.6997	2.54951
79.7498	0.26185	79.7498	0.92257	79.7498	0.93983	79.7498	2.55106
79.7998	0.26201	79.7998	0.92314	79.7998	0.94039	79.7998	2.55261
79.8499	0.26216	79.8499	0.92371	79.8499	0.94095	79.8499	2.55416
79.8999	0.26231	79.8999	0.92428	79.8999	0.94152	79.8999	2.55571
79.95	0.26246	79.95	0.92485	79.95	0.94208	79.95	2.55726
80	0.26262	80	0.92542	80	0.94264	80	2.55881

## Sheet: Figure 5
Figure 5b							Figure 5c
CO2-disperser mode			non-CO2-disperser mode				activated Ag foil				non-CO2-disperser mode of activated Ag HF				CO2-disperser mode of activated Ag HF
Potential (x)	jCO (y)	Error bar	Potential (x)	jCO (y)	Error bar		jCO (x)	η (y)	jCO (x)	η (y)	jCO (x)	η (y)	jCO (x)	η (y)	jCO (x)	η (y)	jCO (x)	η (y)
-0.34808	2.3354	0.21666	-0.34941	0.34004	0.02969		0.02579	149.84	1.53255	387.901	0.04038	139.698	2.64211	386.777	0.05938	139.5	10.4091	281.81
-0.3918	10.4091	0.53264	-0.39857	1.02199	0.15799		0.08058	189.7	3.95264	581.061	0.16009	189.66	4.49305	485.119	0.42398	188.1	34.7553	362.66
-0.47264	34.7553	2.08635	-0.49678	2.64211	0.04888		0.17369	239.7	8.52866	764.815	0.34004	239.412	8.45849	580.393	2.45982	238.17	81.0876	425.7
-0.53568	81.0876	2.33406	-0.59512	4.49305	0.42104		0.46604	289.21	13.5016	842.824	1.02199	288.574	16.6073	668.449	10.425	281.81	220.63	515.18
-0.62516	220.63	6.4043	-0.69039	8.45849	0.58181								21.2796	753.05			600.389	610.04
-0.72003	600.389	21.4081	-0.77845	16.6073	2.49195
-0.78819	1004.75	47.3142	-0.86305	21.2796	3.39862
-0.82737	1166.04	70.0274	-0.93607	26.0638	3.00602
-0.8648	1330.32	62.1119	-1.07267	32.9614	2.55388
-0.89495	1400.91	57.2182
-0.93508	1267.64	65.5113

## Sheet: Figure 6
Figure 6a				Figure 6b
	Feedstocks: C18O2 (cathodic compartment), D2O (anodic compartment)	Feedstocks: CO2 (cathodic compartment), H2O (anodic compartment)		Time of power on (ms)	20		40		60		80		100		120		140		160		180		200		220		240		260		280		300		320		340		360		380		400		420		440		460
m/z (x)	Relative ion intensity (y)	Relative ion intensity (y)			Raman shift (x)	Intensity (y)	Raman shift (x)	Intensity (y)	Raman shift (x)	Intensity (y)	Raman shift (x)	Intensity (y)	Raman shift (x)	Intensity (y)	Raman shift (x)	Intensity (y)	Raman shift (x)	Intensity (y)	Raman shift (x)	Intensity (y)	Raman shift (x)	Intensity (y)	Raman shift (x)	Intensity (y)	Raman shift (x)	Intensity (y)	Raman shift (x)	Intensity (y)	Raman shift (x)	Intensity (y)	Raman shift (x)	Intensity (y)	Raman shift (x)	Intensity (y)	Raman shift (x)	Intensity (y)	Raman shift (x)	Intensity (y)	Raman shift (x)	Intensity (y)	Raman shift (x)	Intensity (y)	Raman shift (x)	Intensity (y)	Raman shift (x)	Intensity (y)	Raman shift (x)	Intensity (y)	Raman shift (x)
1	2.41	2.01			298.51	-0.70114	298.51	11.6741	298.51	-0.23492	298.51	3.83567	298.51	-6.02659	298.51	-1.69355	298.51	-5.00977	298.51	-0.4885	298.51	-5.06944	298.51	17.4477	298.51	-1.08995	298.51	-13.6357	298.51	-0.28335	298.51	0.43256	298.51	10.9801	298.51	3.74586	298.51	2.31475	298.51	1.02818	298.51	-8.02977	298.51	-11.0623	298.51	12.7291	298.51	-3.65462	298.51
2	133	198.38			300.78	-2.02172	300.78	7.45674	300.78	0.07577	300.78	4.06685	300.78	-4.03873	300.78	-2.53734	300.78	-4.03071	300.78	-0.98112	300.78	-3.58918	300.78	8.39933	300.78	-3.25304	300.78	-8.87617	300.78	0.29318	300.78	0.85695	300.78	5.6649	300.78	2.24626	300.78	1.54737	300.78	0.35475	300.78	-5.99089	300.78	-5.63774	300.78	6.42136	300.78	-3.00415	300.78
3	6.69	-0.03			303.04	-1.1453	303.04	5.33733	303.04	0.20578	303.04	3.04747	303.04	-1.70041	303.04	-8.18681	303.04	-6.42369	303.04	-0.84006	303.04	0.2864	303.04	-0.854	303.04	0	303.04	-7.18801	303.04	-1.16765	303.04	-0.456	303.04	-4.18866	303.04	2.47665	303.04	-1.19068	303.04	3.5213	303.04	3.14331	303.04	0.65681	303.04	-1.25733	303.04	-3.92403	303.04
4	0.78	-0.04			305.3	2.197	305.3	2.098	305.3	0.14419	305.3	2.01023	305.3	0.20809	305.3	-4.80569	305.3	-3.37203	305.3	-2.29578	305.3	2.39532	305.3	-0.205	305.3	-10.713	305.3	-3.07134	305.3	-2.03735	305.3	-1.73733	305.3	-4.53833	305.3	1.72999	305.3	-1.97067	305.3	3.83999	305.3	7.09533	305.3	-2.54935	305.3	-1.371	305.3	-1.57035	305.3
12	12.1	10.53			307.56	2.79534	307.56	5.51186	307.56	-0.49406	307.56	0.46023	307.56	1.12599	307.56	-6.17669	307.56	-5.67535	307.56	-4.53746	307.56	2.25865	307.56	-3.642	307.56	0	307.56	-2.874	307.56	-1.80635	307.56	-3.90599	307.56	-7.66302	307.56	4.96099	307.56	-3.71678	307.56	4.70465	307.56	13.426	307.56	2.50533	307.56	2.52633	307.56	-3.73901	307.56
16	7.58	14.94			309.82	0.59834	309.82	3.41386	309.82	-1.08219	309.82	0.63875	309.82	1.30246	309.82	-1.371	309.82	-2.30333	309.82	-4.03079	309.82	-0.13667	309.82	-3.437	309.82	7.591	309.82	0.19734	309.82	0.231	309.82	-2.16866	309.82	-1.16739	309.82	3.23099	309.82	-1.30097	309.82	0.86467	309.82	6.33068	309.82	6.66668	309.82	3.89733	309.82	-2.16867	309.82
17	12.9	21.68			312.08	2.363	312.08	1.85419	312.08	-0.46179	312.08	1.13344	312.08	0.34849	312.08	-1.70449	312.08	-2.10777	312.08	-2.5414	312.08	0.02436	312.08	-3.1758	312.08	0	312.08	-1.04143	312.08	1.95465	312.08	-8.17599	312.08	-3.12471	312.08	0.99346	312.08	-0.90176	312.08	3.53365	312.08	11.7004	312.08	4.02637	312.08	5.22629	312.08	0.69255	312.08
18	165	105.34			314.33	1.76466	314.33	-3.15877	314.33	-0.02056	314.33	1.45093	314.33	-0.07427	314.33	-0.33349	314.33	0.19556	314.33	-2.59199	314.33	0.16103	314.33	0.2612	314.33	-1.62077	314.33	-1.23877	314.33	1.72365	314.33	-6.00733	314.33	-2.00272e-05	314.33	-2.23753	314.33	0.84435	314.33	2.66898	314.33	5.36969	314.33	-2.98231	314.33	3.45996	314.33	2.86121	314.33
19	31.7	-0.03			316.59	0.86297	316.59	-6.01712	316.59	0.92152	316.59	0.8125	316.59	0.28493	316.59	-1.3861	316.59	1.22344	316.59	0.01611	316.59	2.55933	316.59	0.4281	316.59	7.793	316.59	-1.74939	316.59	5.35168	316.59	-6.57695	316.59	-6.28619	316.59	-0.43799	316.59	1.45549	316.59	3.60928	316.59	8.74047	316.59	-3.42286	316.59	1.79367	316.59	1.29083	316.59
20	2.39	-0.04			318.85	-0.90169	318.85	-5.64639	318.85	0.44395	318.85	0.55621	318.85	1.52079	318.85	-1.55018	318.85	1.02788	318.85	-1.66907	318.85	2.39829	318.85	0.16691	318.85	4.00878	318.85	-0.51061	318.85	3.62803	318.85	-0.56962	318.85	-4.32887	318.85	1.79954	318.85	-0.90121	318.85	0.9403	318.85	3.37078	318.85	7.59545	318.85	0.46471	318.85	-1.57038	318.85
21	1.55	-0.04			321.1	-0.60064	321.1	-4.56883	321.1	0.79601	321.1	1.18391	321.1	1.68978	321.1	-2.61419	321.1	1.86706	321.1	0.12587	321.1	2.06559	321.1	3.32891	321.1	0	321.1	-1.93411	321.1	5.69096	321.1	-1.48694	321.1	-2.52509	321.1	2.20174	321.1	0.29433	321.1	4.10179	321.1	6.34038	321.1	12.621	321.1	-1.69642	321.1	-2.59911	321.1
22	1.1	-0.04			323.36	0.30105	323.36	-1.10529	323.36	0.23545	323.36	3.29	323.36	1.68714	323.36	-1.56158	323.36	0.83918	323.36	-3.40685	323.36	-0.33271	323.36	3.162	323.36	0.18769	323.36	-1.4235	323.36	0.86253	323.36	-0.55094	323.36	1.80379	323.36	0.4022	323.36	-0.76194	323.36	3.16149	323.36	2.9696	323.36	13.8423	323.36	-0.03013	323.36	-1.02873	323.36
28	-0.02	5792.09			325.61	-1.89492	325.61	-1.21632	325.61	-0.46504	325.61	3.88923	325.61	0.36444	325.61	1.47311	325.61	1.24186	325.61	1.93504	325.61	-1.50759	325.61	-2.92531	325.61	0	325.61	-3.61709	325.61	1.58053	325.61	0.23046	325.61	5.74747	325.61	-0.89591	325.61	3.54333	325.61	3.60945	325.61	-0.88934	325.61	10.2453	325.61	2.66383	325.61	6.19894	325.61
30	615	-0.01			327.86	-3.65792	327.86	-1.11101	327.86	-1.95691	327.86	4.04647	327.86	-0.42483	327.86	-0.58999	327.86	2.69687	327.86	3.48895	327.86	-0.02992	327.86	-9.19595	327.86	-9.93626	327.86	-4.18345	327.86	1.53895	327.86	-0.77976	327.86	4.22839	327.86	-0.96366	327.86	1.59537	327.86	1.27522	327.86	-3.11415	327.86	6.95318	327.86	3.34588	327.86	8.94695	327.86
					330.11	-3.65792	330.11	-1.71621	330.11	-2.80018	330.11	3.42516	330.11	-2.23024	330.11	-0.13535	330.11	2.69687	330.11	-0.62705	330.11	-0.02992	330.11	-9.19595	330.11	2.71946	330.11	-4.51636	330.11	2.73935	330.11	-1.14613	330.11	4.90732	330.11	-0.96366	330.11	1.59537	330.11	1.27522	330.11	-3.11415	330.11	-3.17815	330.11	3.34588	330.11	8.94695	330.11
					332.37	-4.02661	332.37	0.0545	332.37	-3.13999	332.37	3.57974	332.37	-2.32987	332.37	-3.54011	332.37	-0.33915	332.37	-0.02715	332.37	0.35881	332.37	1.2257	332.37	1.74966	332.37	-1.16375	332.37	0.0784	332.37	-1.15953	332.37	-4.40035	332.37	2.80722	332.37	0.04891	332.37	-0.07174	332.37	-0.48655	332.37	-4.01388	332.37	-1.17975	332.37	-1.11305	332.37
					334.62	-2.56467	334.62	1.49276	334.62	-2.89919	334.62	2.13363	334.62	-2.27748	334.62	1.08749	334.62	-2.63333	334.62	-5.578	334.62	-3.89312	334.62	4.33433	334.62	1.88977	334.62	0.8261	334.62	-2.76286	334.62	0.768	334.62	-4.68505	334.62	1.94963	334.62	0.80133	334.62	-0.899	334.62	-1.23133	334.62	-1.62133	334.62	-1.83167	334.62	-2.83233	334.62
					336.87	-4.26167	336.87	1.13213	336.87	-2.38206	336.87	-0.75672	336.87	-0.85084	336.87	-1.27495	336.87	-4.29924	336.87	-1.4359	336.87	-3.38891	336.87	5.12817	336.87	0	336.87	0.22915	336.87	-2.56031	336.87	0.90889	336.87	-3.95976	336.87	3.08995	336.87	2.36449	336.87	-0.43652	336.87	2.69846	336.87	6.24579	336.87	-2.42824	336.87	-1.13505	336.87
					339.12	-1.69701	339.12	-0.87645	339.12	-1.05565	339.12	-2.5683	339.12	0.27873	339.12	-0.40731	339.12	-1.66591	339.12	-1.99724	339.12	-2.90386	339.12	0.79383	339.12	2.49158	339.12	-0.92986	339.12	-0.61735	339.12	0.14089	339.12	6.07645	339.12	0.61719	339.12	1.56315	339.12	0.46248	339.12	3.92979	339.12	4.21379	339.12	3.74658	339.12	1.69728	339.12
					341.36	-2.02834	341.36	-0.84556	341.36	-0.51372	341.36	-1.1785	341.36	1.10427	341.36	-0.73399	341.36	-0.79924	341.36	3.27343	341.36	-2.25925	341.36	4.66183	341.36	0	341.36	0.00131	341.36	4.10322	341.36	0.17489	341.36	7.14756	341.36	0.97232	341.36	2.46415	341.36	2.19714	341.36	6.63046	341.36	0.64913	341.36	5.01981	341.36	-0.36772	341.36
					343.61	-0.33133	343.61	-0.48493	343.61	-0.55173	343.61	2.22447	343.61	1.05459	343.61	-0.68597	343.61	0.86667	343.61	2.07467	343.61	-0.56129	343.61	3.868	343.61	-6.2117	343.61	-0.01411	343.61	3.90067	343.61	0.034	343.61	5.74334	343.61	2.09533	343.61	0.901	343.61	1.73467	343.61	2.70067	343.61	-7.08333	343.61	5.61639	343.61	-2.065	343.61
					345.86	-2.04197	345.86	2.56979	345.86	-1.51917	345.86	3.60456	345.86	0.20468	345.86	-3.84905	345.86	-1.06287	345.86	-0.92021	345.86	-3.66823	345.86	2.21139	345.86	1.97061	345.86	-0.85421	345.86	8.5748	345.86	-2.16051	345.86	1.28529	345.86	0.26667	345.86	1.66974	345.86	4.78193	345.86	3.37047	345.86	-6.88553	345.86	0.84832	345.86	-4.56346	345.86
					348.1	-2.48201	348.1	2.80412	348.1	-1.11576	348.1	2.98458	348.1	-0.82571	348.1	-5.02286	348.1	-1.92954	348.1	-2.72154	348.1	-1.20587	348.1	-1.65661	348.1	-4.33074	348.1	-1.78538	348.1	4.67413	348.1	-2.19451	348.1	0.21418	348.1	0.43467	348.1	0.76874	348.1	3.04727	348.1	0.6698	348.1	-6.86153	348.1	-0.42492	348.1	-2.49846	348.1
					350.35	-2.79755	350.35	1.26293	350.35	-1.38584	350.35	0.78294	350.35	-1.26056	350.35	-0.1587	350.35	-2.49556	350.35	-0.82356	350.35	-3.56932	350.35	-7.65661	350.35	0	350.35	-2.23219	350.35	4.36241	350.35	-0.95891	350.35	-0.21722	350.35	1.06936	350.35	1.90941	350.35	4.71445	350.35	2.20582	350.35	-5.80218	350.35	-1.38733	350.35	-6.52521	350.35
					352.59	-1.08691	352.59	1.44117	352.59	-1.67414	352.59	-0.866	352.59	-1.34671	352.59	3.00439	352.59	-0.56602	352.59	2.16865	352.59	-0.16128	352.59	-6	352.59	0.89429	352.59	-1.39209	352.59	1.31479	352.59	1.2356	352.59	-0.43139	352.59	2.89803	352.59	1.14067	352.59	1.66718	352.59	1.53602	352.59	-6.08531	352.59	-0.96241	352.59	-4.02675	352.59
					354.84	-1.45659	354.84	-1.451	354.84	-4.14072	354.84	-2.10102	354.84	-0.87109	354.84	-0.01649	354.84	-2.49912	354.84	0.03021	354.84	-0.73838	354.84	-7.55355	354.84	0	354.84	0.45388	354.84	0.60853	354.84	1.30318	354.84	0.10439	354.84	8.67671	354.84	-0.76821	354.84	1.29164	354.84	1.22715	354.84	-6.74351	354.84	-5.55929	354.84	-5.13541	354.84
					357.08	-1.49665	357.08	-0.75242	357.08	-5.31762	357.08	-2.54522	357.08	-0.69325	357.08	-1.79733	357.08	-3.33267	357.08	-1.27667	357.08	0.668	357.08	-4.53	357.08	-10.9392	357.08	1.20257	357.08	0.83379	357.08	-1.198	357.08	-0.062	357.08	8.402	357.08	-0.796	357.08	-0.996	357.08	-4.66266	357.08	-2.38599	357.08	-8.59401	357.08	-1.92867	357.08
					359.32	-1.55793	359.32	-1.90252	359.32	-6.12606	359.32	-1.11615	359.32	-0.52359	359.32	-1.79733	359.32	-3.33267	359.32	-5.01867	359.32	0.668	359.32	-4.53	359.32	-0.88245	359.32	1.20257	359.32	-0.79273	359.32	-1.198	359.32	-0.062	359.32	8.402	359.32	-0.796	359.32	-0.996	359.32	-4.66266	359.32	-5.14133	359.32	-8.59401	359.32	-1.92867	359.32
					361.56	-2.47952	361.56	-0.02524	361.56	-4.19502	361.56	0.68319	361.56	-0.47992	361.56	3.19087	361.56	-3.56589	361.56	-5.39523	361.56	2.61246	361.56	-6.17579	361.56	0	361.56	0.85697	361.56	-1.12013	361.56	-4.33191	361.56	0.37025	361.56	4.09067	361.56	5.81388	361.56	1.11423	361.56	-10.9191	361.56	-4.68979	361.56	-3.66243	361.56	3.24802	361.56
					363.8	-2.12392	363.8	0.81737	363.8	-1.77747	363.8	2.70486	363.8	-1.50281	363.8	1.96733	363.8	-2.16633	363.8	-6.93966	363.8	1.36735	363.8	-3.19933	363.8	5.4597	363.8	1.50037	363.8	-1.03367	363.8	-3.06634	363.8	0.96803	363.8	1.46735	363.8	4.701	363.8	1.73469	363.8	-6.56533	363.8	-6.29667	363.8	0.33469	363.8	4.06803	363.8
					366.04	-1.36097	366.04	2.37501	366.04	0.0236	366.04	2.35623	366.04	-2.3551	366.04	3.135	366.04	-2.26632	366.04	-4.38566	366.04	-3.16531	366.04	-4.56533	366.04	0	366.04	0.7677	366.04	-0.40067	366.04	-4.76601	366.04	0.8027	366.04	-1.63232	366.04	7.16833	366.04	1.83569	366.04	-3.96467	366.04	-0.59267	366.04	-2.43098	366.04	3.83603	366.04
					368.28	0.70167	368.28	2.10267	368.28	-0.3211	368.28	1.8762	368.28	-5.08822	368.28	1.16767	368.28	-0.1	368.28	1.9	368.28	-4.53267	368.28	-1.366	368.28	8.71352	368.28	-0.73267	368.28	0.633	368.28	-1.69967	368.28	-0.16533	368.28	-3.09967	368.28	2.46733	368.28	0.101	368.28	2.60067	368.28	6.14	368.28	-2.76567	368.28	-0.232	368.28
					370.52	-0.13167	370.52	2.37193	370.52	-2.94918	370.52	0.9515	370.52	-5.68823	370.52	1.10165	370.52	2.19997	370.52	-1.6167	370.52	-5.53201	370.52	-2.79869	370.52	-7.58096	370.52	-0.78158	370.52	2.53298	370.52	-2.46569	370.52	-2.16436	370.52	-4.96636	370.52	1.13464	370.52	-0.6317	370.52	4.6013	370.52	3.83797	370.52	-7.31087	370.52	-2.56439	370.52
					372.76	0.22935	372.76	-0.8648	372.76	-5.85289	372.76	1.55211	372.76	-6.09539	372.76	-0.06602	372.76	2.29997	372.76	-4.1347	372.76	-0.99935	372.76	-1.43269	372.76	-7.87762	372.76	3.45265	372.76	1.89999	372.76	-0.76603	372.76	-1.99903	372.76	-1.86669	372.76	-1.33269	372.76	-0.7327	372.76	2.00063	372.76	2.2653	372.76	-3.7049	372.76	-2.33239	372.76
					375	1.77974	375	-3.7718	375	-9.08086	375	1.64588	375	-3.74716	375	0.3551	375	-0.49128	375	-11.4793	375	-0.31313	375	-1.59121	375	3.0179	375	3.25251	375	2.38791	375	-3.59611	375	-0.08155	375	-3.85811	375	0.15399	375	-4.45887	375	0.9087	375	-10.803	375	-10.1339	375	0.06999	375
					377.23	1.06844	377.23	-6.87857	377.23	-9.86632	377.23	2.7746	377.23	-3.17035	377.23	0.42112	377.23	-2.79125	377.23	-10.7339	377.23	1.11088	377.23	-0.15852	377.23	-5.43058	377.23	2.91574	377.23	-2.81003	377.23	-2.83008	377.23	2.66841	377.23	-2.19272	377.23	-2.22858	377.23	-3.72617	377.23	2.5774	377.23	-11.9251	377.23	-4.97025	377.23	2.40237	377.23
					379.47	0.96559	379.47	-9.11273	379.47	-9.22627	379.47	2.76426	379.47	-3.74824	379.47	-0.60576	379.47	1.07685	379.47	-7.02181	379.47	-1.11644	379.47	0.4443	379.47	4.8224	379.47	-2.6092	379.47	-4.98733	379.47	-1.6396	379.47	2.79883	379.47	-2.5861	379.47	0.73951	379.47	-0.92451	379.47	4.6848	379.47	-9.74543	379.47	-7.53276	379.47	0.24678	379.47
					381.7	-1.72599	381.7	-5.51581	381.7	-4.97215	381.7	3.44101	381.7	-4.40152	381.7	1.83176	381.7	3.8681	381.7	-1.32124	381.7	-4.69188	381.7	0.60282	381.7	-1.29288	381.7	-5.66965	381.7	-5.74244	381.7	-2.90821	381.7	2.10724	381.7	-1.1993	381.7	-1.19116	381.7	2.80165	381.7	5.77673	381.7	-1.95296	381.7	-0.58376	381.7	-2.15559	381.7
					383.94	0.18037	383.94	-6.38677	383.94	-2.83863	383.94	2.49303	383.94	-3.79994	383.94	1.15751	383.94	8.53431	383.94	2.85231	383.94	-7.72573	383.94	-1.19563	383.94	1.5501	383.94	-7.92886	383.94	-6.72503	383.94	-2.58402	383.94	0.69099	383.94	-1.17049	383.94	2.55192	383.94	4.09164	383.94	3.94954	383.94	-0.73365	383.94	3.03306	383.94	-1.75427	383.94
					386.17	-0.4358	386.17	-4.01777	386.17	0.51682	386.17	2.37028	386.17	-2.39828	386.17	1.10381	386.17	7.19933	386.17	1.28933	386.17	-5.02822	386.17	-0.13067	386.17	-0.97319	386.17	-2.86863	386.17	-6.35188	386.17	-4.86797	386.17	0.46435	386.17	-2.06124	386.17	-2.38456	386.17	3.26933	386.17	4.45849	386.17	-6.17553	386.17	4.97424	386.17	-1.39734	386.17
					388.4	1.07843	388.4	-5.27035	388.4	1.14188	388.4	1.60201	388.4	-1.46806	388.4	-2.69155	388.4	7.19933	388.4	0.79334	388.4	-6.19263	388.4	-0.13067	388.4	-6.44548	388.4	-0.37249	388.4	-7.22135	388.4	-1.2605	388.4	-3.96274	388.4	-3.31908	388.4	-0.37317	388.4	3.26933	388.4	0.80567	388.4	-2.90115	388.4	4.45427	388.4	-1.39734	388.4
					390.63	-1.58653	390.63	-4.29331	390.63	4.76785	390.63	1.01092	390.63	-0.70205	390.63	-1.11045	390.63	6.13279	390.63	-2.30454	390.63	-4.42267	390.63	6.10145	390.63	-3.94548	390.63	-2.37478	390.63	-6.8093	390.63	-1.1597	390.63	-5.93892	390.63	-1.63247	390.63	-5.02435	390.63	-0.35298	390.63	-4.36061	390.63	1.65278	390.63	0.22647	390.63	-7.66465	390.63
					392.86	-2.24572	392.86	-1.26561	392.86	6.04625	392.86	-0.91662	392.86	0.77359	392.86	-2.83759	392.86	3.59967	392.86	-1.00367	392.86	-7.91836	392.86	4.43367	392.86	-2.95936	392.86	-7.40887	392.86	-5.07281	392.86	0.15785	392.86	-5.39316	392.86	-1.79525	392.86	-0.67694	392.86	-2.33233	392.86	-7.90711	392.86	0.28689	392.86	-0.97891	392.86	-5.86599	392.86
					395.09	-4.88325	395.09	-3.85325	395.09	6.79145	395.09	-2.28206	395.09	0.70875	395.09	-2.78939	395.09	4.933	395.09	-1.37168	395.09	-3.94379	395.09	8.70101	395.09	1.00963	395.09	-5.99237	395.09	-6.60365	395.09	-2.78235	395.09	-4.90243	395.09	-3.03195	395.09	-2.19559	395.09	-2.13166	395.09	-7.65777	395.09	0.07089	395.09	-0.62787	395.09	-12.8653	395.09
					397.32	-4.07376	397.32	-3.78954	397.32	3.88494	397.32	-2.16434	397.32	-0.56333	397.32	-5.93253	397.32	1.33333	397.32	3.39266	397.32	-3.10456	397.32	4.26734	397.32	-8.23688	397.32	-2.54908	397.32	-2.73516	397.32	-2.23977	397.32	-3.08816	397.32	-6.76415	397.32	0.12664	397.32	0.20066	397.32	-3.89823	397.32	-0.29563	397.32	-5.87893	397.32	-6.99933	397.32
					399.55	-2.43597	399.55	-3.40783	399.55	0.12964	399.55	0.18068	399.55	-3.00027	399.55	-3.37624	399.55	3.33333	399.55	2.60738	399.55	-0.74541	399.55	4.76801	399.55	-6.57814	399.55	0.71663	399.55	-6.49719	399.55	-4.14403	399.55	-4.61697	399.55	-4.4549	399.55	-3.07139	399.55	-1.53167	399.55	-4.88339	399.55	11.8592	399.55	-4.75201	399.55	-8.36567	399.55
					401.78	-0.17149	401.78	-1.23601	401.78	-3.58589	401.78	1.1404	401.78	-4.45104	401.78	-3.17779	401.78	2.00001	401.78	0.20617	401.78	-0.66634	401.78	0.50067	401.78	3.4336	401.78	0.13742	401.78	-1.55572	401.78	-4.5227	401.78	-1.90649	401.78	-1.35575	401.78	-1.49308	401.78	-1.73233	401.78	-1.47991	401.78	4.13552	401.78	-7.57976	401.78	-1.36633	401.78
					404.01	2.29028	404.01	0.83085	404.01	-6.0618	404.01	1.03824	404.01	-4.54564	404.01	-2.14407	404.01	5.62499	404.01	0.06828	404.01	1.13795	404.01	-0.84012	404.01	7.09836	404.01	2.00499	404.01	-4.25571	404.01	-3.20403	404.01	-1.46413	404.01	2.42989	404.01	-0.15209	404.01	1.66358	404.01	-4.28772	404.01	1.11404	404.01	-0.78157	404.01	-0.20117	404.01
					406.23	1.15669	406.23	-3.20665	406.23	-6.85154	406.23	0.31242	406.23	-3.74246	406.23	-0.16371	406.23	3.62499	406.23	-1.50139	406.23	1.80429	406.23	-1.34079	406.23	-13.2703	406.23	0.73652	406.23	0.84428	406.23	-1.52387	406.23	-1.82935	406.23	1.56755	406.23	0.66691	406.23	3.39591	406.23	-2.37241	406.23	-6.8408	406.23	-0.92209	406.23	1.16516	406.23
					408.46	-0.30441	408.46	-3.28721	408.46	-7.22057	408.46	1.61901	408.46	-2.11696	408.46	0.48824	408.46	3.58715	408.46	-2.23012	408.46	1.94224	408.46	-6.30739	408.46	-5.02624	408.46	3.62015	408.46	-4.06667	408.46	-2.01731	408.46	-2.79445	408.46	2.33319	408.46	-0.59485	408.46	1.88945	408.46	-0.28115	408.46	-5.40662	408.46	1.18389	408.46	-2.68151	408.46
					410.68	-3.3862	410.68	-5.11451	410.68	-6.43515	410.68	2.47332	410.68	-0.59232	410.68	2.36227	410.68	-0.03784	410.68	-2.67442	410.68	-1.74558	410.68	-4.96661	410.68	1.00311	410.68	2.95647	410.68	-1.36668	410.68	-4.30353	410.68	-2.40959	410.68	-0.59521	410.68	2.57337	410.68	-1.50647	410.68	2.09127	410.68	-5.6074	410.68	-0.37072	410.68	-3.84667	410.68
					412.91	-5.01063	412.91	-6.62374	412.91	-6.39574	412.91	1.9603	412.91	0.59364	412.91	-1.39694	412.91	2.9955	412.91	-5.80349	412.91	-2.77282	412.91	-9.73261	412.91	-7.53492	412.91	4.03625	412.91	-2.77032	412.91	-6.93687	412.91	0.06923	412.91	-2.27563	412.91	6.0114	412.91	-4.3058	412.91	8.59193	412.91	-10.4918	412.91	-1.06972	412.91	0.58699	412.91
					415.13	-4.77071	415.13	-5.21364	415.13	-6.0117	415.13	-0.87017	415.13	1.58912	415.13	-1.35882	415.13	3.03333	415.13	-3.2641	415.13	-2.91077	415.13	-4.766	415.13	1.54669	415.13	1.07978	415.13	-0.13334	415.13	-2.63334	415.13	1.03433	415.13	-3.04128	415.13	5.6461	415.13	-2.79933	415.13	6.50067	415.13	-15.5143	415.13	-0.699	415.13	4.43366	415.13
					417.35	-5.67184	417.35	-3.22502	417.35	-7.8696	417.35	-2.91597	417.35	1.72039	417.35	-3.78947	417.35	4.12086	417.35	-7.95295	417.35	-2.10215	417.35	-3.14763	417.35	0	417.35	3.79007	417.35	0.2202	417.35	-4.32577	417.35	3.36719	417.35	0.58745	417.35	4.56785	417.35	-8.78051	417.35	13.3864	417.35	-14.0204	417.35	6.29807	417.35	0.65457	417.35
					419.57	-5.36968	419.57	-1.43522	419.57	-10.3357	419.57	-4.11734	419.57	1.79856	419.57	-0.798	419.57	6.39999	419.57	-3.9791	419.57	-4.46949	419.57	0.936	419.57	-0.84666	419.57	2.06733	419.57	2.60001	419.57	-3.13333	419.57	-1.26333	419.57	-3.99933	419.57	1.53467	419.57	-3.26467	419.57	8.46865	419.57	-10.4528	419.57	10.3367	419.57	-6.53134	419.57
					421.8	-4.14851	421.8	-1.78629	421.8	-12.6025	421.8	-5.46744	421.8	0.20209	421.8	-0.798	421.8	6.39999	421.8	-2.97988	421.8	-4.46949	421.8	0.936	421.8	4.25026	421.8	2.06733	421.8	2.60001	421.8	-3.13333	421.8	-1.26333	421.8	-3.99933	421.8	1.53467	421.8	-3.26467	421.8	8.46865	421.8	-5.95659	421.8	10.3367	421.8	-6.53134	421.8
					424.02	-1.10211	424.02	-3.11104	424.02	-12.5977	424.02	-6.38891	424.02	-0.9115	424.02	-0.83637	424.02	0.71581	424.02	2.49518	424.02	-7.045	424.02	-0.01617	424.02	0	424.02	0.39356	424.02	-0.61929	424.02	-3.86277	424.02	-5.79693	424.02	-14.4936	424.02	5.47591	424.02	2.34773	424.02	6.08865	424.02	-3.06505	424.02	8.07138	424.02	-5.44972	424.02
					426.24	0.10095	426.24	-1.76429	426.24	-10.1857	426.24	-8.57704	426.24	-2.60264	426.24	-1.79757	426.24	-4.59665	426.24	6.62735	426.24	-5.09845	426.24	0.6662	426.24	3.24766	426.24	1.03653	426.24	-2.86577	426.24	-3.06633	426.24	-2.20074	426.24	-8.2264	426.24	5.07105	426.24	-0.36878	426.24	4.50574	426.24	-3.43671	426.24	4.73177	426.24	-2.69747	426.24
					428.45	-0.61644	428.45	0.70437	428.45	-8.20728	428.45	-7.04204	428.45	-2.47016	428.45	-0.69757	428.45	-6.89732	428.45	5.48023	428.45	-6.98281	428.45	3.0002	428.45	0	428.45	-6.29681	428.45	-0.8661	428.45	-5.39933	428.45	-6.50041	428.45	-13.2264	428.45	7.50472	428.45	0.79822	428.45	10.1061	428.45	-0.02285	428.45	5.93277	428.45	-2.09747	428.45
					430.67	-0.64793	430.67	2.46867	430.67	-5.13416	430.67	-5.82194	430.67	-2.7899	430.67	1.1	430.67	-2.30067	430.67	4.31131	430.67	-3.33238	430.67	2.334	430.67	1.72159	430.67	-7.33333	430.67	1.99967	430.67	-5.93233	430.67	-4.29967	430.67	-5	430.67	2.43367	430.67	1.167	430.67	5.60033	430.67	-4.35612	430.67	1.201	430.67	0.6	430.67
					432.89	-1.97114	432.89	3.39033	432.89	-3.00289	432.89	-2.0685	432.89	-1.95452	432.89	1.16023	432.89	0.22769	432.89	0.59396	432.89	-0.77883	432.89	1.39273	432.89	0	432.89	-10.789	432.89	3.55967	432.89	-4.06458	432.89	-4.52871	432.89	-1.63939	432.89	-0.03667	432.89	6.46561	432.89	9.43891	432.89	-1.18895	432.89	0.83092	432.89	1.06895	432.89
					435.11	-1.29232	435.11	2.96299	435.11	-1.13935	435.11	-0.6909	435.11	-1.74405	435.11	0.06023	435.11	2.52836	435.11	1.87775	435.11	2.07841	435.11	-0.94127	435.11	-1.64661	435.11	-0.63254	435.11	1.56	435.11	-1.73158	435.11	-0.22905	435.11	3.36061	435.11	-2.47034	435.11	5.29861	435.11	3.83858	435.11	-5.42269	435.11	-0.37008	435.11	0.46895	435.11
					437.32	-0.95543	437.32	2.11797	437.32	-3.00002	437.32	0.22188	437.32	-1.7172	437.32	-3.30199	437.32	1.72806	437.32	1.34276	437.32	1.27533	437.32	-5.50889	437.32	-1.33386	437.32	-5.59909	437.32	3.42937	437.32	3.22295	437.32	1.33864	437.32	-1.83787	437.32	-3.33516	437.32	9.59782	437.32	9.75182	437.32	-7.65977	437.32	1.64883	437.32	1.29558	437.32
					439.54	0.29832	439.54	1.19631	439.54	-6.36392	439.54	0.60071	439.54	-2.22298	439.54	-3.36222	439.54	-0.8003	439.54	-0.39823	439.54	0.16979	439.54	-4.56762	439.54	-8.46186	439.54	-1.16455	439.54	1.86937	439.54	1.99967	439.54	1.56769	439.54	-5.19848	439.54	-0.86482	439.54	4.29921	439.54	4.60459	439.54	-12.1644	439.54	4.98791	439.54	0.82663	439.54
					441.75	-1.40006	441.75	-1.80938	441.75	-7.6967	441.75	1.22249	441.75	-2.39792	441.75	-0.49052	441.75	5.60186	441.75	-1.28034	441.75	1.70591	441.75	-6.23464	441.75	0	441.75	-10.664	441.75	6.00196	441.75	-1.21988	441.75	1.61641	441.75	-5.59855	441.75	-0.27445	441.75	3.90405	441.75	10.6895	441.75	-11.8724	441.75	4.90633	441.75	-1.27504	441.75
					443.96	-1.99697	443.96	-0.96436	443.96	-6.17989	443.96	2.41236	443.96	-1.27373	443.96	2.8717	443.96	6.40216	443.96	-2.94164	443.96	3.24172	443.96	-1.66702	443.96	-11.4201	443.96	-5.69745	443.96	4.13259	443.96	-1.66621	443.96	-1.61904	443.96	3.99747	443.96	0.38167	443.96	-0.39516	443.96	4.43978	443.96	-9.65037	443.96	2.88742	443.96	-2.10167	443.96
					446.18	-2.89737	446.18	-1.00525	446.18	-4.65587	446.18	2.31787	446.18	-0.67785	446.18	0.33634	446.18	6.13504	446.18	-0.757	446.18	3.54872	446.18	-1.62168	446.18	-0.65329	446.18	-7.67611	446.18	0.41351	446.18	-1.76346	446.18	-3.16346	446.18	4.46227	446.18	-4.30051	446.18	-1.46138	446.18	10.7971	446.18	-4.36456	446.18	1.37388	446.18	-2.03435	446.18
					448.39	0.19028	448.39	-2.92601	448.39	-4.72398	448.39	2.10191	448.39	-0.84148	448.39	-3.27339	448.39	-0.06734	448.39	-3.52407	448.39	-0.7709	448.39	-5.198	448.39	-0.87946	448.39	-0.79999	448.39	-3.89052	448.39	1.84079	448.39	-4.50057	448.39	5.5944	448.39	-13.6472	448.39	1.66799	448.39	4.07935	448.39	-2.65371	448.39	2.29839	448.39	-1.66535	448.39
					450.6	0.45031	450.6	-2.92601	450.6	-5.82328	450.6	1.72585	450.6	-2.09991	450.6	-2.6801	450.6	-0.06734	450.6	-6.25155	450.6	-1.99137	450.6	-5.198	450.6	5.69444	450.6	-0.79999	450.6	-4.91434	450.6	0.28745	450.6	-2.83281	450.6	1.19687	450.6	-15.7363	450.6	1.66799	450.6	8.23486	450.6	-4.44872	450.6	6.12813	450.6	-1.66535	450.6
					452.81	1.67273	452.81	-6.46317	452.81	-5.79534	452.81	1.72031	452.81	-2.36379	452.81	1.52814	452.81	-0.53389	452.81	-6.47552	452.81	-3.06327	452.81	-10.3433	452.81	1.86429	452.81	4.30013	452.81	0.99175	452.81	0.90305	452.81	-2.65472	452.81	-1.66793	452.81	-17.0268	452.81	3.43457	452.81	4.12306	452.81	-9.95246	452.81	5.82121	452.81	-1.33268	452.81
					455.02	-0.28444	455.02	-2.80483	455.02	-6.83722	455.02	2.21318	455.02	-3.40616	455.02	2.26618	455.02	-0.73367	455.02	-1.99767	455.02	-0.96203	455.02	-5.09998	455.02	-3.56784	455.02	4.10035	455.02	1.1632	455.02	0.51835	455.02	-1.36633	455.02	-2.4	455.02	-7.85123	455.02	0.70035	455.02	6.61058	455.02	-10.5922	455.02	4.97827	455.02	0.4	455.02
					457.23	0.80047	457.23	-5.55034	457.23	-7.88426	457.23	2.01927	457.23	-3.42333	457.23	3.76347	457.23	5.60086	457.23	0.04567	457.23	-0.92746	457.23	-12.8666	457.23	0	457.23	4.5694	457.23	-1.23751	457.23	2.63364	457.23	-1.17344	457.23	-4.10611	457.23	-5.27876	457.23	1.16857	457.23	1.7641	457.23	-5.83462	457.23	3.56392	457.23	2.25977	457.23
					459.44	0.92141	459.44	-1.97229	459.44	-8.97309	459.44	1.01768	459.44	-4.02442	459.44	2.09059	459.44	6.33453	459.44	-1.38771	459.44	-0.16256	459.44	-7.7666	459.44	-2.90692	459.44	0.46905	459.44	-1.68714	459.44	4.4847	459.44	0.19289	459.44	-1.70611	459.44	0.69387	459.44	0.46822	459.44	-1.40913	459.44	-5.34273	459.44	4.65462	459.44	1.85977	459.44
					461.64	-1.19722	461.64	-3.10797	461.64	-9.60699	461.64	-0.98073	461.64	-2.27638	461.64	0.12425	461.64	10.2675	461.64	-1.11731	461.64	0.44681	461.64	-3.4666	461.64	0	461.64	-3.43061	461.64	-6.11845	461.64	5.43607	461.64	3.45956	461.64	-2.00611	461.64	6.34134	461.64	4.40155	461.64	-3.51567	461.64	-2.58683	461.64	6.44124	461.64	1.16011	461.64
					463.85	-2.3581	463.85	1.04262	463.85	-10.5532	463.85	-2.25424	463.85	-0.6716	463.85	-1.96633	463.85	3.933	463.85	-0.87531	463.85	0.9	463.85	4.3	463.85	-13.698	463.85	-3.89966	463.85	-2.69392	463.85	3.32078	463.85	3.26667	463.85	-0.3	463.85	6.06667	463.85	3.93333	463.85	-2.48821	463.85	-0.56627	463.85	4.02586	463.85	-0.69967	463.85
					466.06	-3.4211	466.06	1.54841	466.06	-11.9105	466.06	-1.55019	466.06	0.7874	466.06	-0.69554	466.06	-1.98834	466.06	-2.94827	466.06	1.21649	466.06	4.51136	466.06	0	466.06	-8.53069	466.06	-6.52081	466.06	-3.16103	466.06	3.57599	466.06	0.26999	466.06	4.02496	466.06	2.23758	466.06	-0.95332	466.06	0.14794	466.06	5.95775	466.06	-1.95821	466.06
					468.26	1.42956	468.26	1.91087	468.26	-11.5074	468.26	-0.19483	468.26	1.73998	468.26	1.27079	468.26	-5.92134	468.26	-11.2747	468.26	-0.57217	468.26	0.21137	468.26	-6.91336	468.26	-4.63103	468.26	-2.0895	468.26	-1.75499	468.26	0.30933	468.26	0.57	468.26	-0.07495	468.26	-1.69575	468.26	-0.31862	468.26	1.73777	468.26	4.17113	468.26	-1.25854	468.26
					470.47	-0.14968	470.47	0.67379	470.47	-10.1964	470.47	0.6614	470.47	1.01017	470.47	3.13611	470.47	-9.12169	470.47	-13.0417	470.47	0.05016	470.47	-3.12168	470.47	-0.49818	470.47	-0.86471	470.47	-3.92318	470.47	-4.97665	470.47	-1.89003	470.47	3.90331	470.47	-2.97896	470.47	-4.32879	470.47	1.89676	470.47	-0.44179	470.47	6.57111	470.47	-0.7919	470.47
					472.67	-0.34593	472.67	0.168	472.67	-7.08584	472.67	0.388	472.67	1.18437	472.67	2.53003	472.67	-3.20035	472.67	-10.2224	472.67	-0.26633	472.67	-3.33304	472.67	-3.20902	472.67	3.76632	472.67	-1.83368	472.67	-0.86425	472.67	-2.19935	472.67	3.33331	472.67	-0.93725	472.67	-2.63304	472.67	7.97952	472.67	-4.08996	472.67	2.39997	472.67	0.46664	472.67
					474.87	-1.37779	474.87	1.19404	474.87	-6.33802	474.87	-1.3704	474.87	0.61289	474.87	1.1934	474.87	-4.30735	474.87	-5.90002	474.87	0.05419	474.87	-1.8393	474.87	0	474.87	8.16986	474.87	-2.30986	474.87	-4.90603	474.87	-1.52855	474.87	8.96356	474.87	-0.70987	474.87	-6.24703	474.87	9.41115	474.87	-5.78515	474.87	3.14033	474.87	0.80437	474.87
					477.07	0.41425	477.07	1.53257	477.07	-6.33234	477.07	-2.61857	477.07	1.09811	477.07	-3.23347	477.07	4.66467	477.07	-1.834	477.07	-1.86496	477.07	-1.66599	477.07	2.14066	477.07	10.0562	477.07	1.53933	477.07	-4.07364	477.07	0.31988	477.07	7.66675	477.07	2.42004	477.07	-7.73199	477.07	8.02857	477.07	-6.43597	477.07	4.26734	477.07	5.66667	477.07
					479.28	0.25145	479.28	1.53038	479.28	-7.49805	479.28	-3.32171	479.28	-0.09169	479.28	-6.44683	479.28	4.66467	479.28	-0.40933	479.28	-3.20648	479.28	-1.66599	479.28	-1.41305	479.28	14.0464	479.28	2.34599	479.28	-4.67995	479.28	0.18118	479.28	9.66817	479.28	1.04009	479.28	-7.73199	479.28	2.64729	479.28	1.86618	479.28	4.26734	479.28	5.66667	479.28
					481.48	0.69375	481.48	-0.22708	481.48	-7.62536	481.48	-1.52719	481.48	-2.08868	481.48	-4.95763	481.48	7.20437	481.48	1.18214	481.48	-3.17609	481.48	-0.35937	481.48	0	481.48	9.17131	481.48	2.03246	481.48	-1.52524	481.48	-2.08096	481.48	4.67166	481.48	-0.87311	481.48	-6.71767	481.48	-0.33415	481.48	1.59132	481.48	1.29368	481.48	7.02931	481.48
					483.68	0.57161	483.68	0.15862	483.68	-7.75779	483.68	-0.28509	483.68	-2.85199	483.68	-2.39608	483.68	1.43269	483.68	1.27897	483.68	-1.87927	483.68	2.80037	483.68	0.14439	483.68	3.51865	483.68	0.01695	483.68	0.86402	483.68	-0.04742	483.68	2.63516	483.68	-1.09902	483.68	-2.59966	483.68	-1.16695	483.68	0.69304	483.68	-2.23331	483.68	1.70037	483.68
					485.88	-1.60533	485.88	-2.45956	485.88	-10.6925	485.88	1.12585	485.88	-2.23526	485.88	0.81751	485.88	1.376	485.88	-1.44089	485.88	0.33536	485.88	1.83699	485.88	8.48852	485.88	-4.79654	485.88	-1.10864	485.88	0.31523	485.88	-2.08235	485.88	-4.72381	485.88	-0.97755	485.88	-0.75715	485.88	-5.6899	485.88	2.36208	485.88	-0.55989	485.88	1.31168	485.88
					488.07	-1.98624	488.07	-2.9593	488.07	-13.8903	488.07	0.51743	488.07	-0.12631	488.07	0.66494	488.07	-0.05669	488.07	-3.35336	488.07	0.87311	488.07	-0.96337	488.07	-5.28558	488.07	-4.32499	488.07	-0.31894	488.07	-1.1551	488.07	-0.49101	488.07	-5.35755	488.07	1.26737	488.07	1.84251	488.07	-4.52295	488.07	2.90706	488.07	1.67342	488.07	-0.38869	488.07
					490.27	-0.51771	490.27	-5.23133	490.27	-16.3412	490.27	0.41121	490.27	0.80179	490.27	3.68879	490.27	-3.20238	490.27	-3.19345	490.27	1.13015	490.27	-2.44035	490.27	-2.33088	490.27	-7.76467	490.27	0.06991	490.27	-3.76091	490.27	-1.68879	490.27	-8.60375	490.27	0.74294	490.27	1.33376	490.27	-3.26447	490.27	3.26487	490.27	0.59193	490.27	-1.99566	490.27
					492.47	2.63831	492.47	-2.61097	492.47	-15.6147	492.47	-1.18399	492.47	1.3252	492.47	3.02385	492.47	-3.14569	492.47	-1.51014	492.47	0.25705	492.47	-1.47698	492.47	-7.37432	492.47	-3.43968	492.47	0.38885	492.47	-2.60581	492.47	0.48485	492.47	-3.24619	492.47	2.00142	492.47	-0.50875	492.47	1.25848	492.47	0.95182	492.47	-1.08149	492.47	-1.60697	492.47
					494.66	3.38199	494.66	-0.64588	494.66	-12.4703	494.66	-1.05788	494.66	1.40107	494.66	-0.4864	494.66	-4.94997	494.66	-1.97857	494.66	-2.95978	494.66	-1.45597	494.66	0	494.66	0.18169	494.66	-0.08863	494.66	-2.92369	494.66	-1.35311	494.66	-8.51973	494.66	-1.47152	494.66	-2.05512	494.66	4.84049	494.66	4.89582	494.66	-0.26393	494.66	-4.18751	494.66
					496.86	1.89877	496.86	0.73393	496.86	-9.19167	496.86	-2.57679	496.86	0.90656	496.86	-3.51025	496.86	-1.80429	496.86	-4.71687	496.86	-3.21683	496.86	0.02101	496.86	1.16604	496.86	3.62137	496.86	-0.47748	496.86	-0.31788	496.86	-1.83795	496.86	-5.27353	496.86	-0.94709	496.86	-1.54637	496.86	3.58201	496.86	6.06401	496.86	0.81757	496.86	-2.58054	496.86
					499.05	1.83207	499.05	2.48897	499.05	-4.94811	499.05	-2.49122	499.05	0.57242	499.05	-5.48745	499.05	1.83573	499.05	-6.84017	499.05	-3.78801	499.05	-2.13652	499.05	0	499.05	2.01871	499.05	-4.21614	499.05	-0.56426	499.05	-2.72771	499.05	-5.17277	499.05	-1.19083	499.05	-5.24525	499.05	-3.04163	499.05	3.19837	499.05	-2.75969	499.05	-2.81037	499.05
					501.25	-1.44895	501.25	-0.05321	501.25	-3.62211	501.25	-3.68426	501.25	-0.56447	501.25	-3.08259	501.25	3.64001	501.25	-6.82641	501.25	-2.66318	501.25	-2.15753	501.25	0.15937	501.25	-0.22027	501.25	-3.09839	501.25	0.85001	501.25	-4.3336	501.25	-0.41992	501.25	-7.78274	501.25	-3.69888	501.25	-11.3383	501.25	-3.87561	501.25	-3.87257	501.25	-0.22983	501.25
					503.44	-3.94941	503.44	-1.49409	503.44	-3.39302	503.44	-3.0066	503.44	-0.87664	503.44	-8.62057	503.44	3.70445	503.44	-6.07675	503.44	-2.1433	503.44	-4.95772	503.44	2.67884	503.44	-1.28762	503.44	-7.1299	503.44	-0.84974	503.44	-8.06552	503.44	-2.43913	503.44	-11.417	503.44	-6.03189	503.44	-9.35465	503.44	-0.32482	503.44	-3.88526	503.44	-3.85773	503.44
					505.63	-3.19115	505.63	-5.94778	505.63	-4.2754	505.63	-3.17451	505.63	-2.2773	505.63	-12.5318	505.63	0.06444	505.63	-6.01757	505.63	-0.91048	505.63	-2.80019	505.63	-4.6017	505.63	3.93223	505.63	-3.84156	505.63	-4.21071	505.63	-6.93056	505.63	-2.91955	505.63	-10.383	505.63	-2.33301	505.63	-10.7687	505.63	-0.20875	505.63	2.58182	505.63	-3.6279	505.63
					507.83	-6.17751	507.83	-5.95047	507.83	-3.17201	507.83	-3.32987	507.83	-2.58185	507.83	-9.51235	507.83	-1.1588	507.83	-10.6448	507.83	2.7105	507.83	-2.82187	507.83	3.47656	507.83	-4.2603	507.83	-6.12637	507.83	-8.53483	507.83	1.28005	507.83	-6.94824	507.83	-2.37254	507.83	0.04465	507.83	-14.9238	507.83	3.71522	507.83	3.51448	507.83	-7.45044	507.83
					510.02	-5.82285	510.02	-5.13726	510.02	-1.6394	510.02	-3.84164	510.02	-2.64259	510.02	-12.8528	510.02	-2.13533	510.02	-12.2954	510.02	-0.47995	510.02	0.26733	510.02	-2.90874	510.02	-4.07227	510.02	-3.14987	510.02	-8.81551	510.02	6.79704	510.02	-6.31317	510.02	-0.85838	510.02	4.46599	510.02	-26.8763	510.02	-1.7849	510.02	4.57967	510.02	-8.20067	510.02
					512.21	-5.83997	512.21	-4.09652	512.21	-0.95189	512.21	-6.5537	512.21	-1.4227	512.21	-9.84655	512.21	-2.13533	512.21	-18.6374	512.21	-1.74481	512.21	0.26733	512.21	-10.4081	512.21	-7.70364	512.21	-1.15983	512.21	-10.741	512.21	4.88957	512.21	-8.81803	512.21	-6.61164	512.21	4.46599	512.21	-27.7714	512.21	-1.41354	512.21	8.82385	512.21	-8.20067	512.21
					514.4	-2.57937	514.4	-4.05232	514.4	-0.78353	514.4	-8.4108	514.4	-0.72062	514.4	-11.4459	514.4	3.07404	514.4	-19.306	514.4	-1.91126	514.4	4.07111	514.4	2.90272	514.4	2.89214	514.4	0.55254	514.4	-5.26271	514.4	-1.45347	514.4	-3.65225	514.4	-7.31478	514.4	5.85103	514.4	-19.9306	514.4	-4.14393	514.4	5.73607	514.4	-4.0766	514.4
					516.59	-4.89797	516.59	-4.82425	516.59	-0.41081	516.59	-7.83915	516.59	-1.02673	516.59	-4.01955	516.59	3.98613	516.59	-19.8072	516.59	0.74459	516.59	3.78209	516.59	-5.55164	516.59	8.13003	516.59	3.58636	516.59	-2.78947	516.59	-6.26255	516.59	-4.70203	516.59	-7.76216	516.59	3.76269	516.59	-10.8977	516.59	-0.40169	516.59	7.11109	516.59	0.30153	516.59
					518.77	-1.52059	518.77	-3.56316	518.77	0.00821	518.77	-3.74095	518.77	-0.89885	518.77	-6.72591	518.77	9.51911	518.77	-13.2666	518.77	2.06127	518.77	6.93145	518.77	2.90272	518.77	9.03724	518.77	6.15552	518.77	4.54345	518.77	0.61769	518.77	-1.41895	518.77	-0.54402	518.77	8.82936	518.77	1.47181	518.77	2.64496	518.77	1.64271	518.77	5.83486	518.77
					520.96	-2.67481	520.96	-3.19176	520.96	-0.92759	520.96	-0.00389	520.96	-0.87524	520.96	-11.6943	520.96	5.53297	520.96	-12.3292	520.96	3.90381	520.96	3.14935	520.96	-3.43806	520.96	8.5264	520.96	6.12737	520.96	3.25508	520.96	1.38637	520.96	-3.70195	520.96	-2.32653	520.96	5.06667	520.96	8.75898	520.96	5.90219	520.96	9.70567	520.96	5.53333	520.96
					523.15	2.0085	523.15	-0.62635	523.15	-2.15117	523.15	-0.15004	523.15	-0.34165	523.15	-11.7132	523.15	9.92275	523.15	-8.47483	523.15	4.1926	523.15	3.38398	523.15	-11.8924	523.15	1.68831	523.15	4.0111	523.15	2.97868	523.15	6.53147	523.15	2.99896	523.15	0.99893	523.15	3.4418	523.15	10.399	523.15	4.73728	523.15	7.86641	523.15	6.34004	523.15
					525.33	-3.04786	525.33	-0.29843	525.33	-3.55763	525.33	-0.88027	525.33	-0.67677	525.33	-4.27139	525.33	4.38978	525.33	-11.9473	525.33	1.56784	525.33	0.23463	525.33	-3.43806	525.33	3.17239	525.33	-0.82467	525.33	0.06689	525.33	0.79192	525.33	2.15108	525.33	-1.78705	525.33	-1.62487	525.33	6.81337	525.33	4.39909	525.33	6.20182	525.33	0.80671	525.33
					527.52	0.08047	527.52	1.1998	527.52	-3.91856	527.52	-1.86157	527.52	-1.0445	527.52	-2.16686	527.52	5.65599	527.52	-5.45673	527.52	-2.15875	527.52	1.74445	527.52	-1.14355	527.52	-2.06094	527.52	-1.62005	527.52	-0.17025	527.52	1.60459	527.52	1.1431	527.52	1.75257	527.52	-1.79583	527.52	1.62288	527.52	4.68347	527.52	-0.39622	527.52	2.5098	527.52
					529.7	-0.53765	529.7	-1.1916	529.7	-3.74287	529.7	-1.61213	529.7	-1.12276	529.7	-0.10137	529.7	1.26621	529.7	-8.88221	529.7	-4.68824	529.7	1.50982	529.7	-8.98184	529.7	-0.04023	529.7	-0.56969	529.7	-2.12353	529.7	-0.0944	529.7	-4.54027	529.7	-0.55319	529.7	-0.17096	529.7	-0.05277	529.7	1.59323	529.7	1.00258	529.7	1.70309	529.7
					531.89	1.22265	531.89	-4.21697	531.89	-1.98946	531.89	-3.7293	531.89	-0.63787	531.89	-5.18503	531.89	-0.80507	531.89	-6.68905	531.89	-4.06461	531.89	1.38011	531.89	0.21426	531.89	-6.80644	531.89	1.59539	531.89	-2.49355	531.89	-1.22334	531.89	-4.703	531.89	-4.05622	531.89	-3.03796	531.89	0.18171	531.89	-3.86016	531.89	-4.01719	531.89	4.36979	531.89
					534.07	-0.000447989	534.07	-2.33104	534.07	-0.93915	534.07	-5.32024	534.07	0.56775	534.07	4.30143	534.07	-2.07129	534.07	-14.6418	534.07	-4.17805	534.07	-0.12971	534.07	-3.89912	534.07	-8.2402	534.07	-3.96855	534.07	-2.6846	534.07	-5.40202	534.07	-5.43274	534.07	-6.65681	534.07	-2.86699	534.07	1.98607	534.07	-2.65124	534.07	-7.05733	534.07	2.6667	534.07
					536.25	-0.9779	536.25	-3.06441	536.25	-0.40252	536.25	-7.40793	536.25	2.25155	536.25	6.27949	536.25	-1.6686	536.25	-15.9211	536.25	-6.06913	536.25	-4.40263	536.25	-9.58838	536.25	-13.8266	536.25	-8.55693	536.25	0.92161	536.25	-4.82689	536.25	-5.83476	536.25	-7.61495	536.25	-6.80124	536.25	3.85039	536.25	5.00508	536.25	-11.1648	536.25	2.42139	536.25
					538.43	-0.33266	538.43	-2.41221	538.43	-3.0563	538.43	-7.33457	538.43	2.6994	538.43	9.91818	538.43	-1.77622	538.43	-14.6418	538.43	-4.79619	538.43	-5.31349	538.43	-1.17617	538.43	-9.42049	538.43	-14.237	538.43	3.85299	538.43	-5.3416	538.43	-7.25322	538.43	-2.2555	538.43	-4.06804	538.43	7.68021	538.43	10.7569	538.43	-16.2924	538.43	1.86537	538.43
					540.61	1.73429	540.61	-6.08677	540.61	-5.81041	540.61	-9.65093	540.61	2.40899	540.61	1.95884	540.61	-1.77622	540.61	-13.3532	540.61	-9.1369	540.61	-5.31349	540.61	-9.36796	540.61	-5.8143	540.61	-7.2068	540.61	-0.18231	540.61	-3.62769	540.61	-5.12879	540.61	-2.95135	540.61	-4.06804	540.61	-0.60856	540.61	8.52211	540.61	-20.5042	540.61	1.86537	540.61
					542.79	3.7279	542.79	-7.35301	542.79	-9.18719	542.79	-11.1753	542.79	1.01182	542.79	-2.97258	542.79	-2.04689	542.79	-11.2968	542.79	-9.08903	542.79	-3.408	542.79	-5.75972	542.79	-4.7743	542.79	-3.90184	542.79	-4.56994	542.79	-14.2477	542.79	-0.49601	542.79	0.40227	542.79	-1.7682	542.79	-10.0045	542.79	4.64483	542.79	-23.3117	542.79	6.54291	542.79
					544.97	0.24542	544.97	-4.57691	544.97	-9.1352	544.97	-13.3182	544.97	0.2374	544.97	-8.00908	544.97	0.13201	544.97	-15.1348	544.97	-14.795	544.97	-2.36743	544.97	-1.32447	544.97	-8.43393	544.97	-2.92456	544.97	-10.5777	544.97	-18.8476	544.97	0.75393	544.97	-4.38812	544.97	-1.63441	544.97	-18.5073	544.97	0.52665	544.97	-22.8099	544.97	4.43223	544.97
					547.15	-0.42094	547.15	-3.401	547.15	-6.96966	547.15	-11.379	547.15	-0.62713	547.15	-15.8179	547.15	-7.15179	547.15	-10.0443	547.15	-12.9614	547.15	-2.36037	547.15	-4.4814	547.15	-10.2446	547.15	-7.6061	547.15	-12.1556	547.15	-16.9548	547.15	-2.80761	547.15	-2.0613	547.15	-4.05155	547.15	-13.3057	547.15	7.05451	547.15	-14.8707	547.15	1.58581	547.15
					549.33	-1.03789	549.33	-1.43664	549.33	-3.94673	549.33	-9.4567	549.33	-1.92429	549.33	-16.1212	549.33	-7.2838	549.33	-10.8263	549.33	-8.86277	549.33	0.00706	549.33	-9.87554	549.33	-11.9773	549.33	-8.718	549.33	-12.1179	549.33	-4.95713	549.33	-10.5668	549.33	-2.56452	549.33	-2.41714	549.33	-11.0662	549.33	-0.50017	549.33	-10.0187	549.33	-2.84642	549.33
					551.5	-0.34705	551.5	-4.03895	551.5	-4.63711	551.5	-5.5035	551.5	-3.19926	551.5	-13.9951	551.5	-11.8164	551.5	-9.18775	551.5	-2.05324	551.5	-3.03418	551.5	-4.13514	551.5	-10.3969	551.5	-9.07976	551.5	-9.13362	551.5	3.79813	551.5	-14.3574	551.5	-1.52723	551.5	-5.94959	551.5	-8.09995	551.5	0.66615	551.5	-2.0465	551.5	-7.98763	551.5
					553.68	-1.39066	553.68	-3.52911	553.68	-7.3667	553.68	-4.30812	553.68	-4.91515	553.68	-5.16429	553.68	-5.51161	553.68	-6.33141	553.68	1.08883	553.68	-3.04125	553.68	-6.76702	553.68	-8.80014	553.68	-5.10883	553.68	-4.05432	553.68	4.36506	553.68	-9.51593	553.68	-2.08307	553.68	-3.53245	553.68	-7.88498	553.68	-2.48508	553.68	-1.74822	553.68	-5.14121	553.68
					555.85	0.51451	555.85	-3.86477	555.85	-11.1143	555.85	-2.6041	555.85	-5.27943	555.85	-6.4211	555.85	-10.6359	555.85	-5.35887	555.85	-2.86241	555.85	-5.69379	555.85	0	555.85	-1.44403	555.85	-0.73562	555.85	-1.5582	555.85	2.80555	555.85	-7.52577	555.85	-6.44079	555.85	-9.68457	555.85	-0.23181	555.85	5.31828	555.85	-4.34725	555.85	-6.67979	555.85
					558.03	1.90517	558.03	-1.59651	558.03	-11.2305	558.03	-2.52987	558.03	-6.22428	558.03	-3.91903	558.03	-6.10332	558.03	-0.57584	558.03	-3.95124	558.03	-2.65254	558.03	-1.36404	558.03	0.61825	558.03	2.89079	558.03	0.01558	558.03	0.81535	558.03	-2.95468	558.03	-4.01325	558.03	-6.15213	558.03	1.38947	558.03	7.55815	558.03	-2.67494	558.03	-1.53857	558.03
					560.2	1.98063	560.2	-2.62432	560.2	-10.6042	560.2	-1.06561	560.2	-5.86446	560.2	-7.66941	560.2	-10.2485	560.2	-3.91626	560.2	-6.03099	560.2	-3.13919	560.2	0	560.2	-1.05445	560.2	3.40511	560.2	1.6637	560.2	1.09274	560.2	-3.03525	560.2	-6.63573	560.2	-10.0639	560.2	0.54165	560.2	3.39537	560.2	-5.27384	560.2	0.67253	560.2
					562.38	2.07952	562.38	-1.02781	562.38	-8.47051	562.38	-0.6299	562.38	-6.82584	562.38	-4.46369	562.38	-5.12427	562.38	-4.94546	562.38	-0.99717	562.38	-0.48665	562.38	-8.95306	562.38	-3.22203	562.38	0.07334	562.38	1.64812	562.38	-1.48317	562.38	-0.08057	562.38	-2.62249	562.38	-3.91177	562.38	-0.45481	562.38	-2.59749	562.38	-4.67862	562.38	2.21111	562.38
					564.55	1.87687	564.55	0.10593	564.55	-6.94063	564.55	-1.49736	564.55	-6.26553	564.55	-2.71013	564.55	-13.7034	564.55	-8.77927	564.55	-2.24369	564.55	-2.35427	564.55	0	564.55	-3.68535	564.55	-1.58033	564.55	0.7301	564.55	-3.27064	564.55	-0.19168	564.55	-3.19829	564.55	-1.57961	564.55	-4.37925	564.55	-6.45913	564.55	-3.56977	564.55	2.40951	564.55
					566.72	0.4561	566.72	2.40133	566.72	-6.2098	566.72	-3.76415	566.72	-6.80916	566.72	-2.28365	566.72	-9.06932	566.72	-4.70683	566.72	-0.12534	566.72	1.73133	566.72	-7.1898	566.72	-3.92509	566.72	-3.22036	566.72	-2.83658	566.72	-3.25086	566.72	-0.39832	566.72	-2.72591	566.72	-1.80201	566.72	-3.09802	566.72	-5.25462	566.72	-6.15795	566.72	4.19666	566.72
					568.89	-1.01675	568.89	2.40133	568.89	-5.81183	568.89	-5.26181	568.89	-5.68818	568.89	-3.50897	568.89	-9.06932	568.89	-3.10499	568.89	-4.05907	568.89	1.73133	568.89	2.22496	568.89	-5.01241	568.89	-4.36384	568.89	-3.17499	568.89	-2.27705	568.89	-3.17088	568.89	-3.64982	568.89	-1.80201	568.89	-4.51995	568.89	-5.72203	568.89	-4.62677	568.89	4.19666	568.89
					571.06	1.49103	571.06	0.33716	571.06	-6.48803	571.06	-5.36114	571.06	-5.19805	571.06	-5.99532	571.06	-5.05764	571.06	-3.03383	571.06	-4.32609	571.06	8.96488	571.06	2.66926	571.06	-2.40824	571.06	-2.42079	571.06	-2.8	571.06	-1.76682	571.06	-2.65766	571.06	-4.86267	571.06	1.79875	571.06	1.68018	571.06	-2.98601	571.06	-5.37697	571.06	2.19715	571.06
					573.23	1.51273	573.23	0.20874	573.23	-6.85992	573.23	-4.18506	573.23	-3.75017	573.23	-4.60429	573.23	-4.56745	573.23	-3.56067	573.23	-6.51258	573.23	5.36593	573.23	-0.92328	573.23	-3.24194	573.23	-3.30235	573.23	-3.36028	573.23	-3.43021	573.23	-4.22721	573.23	-4.39777	573.23	5.93293	573.23	-2.79453	573.23	-2.96906	573.23	-3.54481	573.23	-1.80111	573.23
					575.4	1.69382	575.4	1.32165	575.4	-7.47866	575.4	-4.09981	575.4	-3.98527	575.4	-3.54695	575.4	-3.9921	575.4	-5.40847	575.4	-5.33244	575.4	6.47488	575.4	-7.58594	575.4	-0.95855	575.4	-3.23447	575.4	-5.57579	575.4	-3.25688	575.4	-4.67148	575.4	-5.15199	575.4	1.57455	575.4	-2.17052	575.4	3.19148	575.4	-2.94752	575.4	-5.26203	575.4
					577.57	-0.07011	577.57	2.31629	577.57	-7.49315	577.57	-3.69744	577.57	-4.88061	577.57	-1.27946	577.57	0.57535	577.57	-2.66264	577.57	-6.36123	577.57	1.10895	577.57	0.09308	577.57	-4.50864	577.57	-6.05272	577.57	-6.20017	577.57	-4.69174	577.57	-5.08137	577.57	-5.38358	577.57	-4.35837	577.57	-5.28294	577.57	-2.68231	577.57	-2.7443	577.57	-3.46092	577.57
					579.73	-2.17338	579.73	0.66726	579.73	-6.94425	579.73	-4.14085	579.73	-6.41592	579.73	-2.84288	579.73	-3.29225	579.73	-3.35628	579.73	-5.2767	579.73	-2.32431	579.73	-10.0861	579.73	-3.73709	579.73	-4.8508	579.73	-5.49888	579.73	-3.09813	579.73	-11.2911	579.73	-7.87657	579.73	-6.42531	579.73	-3.90604	579.73	-4.78637	579.73	-4.2197	579.73	-7.0948	579.73
					581.9	-4.61598	581.9	-2.53029	581.9	-6.05963	581.9	-3.19721	581.9	-7.05885	581.9	-3.47511	581.9	-3.8676	581.9	1.16699	581.9	-9.78817	581.9	-3.43326	581.9	-6.46746	581.9	-5.12557	581.9	-6.34873	581.9	-3.52767	581.9	-6.9411	581.9	-10.0535	581.9	-7.27668	581.9	-2.06693	581.9	-5.19147	581.9	-11.737	581.9	-3.95643	581.9	-3.63388	581.9
					584.07	-9.79725	584.07	-2.59452	584.07	-5.04718	584.07	-2.55823	584.07	-7.24802	584.07	-6.35518	584.07	-5.11025	584.07	0.17592	584.07	-11.097	584.07	-1.57337	584.07	-10.8358	584.07	-5.10752	584.07	-6.3208	584.07	-7.08659	584.07	-4.19218	584.07	-10.657	584.07	-5.43892	584.07	-3.54769	584.07	-3.44893	584.07	-7.22846	584.07	-10.2267	584.07	1.52452	584.07
					586.23	-7.65185	586.23	-2.39274	586.23	-3.71199	586.23	-2.8318	586.23	-6.57885	586.23	-4.34955	586.23	-1.24265	586.23	-0.83197	586.23	-13.6018	586.23	1.85989	586.23	0.40568	586.23	-3.6266	586.23	-3.50893	586.23	-7.13761	586.23	-7.34344	586.23	-7.59591	586.23	-1.12197	586.23	-1.48076	586.23	-4.87837	586.23	-4.26395	586.23	-1.53289	586.23	5.1584	586.23
					588.4	-3.78349	588.4	-1.50667	588.4	-2.6763	588.4	-3.50095	588.4	-5.24616	588.4	-4.79457	588.4	-9.24365	588.4	0.17465	588.4	-6.85348	588.4	2.05956	588.4	-5.63664	588.4	-2.29128	588.4	2.12926	588.4	-8.37229	588.4	-4.92003	588.4	-6.42734	588.4	-2.38468	588.4	-2.18143	588.4	-2.19725	588.4	1.18767	588.4	-4.59482	588.4	1.12407	588.4
					590.56	0.01221	590.56	-1.81319	590.56	-1.80907	590.56	-4.72433	590.56	-3.36709	590.56	-3.68474	590.56	-8.001	590.56	-0.65424	590.56	-4.4345	590.56	0.19967	590.56	0.71054	590.56	-2.24416	590.56	4.00635	590.56	-5.61812	590.56	-6.89691	590.56	-8.43	590.56	-2.90647	590.56	-0.70067	590.56	-4.22823	590.56	-1.92057	590.56	1.16673	590.56	-4.03433	590.56
					592.72	0.9982	592.72	-1.72675	592.72	-1.78365	592.72	-3.64822	592.72	-2.64475	592.72	-3.39433	592.72	-12.1779	592.72	-0.18321	592.72	0.3177	592.72	-5.51133	592.72	-17.0739	592.72	-2.10552	592.72	1.8433	592.72	-4.48595	592.72	-4.26266	592.72	-3.15635	592.72	-3.0787	592.72	2.20279	592.72	-1.97281	592.72	-2.52282	592.72	-4.50512	592.72	-6.73351	592.72
					594.88	0.91522	594.88	-0.52818	594.88	-2.62772	594.88	-2.89536	594.88	-3.19067	594.88	-1.34042	594.88	-4.17693	594.88	-2.22524	594.88	-2.7942	594.88	-8.06867	594.88	4.8223	594.88	-2.21815	594.88	-2.89923	594.88	-2.29071	594.88	-1.38439	594.88	-4.58329	594.88	-0.73775	594.88	2.90345	594.88	-2.51015	594.88	-7.64749	594.88	-2.72158	594.88	-2.69917	594.88
					597.05	1.75961	597.05	-0.22164	597.05	-4.36804	597.05	-1.69664	597.05	-4.89137	597.05	-1.10488	597.05	-4.17693	597.05	-2.45848	597.05	-1.36203	597.05	-8.06867	597.05	-7.90224	597.05	-0.8741	597.05	-2.27537	597.05	-0.31854	597.05	0.55567	597.05	-1.96928	597.05	-0.03348	597.05	2.90345	597.05	-1.38499	597.05	-0.11165	597.05	-2.77479	597.05	-2.69917	597.05
					599.21	2.05509	599.21	0	599.21	-5.88255	599.21	-1.61017	599.21	-6.06229	599.21	0.09536	599.21	0	599.21	-4.02717	599.21	-2.54607	599.21	-2.35767	599.21	0	599.21	-0.51907	599.21	-2.11885	599.21	0.37786	599.21	0.84531	599.21	-2.23761	599.21	0	599.21	0	599.21	0.45344	599.21	2.71144	599.21	-0.96639	599.21	0	599.21
					600.36	1.75961	600.36	-0.22164	600.36	-4.36804	600.36	-1.69664	600.36	-4.89137	600.36	-1.10488	600.36	-4.17693	600.36	-2.45848	600.36	-1.36203	600.36	-8.06867	600.36	-7.90224	600.36	-0.8741	600.36	-2.27537	600.36	-0.31854	600.36	0.55567	600.36	-1.96928	600.36	-0.03348	600.36	2.90345	600.36	-1.38499	600.36	-0.11165	600.36	-2.77479	600.36	-2.69917	600.36
					601.62	2.05509	601.62	0	601.62	-5.88255	601.62	-1.61017	601.62	-6.06229	601.62	0.09536	601.62	0	601.62	-4.02717	601.62	-2.54607	601.62	-2.35767	601.62	0	601.62	-0.51907	601.62	-2.11885	601.62	0.37786	601.62	0.84531	601.62	-2.23761	601.62	0	601.62	0	601.62	0.45344	601.62	2.71144	601.62	-0.96639	601.62	0	601.62
[truncated: 701 more columns]
