# Supplementary material for: Hierarchical micro/nanostructured silver hollow fiber boosts electroreduction of carbon dioxide
Source: Nat Commun. 2022 Jun 2;13:3080. doi: 10.1038/s41467-022-30733-6 (PMC9163090; doi:10.1038/s41467-022-30733-6)
Supplement: Supplementary file 2 — Source Data [file 41467_2022_30733_MOESM2_ESM.zip › Source Data-Supplementary Figs.xlsx]

## Sheet: Supplementary Figure 2
Supplementary Figure 2a																									Supplementary Figure 2b																						Supplementary Figure 2c
Electrochemical oxidation												Electrochemical reduction													Ag HF			Ag HF-redox-30s			Ag HF-redox-60s			Ag HF-redox-120s			Ag HF-redox-180s			Ag HF-redox-240s			Ag HF-redox-300s				Ag HF
Time (x)	Current density (y)	Time (x)	Current density (y)	Time (x)	Current density (y)	Time (x)	Current density (y)	Time (x)	Current density (y)	Time (x)	Current density (y)	Time (x)	Current density (y)	Time (x)	Current density (y)	Time (x)	Current density (y)	Time (x)	Current density (y)	Time (x)	Current density (y)	Time (x)	Current density (y)		Potential (x)	jCO (y)	Error bar	Potential (x)	jCO (y)	Error bar	Potential (x)	jCO (y)	Error bar	Potential (x)	jCO (y)	Error bar	Potential (x)	jCO (y)	Error bar	Potential (x)	jCO (y)	Error bar	Potential (x)	jCO (y)	Error bar		Potential (x)	FE CO (y)	Error bar
0.5	496.523	0.5	558.953	0.5	655.907	0.5	613.608	0.5	682.532	0.5	611.197	0.5	-328.238	0.5	-363.283	0.5	-409.283	0.5	-364.755	0.5	-349.241	0.5	-293.058		-0.44899	0.47461	0.03124	-0.34964	0.22467	0.01437	-0.34935	0.4897	0.05597	-0.34909	0.79044	0.01744	-0.34876	1.41094	0.00832	-0.34808	2.45982	0.22826	-0.34797	2.22935	0.09914		-0.44899	36.3	1.0949
1	244.864	1	274.415	1	466.277	1	521.788	1	638.082	1	318.421	1	-336.883	1	-369.79	1	-416.046	1	-372.978	1	-357.834	1	-329.336		-0.54523	4.17022	0.62724	-0.49494	5.35955	0.05073	-0.4938	7.28924	0.81064	-0.48873	13.6378	1.23001	-0.48265	21.776	1.8411	-0.47264	34.7962	2.07759	-0.47055	33.5357	2.59651		-0.54523	67.5067	0.90429
1.5	109.59	1.5	123.778	1.5	321.926	1.5	400.108	1.5	558.658	1.5	143.217	1.5	-340.119	1.5	-375.534	1.5	-420.776	1.5	-377.515	1.5	-366.221	1.5	-347.565		-0.68144	13.0389	0.53554	-0.63719	63.5418	3.67886	-0.61835	92.8147	1.57194	-0.63363	137.256	3.55079	-0.65311	180.777	9.83725	-0.62516	220.472	7.41446	-0.60979	214.965	7.26706		-0.68144	54.3767	1.20035
2	68.3289	2	85.1154	2	214.904	2	277.758	2	428.968	2	121.936	2	-338.435	2	-379.5	2	-423.734	2	-376.954	2	-368.906	2	-354.893		-0.89939	48.1671	3.06396	-0.77217	165.111	8.45652	-0.78356	233.92	10.1683	-0.82433	401.274	16.4864	-0.77684	474.2	18.4722	-0.72003	600.288	23.9742	-0.69082	561.484	28.7092		-0.89939	37.01	0.90205
2.5	52.7414	2.5	65.4302	2.5	137.281	2.5	190.444	2.5	291.149	2.5	109.982	2.5	-330.086	2.5	-381.823	2.5	-424.426	2.5	-377.225	2.5	-368.125	2.5	-360.144		-1.0229	49.9618	3.04727	-0.93534	188.655	9.35078	-0.90441	321.629	21.6473	-0.92258	522.77	24.2052	-0.87369	731.103	27.4081	-0.78819	986.663	36.0682	-0.74662	862.53	41.649		-1.0229	21.83	1.21897
3	45.5135	3	55.4315	3	111.806	3	134.406	3	203.267	3	108.562	3	-308.034	3	-381.759	3	-423.928	3	-379.338	3	-367.333	3	-360.919		-1.13076	68.3489	6.78802	-1.03887	178.539	12.1566	-1.0128	283.478	20.0711	-1.00655	501.377	31.7564	-0.95833	927.967	42.6233	-0.8648	1331.12	61.8205	-0.81321	1058.03	46.4787		-1.13076	14.3067	1.13514
3.5	41.2841	3.5	49.1353	3.5	91.1259	3.5	102.702	3.5	139.977	3.5	101.964	3.5	-258.55	3.5	-378.084	3.5	-425.572	3.5	-382.451	3.5	-365.284	3.5	-361.407					-1.13674	129.894	12.7156	-1.1346	213.923	16.1353	-1.09526	390.683	14.6369	-1.0612	816.123	44.9642	-0.93508	1267.69	65.4844	-0.8994	998.62	40.7186
4	38.2208	4	44.7732	4	79.3515	4	81.6697	4	109.026	4	91.973	4	-118.09	4	-368.188	4	-425.512	4	-386.001	4	-364.516	4	-362.653
4.5	36.0629	4.5	41.5061	4.5	71.8135	4.5	67.8257	4.5	86.386	4.5	87.8959	4.5	-41.9441	4.5	-345.496	4.5	-422.301	4.5	-389.301	4.5	-366.621	4.5	-364.525
5	34.7306	5	38.9687	5	67.9857	5	58.6774	5	70.8516	5	94.6604	5	-11.1224	5	-299.273	5	-416.239	5	-392.171	5	-367.66	5	-366.51
5.5	33.4257	5.5	37.1338	5.5	65.9801	5.5	53.0638	5.5	59.1021	5.5	101.526	5.5	-5.0706	5.5	-220.099	5.5	-413.838	5.5	-394.729	5.5	-371.052	5.5	-368.562
6	32.4535	6	35.4498	6	63.617	6	49.4619	6	50.9788	6	96.873	6	-2.36797	6	-121.712	6	-413.562	6	-396.916	6	-374.21	6	-370.959
6.5	31.731	6.5	34.1429	6.5	60.6772	6.5	46.7112	6.5	45.9381	6.5	84.7317	6.5	-1.56931	6.5	-63.429	6.5	-413.78	6.5	-398.747	6.5	-377.056	6.5	-373.591
7	31.1578	7	33.3131	7	58.564	7	45.1441	7	42.4188	7	77.4781	7	-1.44207	7	-31.1094	7	-408.285	7	-400.287	7	-379.489	7	-376.035
7.5	30.5727	7.5	32.2337	7.5	58.6866	7.5	43.8939	7.5	39.5436	7.5	77.7984	7.5	-1.27658	7.5	-11.939	7.5	-396.35	7.5	-401.34	7.5	-381.48	7.5	-378.311
8	30.091	8	31.5588	8	57.3916	8	41.8527	8	37.536	8	83.4467	8	-1.13543	8	-6.45791	8	-372.724	8	-401.846	8	-382.839	8	-380.147
8.5	30.0595	8.5	30.9465	8.5	55.8301	8.5	40.8566	8.5	35.8901	8.5	86.4162	8.5	-1.00818	8.5	-2.94966	8.5	-346.618	8.5	-401.917	8.5	-383.749	8.5	-381.64
9	29.5865	9	30.4427	9	54.2053	9	40.6791	9	34.9335	9	86.5929	9	-0.92124	9	-2.29838	9	-329.289	9	-401.36	9	-384.182	9	-382.646
9.5	29.1906	9.5	30.0045	9.5	53.169	9.5	40.0595	9.5	34.3697	9.5	83.9191	9.5	-0.84104	9.5	-1.98483	9.5	-305.317	9.5	-400.019	9.5	-384.016	9.5	-383.3
10	28.9752	10	29.7436	10	51.6578	10	39.2959	10	33.1569	10	79.2664	10	-0.77431	10	-1.76323	10	-287.883	10	-397.831	10	-383.211	10	-383.482
10.5	29.1964	10.5	29.3789	10.5	50.8213	10.5	38.5498	10.5	31.8623	10.5	74.9373	10.5	-0.69122	10.5	-1.53731	10.5	-248.574	10.5	-394.35	10.5	-381.617	10.5	-382.938
11	28.8076	11	29.1162	11	48.9501	11	37.7971	11	30.5237	11	71.7014	11	-0.63441	11	-1.41929	11	-214.401	11	-389.042	11	-379.141	11	-381.771
11.5	28.7033	11.5	28.8335	11.5	47.4552	11.5	36.9967	11.5	28.9015	11.5	69.9449	11.5	-0.58423	11.5	-1.30302	11.5	-174.097	11.5	-381.768	11.5	-376.135	11.5	-379.746
12	28.4408	12	28.8958	12	46.909	12	36.5815	12	26.9227	12	68.5829	12	-0.54425	12	-1.2035	12	-105.263	12	-373.134	12	-372.521	12	-376.879
12.5	28.8837	12.5	29.0981	12.5	45.4545	12.5	36.5463	12.5	25.2651	12.5	66.6452	12.5	-0.51546	12.5	-1.11657	12.5	-53.1097	12.5	-362.638	12.5	-367.96	12.5	-372.843
13	28.8247	13	28.6224	13	44.0604	13	35.8265	13	24.147	13	64.6221	13	-0.49926	13	-1.06664	13	-21.5265	13	-350.551	13	-362.29	13	-367.416
13.5	28.2995	13.5	28.3802	13.5	42.7385	13.5	34.9303	13.5	23.0877	13.5	62.4263	13.5	-0.47819	13.5	-1.00974	13.5	-6.92191	13.5	-334.694	13.5	-355.894	13.5	-360.165
14	28.5217	14	28.2668	14	41.7448	14	33.9712	14	21.8303	14	60.1401	14	-0.45566	14	-0.97629	14	-6.00679	14	-315.604	14	-348.333	14	-350.424
14.5	28.3072	14.5	28.2078	14.5	40.4113	14.5	33.521	14.5	20.6213	14.5	58.0812	14.5	-0.4389	14.5	-0.93358	14.5	-6.25978	14.5	-287.462	14.5	-339.112	14.5	-337.817
15	28.3206	15	28.6	15	38.7748	15	33.3679	15	19.6151	15	54.8295	15	-0.43611	15	-0.89849	15	-5.27993	15	-252.951	15	-327.006	15	-322.477
15.5	28.5494	15.5	28.9566	15.5	37.7532	15.5	32.6634	15.5	18.5152	15.5	51.529	15.5	-0.42357	15.5	-0.86106	15.5	-4.84095	15.5	-206.372	15.5	-312.179	15.5	-309.476
16	28.755	16	28.5366	16	36.8166	16	32.1963	16	17.4853	16	47.2334	16	-0.40857	16	-0.83371	16	-4.43208	16	-133.463	16	-296.484	16	-299.074
16.5	28.6255	16.5	27.9928	16.5	35.6618	16.5	31.0011	16.5	16.5778	16.5	43.1728	16.5	-0.39639	16.5	-0.81457	16.5	-4.08889	16.5	-92.9429	16.5	-282.479	16.5	-291.391
17	28.397	17	27.8901	17	34.8739	17	29.6549	17	15.616	17	39.5653	17	-0.38495	17	-0.78766	17	-3.78942	17	-61.8344	17	-271.022	17	-284.433
17.5	28.7634	17.5	28.131	17.5	33.9178	17.5	28.7174	17.5	14.8777	17.5	35.9286	17.5	-0.37697	17.5	-0.77297	17.5	-3.515	17.5	-43.4823	17.5	-262.486	17.5	-277.256
18	28.3357	18	28.7695	18	32.8217	18	28.3327	18	14.2573	18	33.2409	18	-0.37194	18	-0.74256	18	-3.25849	18	-28.5016	18	-255.22	18	-270.912
18.5	27.9343	18.5	28.718	18.5	31.5807	18.5	27.6924	18.5	13.9666	18.5	30.9631	18.5	-0.36465	18.5	-0.71285	18.5	-3.0045	18.5	-5.84364	18.5	-247.136	18.5	-265.681
19	27.9912	19	28.3621	19	30.7149	19	27.2056	19	13.8091	19	28.948	19	-0.35757	19	-0.68914	19	-2.73012	19	-2.8345	19	-238.363	19	-258.351
19.5	28.1299	19.5	28.1022	19.5	29.9334	19.5	26.1896	19.5	13.4717	19.5	27.6774	19.5	-0.34845	19.5	-0.67165	19.5	-2.39045	19.5	-2.4377	19.5	-222.808	19.5	-251.512
20	28.4703	20	28.3061	20	29.0866	20	25.0258	20	13.2338	20	26.3908	20	-0.33977	20	-0.64104	20	-1.98481	20	-2.22556	20	-207.02	20	-246.451
20.5	28.5521	20.5	28.3718	20.5	27.7317	20.5	23.6648	20.5	12.9187	20.5	25.0929	20.5	-0.33012	20.5	-0.62118	20.5	-1.57197	20.5	-2.0664	20.5	-184.036	20.5	-238.507
21	28.3528	21	28.1113	21	26.9816	21	22.7525	21	12.6773	21	24.4318	21	-0.32085	21	-0.60732	21	-1.27862	21	-1.9372	21	-155.109	21	-229.323
21.5	28.1572	21.5	28.0431	21.5	26.9275	21.5	22.0196	21.5	12.9333	21.5	24.2944	21.5	-0.31725	21.5	-0.5835	21.5	-1.10336	21.5	-1.82051	21.5	-141.166	21.5	-215.085
22	28.16	22	28.0891	22	27.0888	22	21.0649	22	13.2712	22	24.3646	22	-0.31203	22	-0.56312	22	-1.03323	22	-1.73257	22	-107.217	22	-204.738
22.5	27.8277	22.5	28.2797	22.5	26.5555	22.5	20.4154	22.5	13.459	22.5	24.469	22.5	-0.30773	22.5	-0.54777	22.5	-1.0111	22.5	-1.68403	22.5	-55.7818	22.5	-190.248
23	27.6865	23	28.045	23	25.906	23	19.8806	23	13.7746	23	24.7716	23	-0.29938	23	-0.54271	23	-1.00989	23	-1.61262	23	-6.525	23	-173.316
23.5	27.308	23.5	27.8161	23.5	25.4681	23.5	19.331	23.5	14.3457	23.5	25.3029	23.5	-0.29833	23.5	-0.52281	23.5	-0.95983	23.5	-1.5575	23.5	-4.96879	23.5	-139.601
24	27.1862	24	27.5693	24	25.7102	24	18.356	24	14.9531	24	25.7113	24	-0.29261	24	-0.50464	24	-0.90498	24	-1.50132	24	-4.55999	24	-108.16
24.5	26.889	24.5	27.9012	24.5	25.8324	24.5	17.53	24.5	15.6472	24.5	26.527	24.5	-0.29032	24.5	-0.47855	24.5	-0.87073	24.5	-1.45791	24.5	-4.21502	24.5	-93.5423
25	26.7401	25	28.006	25	25.7273	25	16.8379	25	16.4541	25	27.4576	25	-0.27975	25	-0.46672	25	-0.85725	25	-1.9064	25	-3.91873	25	-67.5678
25.5	26.7736	25.5	27.9364	25.5	25.459	25.5	15.6266	25.5	17.3744	25.5	28.4629	25.5	-0.27514	25.5	-0.45075	25.5	-0.8404	25.5	-2.21042	25.5	-3.64523	25.5	-5.72303
26	26.4184	26	28.1196	26	25.4199	26	15.1525	26	18.1984	26	29.6086	26	-0.27006	26	-0.44205	26	-0.82908	26	-2.06699	26	-3.40251	26	-3.84151
26.5	26.0951	26.5	27.7098	26.5	25.7086	26.5	14.7713	26.5	19.0752	26.5	30.893	26.5	-0.26541	26.5	-0.42541	26.5	-0.8197	26.5	-1.94419	26.5	-3.2053	26.5	-3.33806
27	25.9524	27	27.3562	27	26.3618	27	14.3912	27	20.1208	27	32.4179	27	-0.26367	27	-0.40982	27	-0.80452	27	-1.84719	27	-3.00416	27	-2.97594
27.5	26.0749	27.5	27.2574	27.5	27.263	27.5	13.7992	27.5	21.4021	27.5	34.0594	27.5	-0.25695	27.5	-0.39465	27.5	-0.78872	27.5	-1.75218	27.5	-2.82326	27.5	-2.72422
28	25.9501	28	27.0077	28	27.6326	28	12.8616	28	22.8018	28	35.8585	28	-0.25561	28	-0.38331	28	-0.77524	28	-1.66296	28	-2.6565	28	-2.49375
28.5	25.6212	28.5	26.6958	28.5	28.1606	28.5	12.2799	28.5	24.3246	28.5	37.7719	28.5	-0.24675	28.5	-0.38026	28.5	-0.76308	28.5	-1.59075	28.5	-2.50603	28.5	-2.22176
29	25.274	29	26.6912	29	28.8353	29	11.7164	29	25.8329	29	39.894	29	-0.23964	29	-0.37574	29	-0.75084	29	-1.51304	29	-2.37688	29	-2.01831
29.5	25.1327	29.5	26.5829	29.5	29.5864	29.5	11.3285	29.5	27.4802	29.5	41.9958	29.5	-0.23472	29.5	-0.36248	29.5	-0.74047	29.5	-1.45789	29.5	-2.26401	29.5	-1.84971
29.5006	25.1106	30	26.2427	30	30.6675	30	11.0772	30	29.2579	30	44.15	30	-0.23202	30	-0.35045	30	-0.73184	30	-1.40139	30	-2.14668	30	-1.64736
		30.5	25.8618	30.5	31.7926	30.5	10.8438	30.5	31.0067	30.5	46.5045	30.5	-0.22647	30.5	-0.33719	30.5	-0.7234	30.5	-1.34104	30.5	-2.04971	30.5	-1.5945
		31	25.5091	31	32.9044	31	10.562	31	32.867	31	48.8126	31	-0.21974	31	-0.33311	31	-0.7147	31	-1.28046	31	-1.99477	31	-1.52534
		31.5	25.333	31.5	34.3099	31.5	10.3356	31.5	35.038	31.5	51.0972	31.5	-0.2162	31.5	-0.32914	31.5	-0.70612	31.5	-1.25251	31.5	-1.9799	31.5	-1.53224
		32	25.2649	32	35.8601	32	10.0498	32	36.4894	32	53.3937	32	-0.21447	32	-0.32202	32	-0.6985	32	-1.21231	32	-1.96907	32	-1.4595
		32.5	25.2331	32.5	37.4621	32.5	9.8039	32.5	38.126	32.5	55.7114	32.5	-0.21004	32.5	-0.30857	32.5	-0.69172	32.5	-1.16937	32.5	-1.93656	32.5	-1.45822
		33	25.2547	33	39.0674	33	9.56686	33	39.7904	33	58.0474	33	-0.20848	33	-0.3008	33	-0.6844	33	-1.12403	33	-1.88234	33	-1.4771
		33.5	25.031	33.5	40.3963	33.5	9.38822	33.5	41.401	33.5	60.2636	33.5	-0.20396	33.5	-0.29427	33.5	-0.67656	33.5	-1.09127	33.5	-1.83737	33.5	-1.44518
		34	25.1511	34	41.8041	34	9.24428	34	42.8933	34	62.5702	34	-0.2017	34	-0.28496	34	-0.66946	34	-1.07716	34	-1.80425	34	-1.39134
		34.5	24.9744	34.5	44.1617	34.5	9.11604	34.5	44.2884	34.5	64.8841	34.5	-0.2013	34.5	-0.28047	34.5	-0.66355	34.5	-1.04198	34.5	-1.76543	34.5	-1.37627
		35	24.7459	35	46.5451	35	9.07957	35	45.7216	35	67.1011	35	-0.20064	35	-0.27412	35	-0.65863	35	-1.01978	35	-1.72829	35	-1.3447
		35.5	24.8697	35.5	47.0201	35.5	9.10474	35.5	46.9574	35.5	69.3108	35.5	-0.20232	35.5	-0.27758	35.5	-0.65387	35.5	-1.00125	35.5	-1.7037	35.5	-1.41134
		36	24.5917	36	47.8509	36	9.03504	36	48.076	36	71.4467	36	-0.1982	36	-0.2735	36	-0.64946	36	-1.00206	36	-1.66637	36	-1.4144
		36.5	24.4288	36.5	49.3387	36.5	8.97107	36.5	49.0389	36.5	73.5089	36.5	-0.1977	36.5	-0.26776	36.5	-0.64451	36.5	-0.97051	36.5	-1.6236	36.5	-1.40578
		37	24.4095	37	50.6537	37	8.87017	37	50.0241	37	75.4418	37	-0.19518	37	-0.27767	37	-0.64095	37	-0.93898	37	-1.56874	37	-1.4039
		37.5	24.4618	37.5	51.8439	37.5	8.84199	37.5	50.9131	37.5	77.3043	37.5	-0.19208	37.5	-0.26902	37.5	-0.6378	37.5	-0.91846	37.5	-1.55055	37.5	-1.34413
		38	24.3764	38	53.0482	38	8.9299	38	51.6991	38	79.1949	38	-0.18862	38	-0.25584	38	-0.63486	38	-0.90322	38	-1.52036	38	-1.31586
		38.5	24.7076	38.5	54.4554	38.5	8.98395	38.5	52.4282	38.5	80.995	38.5	-0.18507	38.5	-0.2505	38.5	-0.62988	38.5	-0.88475	38.5	-1.50934	38.5	-1.33591
		39	25.0426	39	55.5886	39	9.1456	39	53.0731	39	82.7151	39	-0.1865	39	-0.24062	39	-0.62625	39	-0.86018	39	-1.48922	39	-1.35236
		39.5	25.279	39.5	56.6679	39.5	9.34417	39.5	53.6603	39.5	84.3046	39.5	-0.18441	39.5	-0.24974	39.5	-0.6237	39.5	-0.83764	39.5	-1.46723	39.5	-1.31698
		40	25.7093	40	57.7814	40	9.40906	40	54.1505	40	85.8726	40	-0.18412	40	-0.25052	40	-0.62197	40	-0.82094	40	-1.43337	40	-1.26004
		40.5	26.0142	40.5	58.8837	40.5	9.49276	40.5	54.6915	40.5	87.286	40.5	-0.18045	40.5	-0.23468	40.5	-0.61825	40.5	-0.81086	40.5	-1.4058	40.5	-1.21123
		41	26.4122	41	59.9322	41	9.60021	41	55.1795	41	88.6789	41	-0.17599	41	-0.22803	41	-0.61498	41	-0.80121	41	-1.40048	41	-1.17605
		41.5	26.8804	41.5	61.0311	41.5	9.72459	41.5	55.687	41.5	89.9776	41.5	-0.17512	41.5	-0.23035	41.5	-0.61357	41.5	-0.78178	41.5	-1.38027	41.5	-1.11949
		42	27.411	42	62.0508	42	9.85042	42	56.2471	42	91.1805	42	-0.17355	42	-0.2326	42	-0.61416	42	-0.77466	42	-1.35741	42	-1.05429
		42.5	28.135	42.5	63.0484	42.5	10.0418	42.5	56.7908	42.5	92.4255	42.5	-0.17411	42.5	-0.23041	42.5	-0.61385	42.5	-0.77802	42.5	-1.33059	42.5	-1.05887
		43	28.8912	43	64.1574	43	10.3187	43	57.2916	43	93.535	43	-0.1698	43	-0.22273	43	-0.61173	43	-0.76222	43	-1.31577	43	-1.08091
		43.5	29.8369	43.5	65.0969	43.5	10.5521	43.5	57.7694	43.5	94.6299	43.5	-0.16716	43.5	-0.22467	43.5	-0.60857	43.5	-0.82043	43.5	-1.32027	43.5	-1.07629
		44	30.2554	44	66.2356	44	10.7608	44	58.218	44	95.7088	44	-0.16778	44	-0.22029	44	-0.60583	44	-0.81926	44	-1.32202	44	-1.02702
		44.5	30.8564	44.5	67.2974	44.5	11.0282	44.5	58.6668	44.5	96.7333	44.5	-0.16673	44.5	-0.2218	44.5	-0.60475	44.5	-0.74584	44.5	-1.32408	44.5	-1.0336
		45	31.8096	45	68.4514	45	11.2877	45	59.1421	45	97.7215	45	-0.16227	45	-0.21157	45	-0.60455	45	-0.72998	45	-1.29306	45	-1.06355
		45.5	32.9655	45.5	69.6228	45.5	11.5617	45.5	59.6346	45.5	98.6976	45.5	-0.15887	45.5	-0.21026	45.5	-0.60408	45.5	-0.71092	45.5	-1.27455	45.5	-1.01743
		46	33.8658	46	70.8562	46	11.8121	46	60.1204	46	99.6431	46	-0.16056	46	-0.20967	46	-0.60415	46	-0.7274	46	-1.26357	46	-1.00461
		46.5	34.7609	46.5	71.9508	46.5	12.0855	46.5	60.6672	46.5	100.508	46.5	-0.15987	46.5	-0.21574	46.5	-0.60583	46.5	-0.71633	46.5	-1.2562	46.5	-1.00283
		47	35.6328	47	73.183	47	12.4469	47	61.2804	47	101.351	47	-0.149	47	-0.22068	47	-0.6072	47	-0.69934	47	-1.24725	47	-1.08514
		47.5	36.2675	47.5	74.4035	47.5	12.8067	47.5	61.8654	47.5	102.197	47.5	-0.14972	47.5	-0.21549	47.5	-0.60513	47.5	-0.68648	47.5	-1.222	47.5	-1.17997
		48	36.9255	48	75.7151	48	13.208	48	62.4532	48	103.067	48	-0.1531	48	-0.20752	48	-0.60158	48	-0.67464	48	-1.19269	48	-1.13313
		48.5	37.761	48.5	76.9184	48.5	13.5535	48.5	63.0325	48.5	103.908	48.5	-0.14913	48.5	-0.2065	48.5	-0.59968	48.5	-0.66736	48.5	-1.17582	48.5	-1.13442
		49	38.9439	49	78.2041	49	13.9747	49	63.7424	49	104.732	49	-0.14705	49	-0.20588	49	-0.6001	49	-0.65355	49	-1.16034	49	-1.07903
		49.5	39.886	49.5	79.528	49.5	14.3164	49.5	64.4132	49.5	105.61	49.5	-0.14672	49.5	-0.20244	49.5	-0.59908	49.5	-0.6423	49.5	-1.15	49.5	-1.14522
		50	40.5721	50	80.8523	50	14.7019	50	65.1958	50	106.571	50	-0.1466	50	-0.19513	50	-0.59643	50	-0.64068	50	-1.1138	50	-1.06177
		50.5	41.3387	50.5	82.2329	50.5	15.0702	50.5	65.9392	50.5	107.416	50.5	-0.14657	50.5	-0.19295	50.5	-0.5941	50.5	-0.62983	50.5	-1.1091	50.5	-1.03063
		51	42.3533	51	83.5426	51	15.5717	51	66.7069	51	108.317	51	-0.14192	51	-0.19005	51	-0.59322	51	-0.62105	51	-1.09589	51	-1.01472
		51.5	43.3049	51.5	84.8483	51.5	16.0589	51.5	67.4315	51.5	109.242	51.5	-0.14099	51.5	-0.19992	51.5	-0.59174	51.5	-0.61337	51.5	-1.09191	51.5	-1.04506
		52	44.0352	52	86.2194	52	16.4781	52	68.2804	52	110.225	52	-0.1404	52	-0.18787	52	-0.58952	52	-0.60925	52	-1.06976	52	-1.03713
		52.5	44.9839	52.5	87.6502	52.5	16.9234	52.5	69.1193	52.5	111.191	52.5	-0.14089	52.5	-0.18439	52.5	-0.58743	52.5	-0.60126	52.5	-1.04752	52.5	-1.05121
		53	45.8802	53	89.0388	53	17.4522	53	69.9835	53	112.232	53	-0.13662	53	-0.18447	53	-0.58575	53	-0.59366	53	-1.04465	53	-1.03632
		53.5	46.5498	53.5	90.3824	53.5	17.9501	53.5	70.8352	53.5	113.38	53.5	-0.13508	53.5	-0.18182	53.5	-0.58395	53.5	-0.58619	53.5	-1.03023	53.5	-1.01337
		54	47.2126	54	91.7586	54	18.4436	54	71.7234	54	114.489	54	-0.13585	54	-0.18139	54	-0.58171	54	-0.58039	54	-1.01913	54	-1.00416
		54.5	48.0401	54.5	93.1754	54.5	18.9955	54.5	72.6685	54.5	115.613	54.5	-0.13899	54.5	-0.17843	54.5	-0.57963	54.5	-0.58085	54.5	-1.01176	54.5	-0.99894
		55	48.691	55	94.4544	55	19.5578	55	73.5618	55	116.712	55	-0.1375	55	-0.18214	55	-0.5772	55	-0.57255	55	-1.00693	55	-0.96875
		55.5	49.3297	55.5	95.8024	55.5	20.1268	55.5	74.5419	55.5	117.86	55.5	-0.13488	55.5	-0.17489	55.5	-0.57452	55.5	-0.56579	55.5	-0.99622	55.5	-0.94552
		56	50.0037	56	97.132	56	20.7102	56	75.5642	56	119.027	56	-0.13566	56	-0.18197	56	-0.57043	56	-0.55896	56	-0.98004	56	-0.93782
		56.5	50.7588	56.5	98.4542	56.5	21.2707	56.5	76.5939	56.5	120.216	56.5	-0.13492	56.5	-0.17824	56.5	-0.56653	56.5	-0.55466	56.5	-0.97284	56.5	-0.93582
		57	51.4933	57	99.787	57	21.8869	57	77.5631	57	121.374	57	-0.13513	57	-0.18472	57	-0.5626	57	-0.54973	57	-0.97148	57	-0.94406
		57.5	52.1103	57.5	101.109	57.5	22.4362	57.5	78.5528	57.5	122.533	57.5	-0.13005	57.5	-0.17534	57.5	-0.55867	57.5	-0.54496	57.5	-0.95135	57.5	-0.92201
		58	52.7155	58	102.327	58	22.9965	58	79.5889	58	123.678	58	-0.13075	58	-0.18188	58	-0.5536	58	-0.54117	58	-0.94912	58	-0.91426
		58.5	53.3601	58.5	103.533	58.5	23.634	58.5	80.7023	58.5	124.862	58.5	-0.13083	58.5	-0.18147	58.5	-0.54934	58.5	-0.5365	58.5	-0.9287	58.5	-0.9684
		59	54.0237	59	104.846	59	24.2858	59	81.7919	59	126.075	59	-0.13141	59	-0.17776	59	-0.54598	59	-0.52803	59	-0.92274	59	-0.96109
		59.5	54.6146	59.5	106.005	59.5	24.8576	59.5	82.8426	59.5	127.287	59.5	-0.13363	59.5	-0.18306	59.5	-0.54263	59.5	-0.52225	59.5	-0.90946	59.5	-0.90416
		59.5006	55.0028	60	107.2	60	25.4773	60	83.9581	60	128.429	60	-0.13414	60	-0.17418	60	-0.53859	60	-0.51804	60	-0.90705	60	-0.83507
				60.5	108.364	60.5	26.1313	60.5	85.0511	60.5	129.645	60.5	-0.13256	60.5	-0.17455	60.5	-0.53518	60.5	-0.51287	60.5	-0.8959	60.5	-0.80533
				61	109.461	61	26.7965	61	86.0691	61	130.9	61	-0.13127	61	-0.17071	61	-0.53181	61	-0.50878	61	-0.88968	61	-0.82685
				61.5	110.623	61.5	27.4456	61.5	87.1912	61.5	132.131	61.5	-0.1313	61.5	-0.17089	61.5	-0.52737	61.5	-0.50188	61.5	-0.8802	61.5	-0.79727
				62	111.777	62	28.1404	62	88.2487	62	133.336	62	-0.13116	62	-0.17252	62	-0.52222	62	-0.50154	62	-0.87051	62	-0.7812
				62.5	112.793	62.5	28.8611	62.5	89.3782	62.5	134.596	62.5	-0.12995	62.5	-0.17123	62.5	-0.51705	62.5	-0.51943	62.5	-0.86642	62.5	-0.79293
				63	113.787	63	29.581	63	90.4344	63	135.666	63	-0.12979	63	-0.16775	63	-0.51334	63	-0.50857	63	-0.85139	63	-0.7847
				63.5	114.768	63.5	30.2258	63.5	91.5357	63.5	136.877	63.5	-0.12974	63.5	-0.16373	63.5	-0.51071	63.5	-0.50222	63.5	-0.84818	63.5	-0.76971
				64	115.834	64	30.9564	64	92.5298	64	138.484	64	-0.13399	64	-0.1657	64	-0.50791	64	-0.49832	64	-0.8442	64	-0.80954
				64.5	116.796	64.5	31.6693	64.5	93.6268	64.5	144.187	64.5	-0.12959	64.5	-0.16606	64.5	-0.50246	64.5	-0.49533	64.5	-0.83888	64.5	-0.76108
				65	117.695	65	32.4214	65	94.6813	65	147.463	65	-0.1253	65	-0.16202	65	-0.49685	65	-0.49048	65	-0.83011	65	-0.76846
				65.5	118.628	65.5	33.198	65.5	95.7571	65.5	147.365	65.5	-0.12459	65.5	-0.16607	65.5	-0.49165	65.5	-0.49005	65.5	-0.82752	65.5	-0.78272
				66	119.43	66	33.867	66	96.7843	66	147.569	66	-0.12375	66	-0.16946	66	-0.48681	66	-0.48852	66	-0.82459	66	-0.78414
				66.5	120.263	66.5	34.7007	66.5	97.8514	66.5	149.642	66.5	-0.12504	66.5	-0.16302	66.5	-0.48145	66.5	-0.48691	66.5	-0.82171	66.5	-0.78043
				67	120.999	67	35.2954	67	98.902	67	151.45	67	-0.1251	67	-0.16194	67	-0.47701	67	-0.4852	67	-0.81188	67	-0.77381
				67.5	121.916	67.5	35.9875	67.5	99.7943	67.5	152.052	67.5	-0.12466	67.5	-0.16365	67.5	-0.47231	67.5	-0.4897	67.5	-0.80586	67.5	-0.77749
				68	122.632	68	36.7749	68	100.793	68	153.12	68	-0.12243	68	-0.16265	68	-0.46734	68	-0.4942	68	-0.80115	68	-0.77366
				68.5	123.297	68.5	37.5263	68.5	101.845	68.5	153.594	68.5	-0.12244	68.5	-0.18201	68.5	-0.46205	68.5	-0.49592	68.5	-0.79669	68.5	-0.7766
				69	124.046	69	38.2511	69	102.796	69	152.003	69	-0.1211	69	-0.16047	69	-0.45704	69	-0.52458	69	-0.79235	69	-0.75439
				69.5	124.693	69.5	39.0003	69.5	103.794	69.5	152.363	69.5	-0.11951	69.5	-0.16151	69.5	-0.45342	69.5	-0.62282	69.5	-0.79568	69.5	-0.75302
				70	125.367	70	39.7869	70	104.728	70	153.39	70	-0.12035	70	-0.17281	70	-0.45131	70	-0.59663	70	-0.78712	70	-0.78514
				70.5	125.943	70.5	40.5272	70.5	105.695	70.5	154.353	70.5	-0.11891	70.5	-0.17161	70.5	-0.44904	70.5	-0.59219	70.5	-0.78221	70.5	-0.77543
				71	126.407	71	41.2567	71	106.634	71	155.284	71	-0.1153	71	-0.17033	71	-0.44385	71	-0.60252	71	-0.7746	71	-0.76079
				71.5	126.921	71.5	42.0341	71.5	107.58	71.5	156.16	71.5	-0.11418	71.5	-0.17508	71.5	-0.43755	71.5	-0.68118	71.5	-0.77664	71.5	-0.78839
				72	127.376	72	42.7602	72	108.349	72	156.975	72	-0.11462	72	-0.17325	72	-0.43156	72	-0.94501	72	-0.77117	72	-0.80382
				72.5	127.943	72.5	43.4651	72.5	109.228	72.5	158.108	72.5	-0.11617	72.5	-0.17749	72.5	-0.42687	72.5	-0.93116	72.5	-0.77019	72.5	-0.7933
				73	128.419	73	44.1842	73	110.185	73	158.977	73	-0.11415	73	-0.19303	73	-0.4226	73	-0.93159	73	-0.76579	73	-0.80634
				73.5	128.806	73.5	44.9821	73.5	110.996	73.5	159.918	73.5	-0.1166	73.5	-0.1991	73.5	-0.41841	73.5	-0.93336	73.5	-0.76422	73.5	-0.80786
				74	129.299	74	45.7438	74	111.838	74	160.61	74	-0.11723	74	-0.2168	74	-0.41462	74	-0.93676	74	-0.80049	74	-0.80929
				74.5	129.692	74.5	46.5545	74.5	112.596	74.5	161.416	74.5	-0.1174	74.5	-0.24528	74.5	-0.41025	74.5	-0.93852	74.5	-0.76982	74.5	-0.80524
				75	129.986	75	47.2746	75	113.384	75	162.143	75	-0.11601	75	-0.2916	75	-0.40783	75	-0.94305	75	-0.77231	75	-0.82563
				75.5	130.464	75.5	48.0951	75.5	114.195	75.5	162.969	75.5	-0.11382	75.5	-0.34255	75.5	-0.40619	75.5	-0.94742	75.5	-0.79642	75.5	-0.80706
				76	130.806	76	48.8034	76	114.912	76	163.624	76	-0.11347	76	-0.38473	76	-0.40516	76	-0.95087	76	-0.77075	76	-0.81653
				76.5	131.052	76.5	49.5692	76.5	115.714	76.5	164.334	76.5	-0.11018	76.5	-0.40111	76.5	-0.40026	76.5	-0.95347	76.5	-0.76585	76.5	-0.8289
				77	131.38	77	50.3383	77	116.429	77	164.957	77	-0.11036	77	-0.40889	77	-0.39479	77	-0.96032	77	-0.75753	77	-0.82682
				77.5	131.577	77.5	51.1051	77.5	117.117	77.5	165.69	77.5	-0.10763	77.5	-0.41846	77.5	-0.38867	77.5	-0.96248	77.5	-0.75287	77.5	-0.84479
				78	132.011	78	51.7671	78	117.829	78	166.324	78	-0.10954	78	-0.42754	78	-0.3852	78	-0.96738	78	-0.75248	78	-0.83898
				78.5	132.162	78.5	52.5929	78.5	118.602	78.5	167.064	78.5	-0.1065	78.5	-0.43256	78.5	-0.3824	78.5	-0.96999	78.5	-0.75238	78.5	-0.87783
				79	132.413	79	53.5977	79	119.248	79	167.558	79	-0.10803	79	-0.43928	79	-0.3801	79	-0.97149	79	-0.74232	79	-0.87628
				79.5	132.483	79.5	54.3143	79.5	119.856	79.5	168.079	79.5	-0.10656	79.5	-0.44447	79.5	-0.377	79.5	-0.96837	79.5	-0.74023	79.5	-0.87478
				80	132.898	80	55.0411	80	120.437	80	168.66	80	-0.10693	80	-0.44378	80	-0.37476	80	-0.96637	80	-0.73365	80	-0.86414
				80.5	132.932	80.5	55.8063	80.5	121.072	80.5	169.195	80.5	-0.10751	80.5	-0.44071	80.5	-0.37263	80.5	-0.96515	80.5	-0.73266	80.5	-0.84872
				81	133.145	81	56.5786	81	121.676	81	169.73	81	-0.11054	81	-0.43417	81	-0.36896	81	-0.96488	81	-0.7295	81	-0.83938
				81.5	133.385	81.5	57.3687	81.5	122.351	81.5	170.328	81.5	-0.10739	81.5	-0.42363	81.5	-0.3652	81.5	-0.96166	81.5	-0.73784	81.5	-0.845
				82	133.51	82	58.0847	82	122.805	82	170.835	82	-0.10514	82	-0.4263	82	-0.36236	82	-0.96013	82	-0.73717	82	-0.8348
				82.5	133.534	82.5	58.88	82.5	123.365	82.5	171.238	82.5	-0.10735	82.5	-0.42747	82.5	-0.36055	82.5	-0.96156	82.5	-0.7309	82.5	-0.81546
				83	133.696	83	59.7004	83	123.911	83	171.663	83	-0.10716	83	-0.42039	83	-0.35869	83	-0.96035	83	-0.73441	83	-0.81428
				83.5	133.818	83.5	60.3103	83.5	124.48	83.5	171.982	83.5	-0.10687	83.5	-0.42599	83.5	-0.35681	83.5	-0.9604	83.5	-0.73583	83.5	-0.80781
				84	133.943	84	61.0743	84	125.005	84	172.546	84	-0.10908	84	-0.43366	84	-0.35394	84	-0.95251	84	-0.73151	84	-0.82883
				84.5	133.998	84.5	61.8568	84.5	125.567	84.5	172.748	84.5	-0.10938	84.5	-0.43547	84.5	-0.35041	84.5	-0.94962	84.5	-0.72799	84.5	-0.82844
				85	133.98	85	62.62	85	126.157	85	173.045	85	-0.10752	85	-0.43034	85	-0.34743	85	-0.94481	85	-0.72733	85	-0.81593
				85.5	134.133	85.5	63.3909	85.5	126.641	85.5	173.479	85.5	-0.10505	85.5	-0.428	85.5	-0.34531	85.5	-0.94058	85.5	-0.72244	85.5	-0.80568
				86	134.291	86	64.1165	86	126.985	86	173.815	86	-0.10327	86	-0.42732	86	-0.34342	86	-0.93806	86	-0.71817	86	-0.8176
				86.5	134.31	86.5	64.8951	86.5	127.484	86.5	174.058	86.5	-0.10322	86.5	-0.42477	86.5	-0.34189	86.5	-0.93703	86.5	-0.7203	86.5	-0.79862
				87	134.193	87	65.9038	87	127.857	87	174.23	87	-0.10303	87	-0.42449	87	-0.34125	87	-0.94365	87	-0.71437	87	-0.80086
				87.5	134.169	87.5	66.5409	87.5	128.353	87.5	174.468	87.5	-0.10265	87.5	-0.42067	87.5	-0.34073	87.5	-0.93414	87.5	-0.7147	87.5	-0.83693
				88	134.197	88	67.1764	88	128.773	88	174.733	88	-0.10233	88	-0.42226	88	-0.33899	88	-0.93191	88	-0.71651	88	-0.81467
				88.5	134.361	88.5	67.8406	88.5	129.106	88.5	174.939	88.5	-0.10126	88.5	-0.42643	88.5	-0.3368	88.5	-0.93001	88.5	-0.71512	88.5	-0.81202
				89	134.385	89	68.4367	89	129.587	89	175.141	89	-0.102	89	-0.41861	89	-0.33502	89	-0.92944	89	-0.70352	89	-0.83836
				89.5	134.494	89.5	69.1884	89.5	129.86	89.5	175.411	89.5	-0.10247	89.5	-0.41529	89.5	-0.33373	89.5	-0.92635	89.5	-0.69917	89.5	-0.81099
				90	134.553	90	69.9165	90	130.257	90	175.546	90	-0.10079	90	-0.41572	90	-0.3326	90	-0.92498	90	-0.70579	90	-0.82511
				90.5	134.378	90.5	70.5576	90.5	130.606	90.5	175.742	90.5	-0.09815	90.5	-0.41529	90.5	-0.33168	90.5	-0.92309	90.5	-0.69597	90.5	-0.79268
				91	134.501	91	71.2554	91	130.864	91	176.009	91	-0.0983	91	-0.41095	91	-0.33049	91	-0.92204	91	-0.70114	91	-0.80186
				91.5	134.582	91.5	71.8404	91.5	131.22	91.5	176.235	91.5	-0.09818	91.5	-0.4117	91.5	-0.32838	91.5	-0.91746	91.5	-0.69862	91.5	-0.8173
				92	134.436	92	72.5171	92	131.565	92	176.393	92	-0.09613	92	-0.41094	92	-0.32682	92	-0.91332	92	-0.70177	92	-0.83092
				92.5	134.652	92.5	73.2349	92.5	131.833	92.5	176.488	92.5	-0.09738	92.5	-0.40838	92.5	-0.32579	92.5	-0.91175	92.5	-0.69464	92.5	-0.82304
				93	134.513	93	74.008	93	132.168	93	176.445	93	-0.10116	93	-0.40688	93	-0.32482	93	-0.91028	93	-0.68833	93	-0.79029
				93.5	134.447	93.5	74.6467	93.5	132.516	93.5	176.596	93.5	-0.10276	93.5	-0.40869	93.5	-0.3233	93.5	-0.90696	93.5	-0.69605	93.5	-0.80123
				94	134.485	94	75.3328	94	132.702	94	176.595	94	-0.09878	94	-0.4038	94	-0.32279	94	-0.90332	94	-0.68536	94	-0.79795
				94.5	134.519	94.5	75.9501	94.5	133.07	94.5	176.605	94.5	-0.09509	94.5	-0.40297	94.5	-0.32225	94.5	-0.89931	94.5	-0.67989	94.5	-0.78773
				95	134.422	95	76.5327	95	133.364	95	176.456	95	-0.09614	95	-0.40175	95	-0.321	95	-0.89964	95	-0.67774	95	-0.81783
				95.5	134.248	95.5	77.1377	95.5	133.642	95.5	176.397	95.5	-0.09693	95.5	-0.39808	95.5	-0.31931	95.5	-0.89525	95.5	-0.67647	95.5	-0.82834
				96	134.053	96	77.835	96	133.88	96	176.382	96	-0.09805	96	-0.39426	96	-0.31823	96	-0.89197	96	-0.68102	96	-0.81586
				96.5	134.005	96.5	78.3597	96.5	134.037	96.5	176.303	96.5	-0.09844	96.5	-0.3951	96.5	-0.31717	96.5	-0.88893	96.5	-0.67328	96.5	-0.8091
				97	134.031	97	78.957	97	134.435	97	176.201	97	-0.09536	97	-0.3916	97	-0.31592	97	-0.8852	97	-0.67716	97	-0.80722
				97.5	134.06	97.5	79.5885	97.5	134.513	97.5	176.207	97.5	-0.09451	97.5	-0.38975	97.5	-0.31494	97.5	-0.88339	97.5	-0.66862	97.5	-0.79385
				98	133.844	98	80.2043	98	134.716	98	176.206	98	-0.09545	98	-0.38878	98	-0.314	98	-0.88087	98	-0.66808	98	-0.81532
				98.5	133.57	98.5	80.6897	98.5	134.96	98.5	177.462	98.5	-0.09036	98.5	-0.39081	98.5	-0.31325	98.5	-0.87718	98.5	-0.66738	98.5	-0.80468
				99	133.527	99	81.5543	99	135.231	99	177.728	99	-0.08916	99	-0.38644	99	-0.31277	99	-0.87656	99	-0.66034	99	-0.7903
				99.5	133.656	99.5	82.0866	99.5	135.359	99.5	177.635	99.5	-0.09245	99.5	-0.38561	99.5	-0.31252	99.5	-0.8735	99.5	-0.66119	99.5	-0.78491
				100	133.66	100	82.9035	100	135.469	100	177.396	100	-0.08994	100	-0.38477	100	-0.31234	100	-0.87131	100	-0.6593	100	-0.78843
				100.5	133.587	100.5	83.4387	100.5	135.695	100.5	177.309	100.5	-0.09265	100.5	-0.38325	100.5	-0.31308	100.5	-0.86797	100.5	-0.66313	100.5	-0.78261
				101	133.327	101	83.9527	101	135.968	101	177.168	101	-0.09115	101	-0.37974	101	-0.31397	101	-0.86529	101	-0.66166	101	-0.77218
				101.5	133.174	101.5	84.5648	101.5	136.142	101.5	176.558	101.5	-0.09664	101.5	-0.37605	101.5	-0.31356	101.5	-0.86205	101.5	-0.66569	101.5	-0.76131
				102	133.195	102	85.1074	102	136.263	102	176.203	102	-0.09323	102	-0.37448	102	-0.3117	102	-0.85963	102	-0.66822	102	-0.74535
				102.5	133.184	102.5	85.6745	102.5	136.188	102.5	176.022	102.5	-0.09208	102.5	-0.37163	102.5	-0.31023	102.5	-0.85865	102.5	-0.67837	102.5	-0.74354
				103	133.25	103	86.1843	103	136.159	103	175.897	103	-0.09391	103	-0.3693	103	-0.30924	103	-0.85727	103	-0.66551	103	-0.73944
				103.5	133.085	103.5	86.7264	103.5	136.312	103.5	175.645	103.5	-0.09146	103.5	-0.3662	103.5	-0.3096	103.5	-0.85585	103.5	-0.66414	103.5	-0.74843
				104	133.025	104	87.2603	104	136.493	104	175.444	104	-0.09275	104	-0.36184	104	-0.31062	104	-0.85432	104	-0.66021	104	-0.74823
				104.5	132.883	104.5	87.833	104.5	136.49	104.5	175.041	104.5	-0.09145	104.5	-0.35886	104.5	-0.31118	104.5	-0.85174	104.5	-0.66303	104.5	-0.75411
				105	132.743	105	88.3958	105	136.432	105	174.775	105	-0.08739	105	-0.35655	105	-0.30963	105	-0.84932	105	-0.66019	105	-0.74988
				105.5	132.618	105.5	88.8066	105.5	136.46	105.5	174.532	105.5	-0.0859	105.5	-0.35407	105.5	-0.30835	105.5	-0.84741	105.5	-0.66104	105.5	-0.75505
				106	132.693	106	89.3362	106	136.462	106	174.086	106	-0.08817	106	-0.35167	106	-0.30811	106	-0.84437	106	-0.6507	106	-0.74406
				106.5	132.666	106.5	89.8809	106.5	136.546	106.5	173.774	106.5	-0.08889	106.5	-0.34824	106.5	-0.30857	106.5	-0.84189	106.5	-0.64735	106.5	-0.73858
				107	132.464	107	90.3901	107	136.463	107	173.537	107	-0.08742	107	-0.34721	107	-0.3087	107	-0.83864	107	-0.65594	107	-0.76592
				107.5	132.443	107.5	90.8524	107.5	136.588	107.5	173.173	107.5	-0.08518	107.5	-0.34509	107.5	-0.30894	107.5	-0.83664	107.5	-0.65011	107.5	-0.75155
				108	132.253	108	91.2429	108	136.554	108	172.606	108	-0.08019	108	-0.34708	108	-0.30896	108	-0.83365	108	-0.64555	108	-0.76153
				108.5	132.053	108.5	91.7547	108.5	136.562	108.5	172.321	108.5	-0.08119	108.5	-0.34685	108.5	-0.30914	108.5	-0.83134	108.5	-0.64085	108.5	-0.7413
				109	131.997	109	92.219	109	136.881	109	171.945	109	-0.08103	109	-0.33944	109	-0.30933	109	-0.82937	109	-0.65437	109	-0.76915
				109.5	131.741	109.5	92.8988	109.5	136.807	109.5	171.401	109.5	-0.08144	109.5	-0.33606	109.5	-0.30925	109.5	-0.82739	109.5	-0.64285	109.5	-0.75295
				110	131.583	110	93.5341	110	136.731	110	170.947	110	-0.08674	110	-0.33446	110	-0.30831	110	-0.82578	110	-0.6585	110	-0.75963
				110.5	131.373	110.5	93.9927	110.5	136.475	110.5	170.536	110.5	-0.08624	110.5	-0.3314	110.5	-0.30719	110.5	-0.82121	110.5	-0.65481	110.5	-0.75046
				111	131.136	111	94.4136	111	136.367	111	170.135	111	-0.08526	111	-0.32863	111	-0.30661	111	-0.81871	111	-0.63889	111	-0.74415
				111.5	130.835	111.5	94.8181	111.5	136.185	111.5	169.767	111.5	-0.08544	111.5	-0.32562	111.5	-0.30705	111.5	-0.82025	111.5	-0.66416	111.5	-0.73591
				112	130.854	112	95.1411	112	136.088	112	169.236	112	-0.08441	112	-0.32484	112	-0.30779	112	-0.81627	112	-0.64099	112	-0.73571
				112.5	130.645	112.5	95.6394	112.5	136.021	112.5	168.694	112.5	-0.08711	112.5	-0.32644	112.5	-0.30808	112.5	-0.81287	112.5	-0.63449	112.5	-0.7341
				113	130.637	113	96.1467	113	135.898	113	168.2	113	-0.08723	113	-0.3266	113	-0.3076	113	-0.80985	113	-0.64319	113	-0.7253
				113.5	130.509	113.5	96.56	113.5	135.798	113.5	167.76	113.5	-0.08343	113.5	-0.32631	113.5	-0.3072	113.5	-0.80869	113.5	-0.63987	113.5	-0.72784
				114	130.198	114	96.951	114	135.659	114	167.257	114	-0.08352	114	-0.32676	114	-0.30701	114	-0.80588	114	-0.66206	114	-0.71953
				114.5	130.089	114.5	97.313	114.5	135.49	114.5	166.842	114.5	-0.08135	114.5	-0.32637	114.5	-0.30716	114.5	-0.8029	114.5	-0.6399	114.5	-0.71046
				115	129.834	115	97.6736	115	135.486	115	166.381	115	-0.08084	115	-0.32533	115	-0.3073	115	-0.80042	115	-0.63715	115	-0.71177
				115.5	129.675	115.5	97.9449	115.5	135.398	115.5	165.931	115.5	-0.07958	115.5	-0.32386	115.5	-0.30797	115.5	-0.79992	115.5	-0.63501	115.5	-0.71847
				116	129.563	116	98.2454	116	135.344	116	165.362	116	-0.08057	116	-0.32542	116	-0.30849	116	-0.79787	116	-0.64461	116	-0.7042
				116.5	129.292	116.5	98.5777	116.5	135.203	116.5	164.972	116.5	-0.08445	116.5	-0.32058	116.5	-0.3096	116.5	-0.79587	116.5	-0.63588	116.5	-0.70882
				117	129.154	117	98.9765	117	135.063	117	164.533	117	-0.08392	117	-0.31699	117	-0.31098	117	-0.79518	117	-0.64304	117	-0.7053
				117.5	129.038	117.5	99.2523	117.5	134.853	117.5	163.99	117.5	-0.08178	117.5	-0.31259	117.5	-0.31202	117.5	-0.79188	117.5	-0.64616	117.5	-0.71672
				118	128.817	118	99.4849	118	134.682	118	163.483	118	-0.07936	118	-0.3106	118	-0.31117	118	-0.79057	118	-0.64082	118	-0.70403
				118.5	128.432	118.5	99.8625	118.5	134.498	118.5	163.056	118.5	-0.07878	118.5	-0.30969	118.5	-0.31039	118.5	-0.78648	118.5	-0.71227	118.5	-0.70733
				119	128.287	119	100.109	119	134.195	119	162.677	119	-0.08082	119	-0.30923	119	-0.3106	119	-0.78393	119	-0.64116	119	-0.70954
				119.5	128.023	119.5	100.479	119.5	133.893	119.5	162.372	119.5	-0.08192	119.5	-0.30777	119.5	-0.31105	119.5	-0.78091	119.5	-0.63609	119.5	-0.70225
				119.501	128.315	120	100.674	120	133.652	120	161.927	120	-0.07976	120	-0.30681	120	-0.31044	120	-0.77938	120	-0.63815	120	-0.69522
						120.5	100.897	120.5	133.507	120.5	161.383	120.5	-0.07923	120.5	-0.3033	120.5	-0.30976	120.5	-0.7778	120.5	-0.63886	120.5	-0.69705
						121	101.224	121	133.259	121	160.788	121	-0.07609	121	-0.30358	121	-0.3096	121	-0.7774	121	-0.63245	121	-0.68957
						121.5	101.509	121.5	132.886	121.5	160.369	121.5	-0.07676	121.5	-0.30263	121.5	-0.30985	121.5	-0.77382	121.5	-0.63126	121.5	-0.68259
						122	101.777	122	132.566	122	159.939	122	-0.07641	122	-0.2993	122	-0.31102	122	-0.77201	122	-0.63284	122	-0.67457
						122.5	102.096	122.5	132.344	122.5	159.384	122.5	-0.07622	122.5	-0.29648	122.5	-0.31256	122.5	-0.77154	122.5	-0.63681	122.5	-0.68657
						123	102.264	123	132.282	123	158.765	123	-0.07623	123	-0.29386	123	-0.31313	123	-0.77241	123	-0.63391	123	-0.6746
						123.5	102.544	123.5	131.871	123.5	158.288	123.5	-0.07793	123.5	-0.29145	123.5	-0.31184	123.5	-0.76964	123.5	-0.6283	123.5	-0.66961
						124	102.789	124	131.738	124	157.566	124	-0.07525	124	-0.28941	124	-0.31068	124	-0.76809	124	-0.62748	124	-0.67489
						124.5	103.057	124.5	131.384	124.5	157.058	124.5	-0.07646	124.5	-0.28683	124.5	-0.3105	124.5	-0.76749	124.5	-0.62727	124.5	-0.67515
						125	103.407	125	131.57	125	156.515	125	-0.07516	125	-0.28497	125	-0.31126	125	-0.76552	125	-0.62883	125	-0.66962
						125.5	103.541	125.5	131.152	125.5	156.109	125.5	-0.074	125.5	-0.28345	125.5	-0.3122	125.5	-0.7637	125.5	-0.63042	125.5	-0.66971
						126	103.687	126	130.959	126	155.725	126	-0.07648	126	-0.28161	126	-0.31325	126	-0.76293	126	-0.63542	126	-0.6689
						126.5	103.847	126.5	130.573	126.5	155.277	126.5	-0.07361	126.5	-0.2807	126.5	-0.31396	126.5	-0.76519	126.5	-0.64064	126.5	-0.66213
						127	104.034	127	130.237	127	154.681	127	-0.07682	127	-0.27979	127	-0.31401	127	-0.76331	127	-0.63363	127	-0.65675
						127.5	104.244	127.5	130.123	127.5	154.037	127.5	-0.08057	127.5	-0.27938	127.5	-0.31361	127.5	-0.76602	127.5	-0.63153	127.5	-0.65371
						128	104.419	128	130.023	128	153.434	128	-0.08027	128	-0.27646	128	-0.31334	128	-0.76361	128	-0.63039	128	-0.65275
						128.5	104.802	128.5	129.694	128.5	152.843	128.5	-0.07776	128.5	-0.27642	128.5	-0.31298	128.5	-0.76034	128.5	-0.62832	128.5	-0.6478
						129	105.153	129	129.343	129	152.311	129	-0.07648	129	-0.27584	129	-0.31265	129	-0.75814	129	-0.6346	129	-0.64713
						129.5	105.144	129.5	129.044	129.5	151.877	129.5	-0.0761	129.5	-0.27512	129.5	-0.31231	129.5	-0.75609	129.5	-0.6256	129.5	-0.64795
						130	105.463	130	128.728	130	151.27	130	-0.07435	130	-0.27387	130	-0.31198	130	-0.75468	130	-0.62479	130	-0.64878
						130.5	105.64	130.5	128.547	130.5	150.601	130.5	-0.0727	130.5	-0.27228	130.5	-0.31164	130.5	-0.7538	130.5	-0.62771	130.5	-0.64282
						131	105.768	131	128.025	131	150.218	131	-0.07073	131	-0.27127	131	-0.31131	131	-0.7515	131	-0.63243	131	-0.638
						131.5	105.987	131.5	127.88	131.5	149.596	131.5	-0.07074	131.5	-0.2704	131.5	-0.31097	131.5	-0.7485	131.5	-0.62779	131.5	-0.63845
						132	106.053	132	127.638	132	149.112	132	-0.07101	132	-0.27093	132	-0.31064	132	-0.7556	132	-0.62759	132	-0.63307
						132.5	106.066	132.5	127.27	132.5	148.529	132.5	-0.07426	132.5	-0.27023	132.5	-0.3103	132.5	-0.75393	132.5	-0.63034	132.5	-0.62864
						133	106.213	133	127.008	133	147.91	133	-0.0736	133	-0.26896	133	-0.30997	133	-0.74515	133	-0.62746	133	-0.62693
						133.5	106.329	133.5	126.689	133.5	147.387	133.5	-0.07509	133.5	-0.26804	133.5	-0.30963	133.5	-0.74395	133.5	-0.62318	133.5	-0.62542
						134	106.338	134	126.321	134	146.927	134	-0.0723	134	-0.26619	134	-0.3093	134	-0.74529	134	-0.62382	134	-0.62893
						134.5	106.423	134.5	126.01	134.5	146.493	134.5	-0.07133	134.5	-0.26549	134.5	-0.30896	134.5	-0.74102	134.5	-0.62302	134.5	-0.62497
						135	106.596	135	125.539	135	146.222	135	-0.07197	135	-0.26412	135	-0.30863	135	-0.73963	135	-0.62165	135	-0.61935
						135.5	106.632	135.5	125.263	135.5	145.952	135.5	-0.07213	135.5	-0.26482	135.5	-0.30829	135.5	-0.73362	135.5	-0.61999	135.5	-0.62421
						136	106.688	136	125.013	136	145.439	136	-0.07069	136	-0.25868	136	-0.30796	136	-0.7303	136	-0.61841	136	-0.62086
						136.5	106.812	136.5	124.629	136.5	144.962	136.5	-0.06971	136.5	-0.258	136.5	-0.30762	136.5	-0.72838	136.5	-0.62457	136.5	-0.62067
						137	106.979	137	124.486	137	144.287	137	-0.07163	137	-0.25675	137	-0.30729	137	-0.72624	137	-0.61764	137	-0.61785
						137.5	107.169	137.5	124.084	137.5	143.955	137.5	-0.07071	137.5	-0.25485	137.5	-0.30695	137.5	-0.72514	137.5	-0.61577	137.5	-0.61238
						138	107.422	138	123.594	138	143.526	138	-0.07431	138	-0.25562	138	-0.30662	138	-0.72277	138	-0.61573	138	-0.61064
						138.5	107.568	138.5	123.303	138.5	143.038	138.5	-0.07176	138.5	-0.25748	138.5	-0.30628	138.5	-0.71906	138.5	-0.62133	138.5	-0.60942
						139	107.593	139	122.972	139	142.501	139	-0.06952	139	-0.2581	139	-0.30595	139	-0.71793	139	-0.62419	139	-0.60986
						139.5	107.808	139.5	122.74	139.5	142.003	139.5	-0.07069	139.5	-0.26117	139.5	-0.30561	139.5	-0.71697	139.5	-0.62222	139.5	-0.60695
						140	107.818	140	122.535	140	141.5	140	-0.06963	140	-0.26124	140	-0.30528	140	-0.71608	140	-0.67252	140	-0.61255
						140.5	107.939	140.5	122.148	140.5	140.975	140.5	-0.06978	140.5	-0.25864	140.5	-0.30494	140.5	-0.71615	140.5	-0.63068	140.5	-0.60558
						141	108.074	141	121.796	141	140.644	141	-0.07007	141	-0.25818	141	-0.30461	141	-0.71576	141	-0.61613	141	-0.60827
						141.5	107.943	141.5	121.521	141.5	140.319	141.5	-0.07013	141.5	-0.2588	141.5	-0.30427	141.5	-0.71266	141.5	-0.61419	141.5	-0.6038
						142	108.015	142	121.227	142	139.667	142	-0.06878	142	-0.25908	142	-0.30394	142	-0.71043	142	-0.6148	142	-0.60311
						142.5	108.156	142.5	120.794	142.5	139.285	142.5	-0.06725	142.5	-0.25925	142.5	-0.3036	142.5	-0.70807	142.5	-0.61725	142.5	-0.60042
						143	108.055	143	120.484	143	138.789	143	-0.06589	143	-0.25874	143	-0.30327	143	-0.70601	143	-0.61344	143	-0.59642
						143.5	108.134	143.5	120.322	143.5	137.979	143.5	-0.06476	143.5	-0.25882	143.5	-0.30293	143.5	-0.70273	143.5	-0.61759	143.5	-0.60021
						144	108.098	144	120.013	144	137.273	144	-0.0666	144	-0.25949	144	-0.3026	144	-0.70164	144	-0.61635	144	-0.59391
						144.5	108.118	144.5	119.764	144.5	136.825	144.5	-0.06753	144.5	-0.26064	144.5	-0.30226	144.5	-0.70124	144.5	-0.61336	144.5	-0.58859
						145	108.297	145	119.598	145	136.267	145	-0.06688	145	-0.26088	145	-0.30193	145	-0.69816	145	-0.61413	145	-0.58554
						145.5	108.322	145.5	119.131	145.5	135.825	145.5	-0.06898	145.5	-0.26059	145.5	-0.30159	145.5	-0.6984	145.5	-0.6143	145.5	-0.58408
						146	108.492	146	119.025	146	135.113	146	-0.06727	146	-0.25985	146	-0.30126	146	-0.6988	146	-0.61044	146	-0.57859
						146.5	108.562	146.5	118.816	146.5	134.515	146.5	-0.06616	146.5	-0.25984	146.5	-0.30092	146.5	-0.69679	146.5	-0.63777	146.5	-0.57707
						147	108.614	147	118.601	147	133.948	147	-0.06721	147	-0.25858	147	-0.30059	147	-0.6952	147	-0.60559	147	-0.57465
						147.5	108.668	147.5	118.212	147.5	133.36	147.5	-0.06845	147.5	-0.25767	147.5	-0.30025	147.5	-0.69297	147.5	-0.60104	147.5	-0.57098
						148	108.619	148	117.968	148	132.828	148	-0.06815	148	-0.25701	148	-0.29992	148	-0.68965	148	-0.60107	148	-0.56674
						148.5	108.693	148.5	117.597	148.5	132.383	148.5	-0.06975	148.5	-0.25625	148.5	-0.29958	148.5	-0.68883	148.5	-0.61265	148.5	-0.5641
						149	108.773	149	117.172	149	131.856	149	-0.06756	149	-0.2565	149	-0.29925	149	-0.68771	149	-0.60877	149	-0.5621
						149.5	108.912	149.5	116.805	149.5	131.231	149.5	-0.06811	149.5	-0.25525	149.5	-0.29891	149.5	-0.68569	149.5	-0.60162	149.5	-0.56452
						150	108.849	150	116.371	150	130.854	150	-0.06789	150	-0.25214	150	-0.29858	150	-0.68493	150	-0.59954	150	-0.56268
						150.5	108.862	150.5	115.978	150.5	130.358	150.5	-0.0672	150.5	-0.25221	150.5	-0.29824	150.5	-0.68241	150.5	-0.5958	150.5	-0.56296
						151	108.851	151	115.632	151	129.826	151	-0.06596	151	-0.25282	151	-0.29791	151	-0.68186	151	-0.59449	151	-0.55938
						151.5	108.83	151.5	115.357	151.5	129.314	151.5	-0.0678	151.5	-0.25328	151.5	-0.29757	151.5	-0.68146	151.5	-0.59331	151.5	-0.55749
						152	108.926	152	115.089	152	128.882	152	-0.06748	152	-0.25203	152	-0.29724	152	-0.67975	152	-0.59683	152	-0.55764
						152.5	108.929	152.5	114.843	152.5	128.534	152.5	-0.06777	152.5	-0.24972	152.5	-0.2969	152.5	-0.6788	152.5	-0.59375	152.5	-0.55581
						153	108.934	153	114.533	153	127.884	153	-0.06528	153	-0.2457	153	-0.29657	153	-0.67837	153	-0.59087	153	-0.55247
						153.5	108.955	153.5	114.177	153.5	127.345	153.5	-0.06368	153.5	-0.24419	153.5	-0.29623	153.5	-0.67682	153.5	-0.58919	153.5	-0.55131
						154	108.795	154	113.924	154	127.045	154	-0.06441	154	-0.24205	154	-0.2959	154	-0.67643	154	-0.59802	154	-0.54749
						154.5	108.775	154.5	113.603	154.5	126.863	154.5	-0.06274	154.5	-0.24015	154.5	-0.29556	154.5	-0.67487	154.5	-0.60202	154.5	-0.55035
						155	108.765	155	113.416	155	126.437	155	-0.06133	155	-0.23749	155	-0.29523	155	-0.67286	155	-0.59938	155	-0.54924
						155.5	108.738	155.5	112.987	155.5	125.785	155.5	-0.0616	155.5	-0.23696	155.5	-0.29489	155.5	-0.67074	155.5	-0.59558	155.5	-0.54683
						156	108.856	156	112.57	156	125.413	156	-0.06229	156	-0.23525	156	-0.29456	156	-0.66829	156	-0.59521	156	-0.54891
						156.5	108.583	156.5	112.395	156.5	124.77	156.5	-0.06115	156.5	-0.23555	156.5	-0.29422	156.5	-0.66482	156.5	-0.60046	156.5	-0.54135
						157	108.541	157	112.007	157	124.206	157	-0.06185	157	-0.23442	157	-0.29389	157	-0.66211	157	-0.59943	157	-0.53865
						157.5	108.457	157.5	111.799	157.5	123.638	157.5	-0.06087	157.5	-0.23262	157.5	-0.29355	157.5	-0.66064	157.5	-0.59684	157.5	-0.53704
						158	108.316	158	111.421	158	123.025	158	-0.05982	158	-0.2301	158	-0.29322	158	-0.65714	158	-0.59621	158	-0.53808
						158.5	108.412	158.5	111.19	158.5	122.478	158.5	-0.06077	158.5	-0.22983	158.5	-0.29288	158.5	-0.65567	158.5	-0.60116	158.5	-0.53589
						159	108.505	159	110.883	159	122.075	159	-0.0634	159	-0.2303	159	-0.29255	159	-0.65449	159	-0.59665	159	-0.53586
						159.5	108.478	159.5	110.654	159.5	121.67	159.5	-0.06269	159.5	-0.23263	159.5	-0.29221	159.5	-0.65378	159.5	-0.59847	159.5	-0.5339
						160	108.432	160	110.562	160	121.053	160	-0.06247	160	-0.22916	160	-0.29188	160	-0.66034	160	-0.59092	160	-0.53736
						160.5	108.242	160.5	110.262	160.5	120.687	160.5	-0.06142	160.5	-0.22938	160.5	-0.29154	160.5	-0.6526	160.5	-0.58676	160.5	-0.53269
						161	107.979	161	109.882	161	120.257	161	-0.05897	161	-0.22788	161	-0.29121	161	-0.6499	161	-0.58346	161	-0.53268
						161.5	107.97	161.5	109.653	161.5	119.747	161.5	-0.05887	161.5	-0.22814	161.5	-0.29087	161.5	-0.64513	161.5	-0.58087	161.5	-0.53194
						162	107.834	162	109.155	162	119.449	162	-0.06117	162	-0.22759	162	-0.29054	162	-0.64217	162	-0.57916	162	-0.53103
						162.5	107.714	162.5	108.927	162.5	118.902	162.5	-0.06112	162.5	-0.22816	162.5	-0.2902	162.5	-0.63867	162.5	-0.57856	162.5	-0.52945
						163	107.758	163	108.547	163	118.47	163	-0.059	163	-0.22797	163	-0.28987	163	-0.63581	163	-0.57965	163	-0.53011
						163.5	107.643	163.5	108.347	163.5	118.037	163.5	-0.06033	163.5	-0.22585	163.5	-0.28953	163.5	-0.63327	163.5	-0.57848	163.5	-0.5262
						164	107.416	164	107.935	164	117.591	164	-0.06101	164	-0.2246	164	-0.2892	164	-0.63142	164	-0.57935	164	-0.52564
						164.5	107.327	164.5	107.624	164.5	116.892	164.5	-0.06147	164.5	-0.22421	164.5	-0.28886	164.5	-0.62911	164.5	-0.58658	164.5	-0.54553
						165	107.048	165	107.307	165	116.428	165	-0.06127	165	-0.22376	165	-0.28853	165	-0.62962	165	-0.59036	165	-0.52642
						165.5	106.713	165.5	106.794	165.5	115.965	165.5	-0.06001	165.5	-0.22416	165.5	-0.28819	165.5	-0.629	165.5	-0.58919	165.5	-0.52413
						166	106.654	166	106.347	166	115.521	166	-0.05898	166	-0.22242	166	-0.28786	166	-0.62884	166	-0.59398	166	-0.52215
						166.5	106.621	166.5	106.078	166.5	114.883	166.5	-0.05853	166.5	-0.22109	166.5	-0.28752	166.5	-0.62204	166.5	-0.59734	166.5	-0.52033
						167	106.591	167	105.629	167	114.556	167	-0.0584	167	-0.22068	167	-0.28719	167	-0.61987	167	-0.59709	167	-0.5244
						167.5	106.397	167.5	105.407	167.5	113.939	167.5	-0.06113	167.5	-0.21897	167.5	-0.28685	167.5	-0.61719	167.5	-0.59077	167.5	-0.52333
						168	106.15	168	105.223	168	113.503	168	-0.05998	168	-0.22191	168	-0.28652	168	-0.61511	168	-0.58748	168	-0.5206
						168.5	105.905	168.5	104.835	168.5	113.137	168.5	-0.05712	168.5	-0.21765	168.5	-0.28618	168.5	-0.61239	168.5	-0.59157	168.5	-0.51914
						169	105.677	169	104.511	169	112.755	169	-0.05718	169	-0.21479	169	-0.28585	169	-0.60908	169	-0.58813	169	-0.51854
						169.5	105.444	169.5	104.063	169.5	112.204	169.5	-0.05623	169.5	-0.21424	169.5	-0.28551	169.5	-0.6071	169.5	-0.58146	169.5	-0.52004
						170	105.433	170	103.689	170	111.741	170	-0.05632	170	-0.21263	170	-0.28518	170	-0.60465	170	-0.57792	170	-0.51784
						170.5	105.299	170.5	103.406	170.5	111.218	170.5	-0.05638	170.5	-0.21099	170.5	-0.28484	170.5	-0.60208	170.5	-0.57525	170.5	-0.51753
						171	105.147	171	103.155	171	110.701	171	-0.05503	171	-0.21096	171	-0.28451	171	-0.6007	171	-0.57619	171	-0.52838
						171.5	104.952	171.5	103.093	171.5	110.347	171.5	-0.05529	171.5	-0.20886	171.5	-0.28417	171.5	-0.59858	171.5	-0.57806	171.5	-0.52632
						172	104.661	172	102.71	172	109.889	172	-0.05443	172	-0.20956	172	-0.28384	172	-0.5966	172	-0.58359	172	-0.52564
						172.5	104.556	172.5	102.326	172.5	109.562	172.5	-0.05397	172.5	-0.20848	172.5	-0.2835	172.5	-0.59627	172.5	-0.58137	172.5	-0.52671
						173	104.237	173	101.918	173	109.177	173	-0.05477	173	-0.2091	173	-0.28317	173	-0.59481	173	-0.57738	173	-0.52481
						173.5	104.023	173.5	101.503	173.5	108.626	173.5	-0.05653	173.5	-0.2072	173.5	-0.28283	173.5	-0.5941	173.5	-0.57716	173.5	-0.55231
						174	103.862	174	101.296	174	107.968	174	-0.0554	174	-0.20638	174	-0.2825	174	-0.59321	174	-0.57119	174	-0.56248
						174.5	103.645	174.5	100.886	174.5	107.505	174.5	-0.05325	174.5	-0.20334	174.5	-0.28216	174.5	-0.59231	174.5	-0.56964	174.5	-0.53283
						175	103.412	175	100.593	175	107.146	175	-0.05448	175	-0.20149	175	-0.28183	175	-0.59142	175	-0.56388	175	-0.52243
						175.5	103.118	175.5	100.185	175.5	106.822	175.5	-0.05536	175.5	-0.20268	175.5	-0.28149	175.5	-0.59052	175.5	-0.56188	175.5	-0.53633
						176	102.939	176	99.7818	176	106.37	176	-0.05676	176	-0.19995	176	-0.28116	176	-0.58963	176	-0.56167	176	-0.52536
						176.5	102.673	176.5	99.5641	176.5	105.952	176.5	-0.0591	176.5	-0.19955	176.5	-0.28082	176.5	-0.58873	176.5	-0.56594	176.5	-0.52067
						177	102.441	177	99.139	177	105.324	177	-0.05701	177	-0.19802	177	-0.28049	177	-0.58784	177	-0.5559	177	-0.52208
						177.5	102.157	177.5	98.9374	177.5	104.833	177.5	-0.0554	177.5	-0.19702	177.5	-0.28015	177.5	-0.58694	177.5	-0.57114	177.5	-0.51592
						178	102.039	178	98.6691	178	104.381	178	-0.05419	178	-0.19598	178	-0.27982	178	-0.58605	178	-0.56892	178	-0.51381
						178.5	101.771	178.5	98.2303	178.5	103.983	178.5	-0.05648	178.5	-0.19445	178.5	-0.27948	178.5	-0.58515	178.5	-0.56766	178.5	-0.50943
						179	101.512	179	97.8705	179	103.775	179	-0.05663	179	-0.19292	179	-0.27915	179	-0.58426	179	-0.56169	179	-0.50699
						179.5	101.248	179.5	97.504	179.5	103.323	179.5	-0.05678	179.5	-0.19139	179.5	-0.27881	179.5	-0.58336	179.5	-0.55572	179.5	-0.50591
						179.501	101.199	180	97.1786	180	102.943	180	-0.03232	180	-0.18986	180	-0.27848	180	-0.58247	180	-0.54975	180	-0.50236
								180.5	96.8323	180.5	102.41	180.5	-0.0591	180.5	-0.18833	180.5	-0.27814	180.5	-0.58157	180.5	-0.54378	180.5	-0.49968
								181	96.4435	181	102.061	181	-0.05701	181	-0.1868	181	-0.27781	181	-0.58068	181	-0.53781	181	-0.49699
								181.5	96.3274	181.5	101.606	181.5	-0.0554	181.5	-0.18527	181.5	-0.27747	181.5	-0.57978	181.5	-0.53184	181.5	-0.49431
								182	96.0499	182	101.124	182	-0.05419	182	-0.18374	182	-0.27714	182	-0.57889	182	-0.52587	182	-0.49162
								182.5	95.7256	182.5	100.57	182.5	-0.05234	182.5	-0.18221	182.5	-0.2768	182.5	-0.57799	182.5	-0.5199	182.5	-0.48894
								183	95.4325	183	100.2	183	-0.05071	183	-0.18068	183	-0.27647	183	-0.5771	183	-0.51393	183	-0.48626
								183.5	95.1412	183.5	99.9405	183.5	-0.04907	183.5	-0.17915	183.5	-0.27613	183.5	-0.5762	183.5	-0.50796	183.5	-0.48357
								184	94.5862	184	99.593	184	-0.04903	184	-0.17762	184	-0.2758	184	-0.57531	184	-0.50199	184	-0.48089
								184.5	94.3813	184.5	99.1042	184.5	-0.04793	184.5	-0.17609	184.5	-0.27546	184.5	-0.57441	184.5	-0.49602	184.5	-0.4782
								185	93.956	185	98.6703	185	-0.04709	185	-0.17456	185	-0.27513	185	-0.57352	185	-0.49005	185	-0.47552
								185.5	93.6013	185.5	98.1677	185.5	-0.04625	185.5	-0.17303	185.5	-0.27479	185.5	-0.57262	185.5	-0.48408	185.5	-0.47284
								186	93.2164	186	97.5216	186	-0.04541	186	-0.1715	186	-0.27446	186	-0.57173	186	-0.47811	186	-0.47015
								186.5	92.8696	186.5	97.1194	186.5	-0.04457	186.5	-0.16997	186.5	-0.27412	186.5	-0.57083	186.5	-0.47214	186.5	-0.46747
								187	92.4677	187	96.5687	187	-0.04374	187	-0.16844	187	-0.27379	187	-0.56994	187	-0.46617	187	-0.46478
								187.5	92.1363	187.5	96.3488	187.5	-0.0429	187.5	-0.16691	187.5	-0.27345	187.5	-0.56904	187.5	-0.4602	187.5	-0.4621
								188	91.8279	188	95.8291	188	-0.04206	188	-0.16538	188	-0.27312	188	-0.56815	188	-0.45423	188	-0.45942
								188.5	91.6372	188.5	95.3771	188.5	-0.04122	188.5	-0.16385	188.5	-0.27278	188.5	-0.56725	188.5	-0.44826	188.5	-0.45673
								189	91.3659	189	94.9581	189	-0.04056	189	-0.16232	189	-0.27245	189	-0.56636	189	-0.44229	189	-0.45405
								189.5	91.0791	189.5	94.7328	189.5	-0.0406	189.5	-0.16079	189.5	-0.27211	189.5	-0.56546	189.5	-0.43632	189.5	-0.45136
								190	90.8491	190	94.5028	190	-0.04055	190	-0.15926	190	-0.27178	190	-0.56457	190	-0.43035	190	-0.44868
								190.5	90.6938	190.5	94.0561	190.5	-0.04058	190.5	-0.15773	190.5	-0.27144	190.5	-0.56367	190.5	-0.42438	190.5	-0.446
								191	90.3146	191	93.6045	191	-0.04064	191	-0.1562	191	-0.27111	191	-0.56278	191	-0.41841	191	-0.44331
								191.5	90.0518	191.5	93.3184	191.5	-0.04053	191.5	-0.15467	191.5	-0.27077	191.5	-0.56188	191.5	-0.41244	191.5	-0.44063
								192	89.6115	192	93.0474	192	-0.04063	192	-0.15314	192	-0.27044	192	-0.56099	192	-0.40647	192	-0.43794
								192.5	89.3227	192.5	92.7014	192.5	-0.04053	192.5	-0.15161	192.5	-0.2701	192.5	-0.56009	192.5	-0.4005	192.5	-0.43526
								193	88.93	193	92.5306	193	-0.04048	193	-0.15008	193	-0.26977	193	-0.5592	193	-0.39453	193	-0.43258
								193.5	88.6574	193.5	92.2831	193.5	-0.04049	193.5	-0.14855	193.5	-0.26943	193.5	-0.5583	193.5	-0.38856	193.5	-0.42989
								194	88.2673	194	92.1636	194	-0.04047	194	-0.14702	194	-0.2691	194	-0.55741	194	-0.38259	194	-0.42721
								194.5	88.0183	194.5	92.0175	194.5	-0.04047	194.5	-0.14549	194.5	-0.26876	194.5	-0.55651	194.5	-0.37662	194.5	-0.42452
								195	87.7541	195	91.9429	195	-0.04052	195	-0.14396	195	-0.26843	195	-0.55562	195	-0.37065	195	-0.42184
								195.5	87.5266	195.5	91.6581	195.5	-0.04044	195.5	-0.14243	195.5	-0.26809	195.5	-0.55472	195.5	-0.36468	195.5	-0.41916
								196	87.2214	196	91.5322	196	-0.04039	196	-0.1409	196	-0.26776	196	-0.55383	196	-0.35871	196	-0.41647
								196.5	86.8651	196.5	91.278	196.5	-0.04045	196.5	-0.13937	196.5	-0.26742	196.5	-0.55293	196.5	-0.35274	196.5	-0.41379
								197	86.4231	197	90.8491	197	-0.04027	197	-0.13784	197	-0.26709	197	-0.55204	197	-0.34677	197	-0.4111
								197.5	86.1609	197.5	90.4852	197.5	-0.04033	197.5	-0.13631	197.5	-0.26675	197.5	-0.55114	197.5	-0.3408	197.5	-0.40842
								198	85.9619	198	90.2066	198	-0.04038	198	-0.13478	198	-0.26642	198	-0.55025	198	-0.33483	198	-0.40574
								198.5	85.5885	198.5	90.0182	198.5	-0.0403	198.5	-0.13325	198.5	-0.26608	198.5	-0.54935	198.5	-0.32886	198.5	-0.40305
								199	85.3269	199	89.843	199	-0.04038	199	-0.13172	199	-0.26575	199	-0.54846	199	-0.32289	199	-0.40037
								199.5	85.0555	199.5	89.4907	199.5	-0.04039	199.5	-0.13019	199.5	-0.26541	199.5	-0.54756	199.5	-0.31692	199.5	-0.39768
								200	84.5745	200	89.1944	200	-0.04027	200	-0.12866	200	-0.26508	200	-0.54667	200	-0.31095	200	-0.395
								200.5	84.2739	200.5	89.003	200.5	-0.04025	200.5	-0.12713	200.5	-0.26474	200.5	-0.54577	200.5	-0.30498	200.5	-0.39232
								201	83.7958	201	88.7417	201	-0.04028	201	-0.1256	201	-0.26441	201	-0.54488	201	-0.29901	201	-0.38963
								201.5	83.3497	201.5	88.5266	201.5	-0.04017	201.5	-0.12407	201.5	-0.26407	201.5	-0.54398	201.5	-0.29304	201.5	-0.38695
								202	82.9373	202	88.3588	202	-0.0403	202	-0.12254	202	-0.26374	202	-0.54309	202	-0.28707	202	-0.38426
								202.5	82.665	202.5	88.1612	202.5	-0.04036	202.5	-0.12101	202.5	-0.2634	202.5	-0.54219	202.5	-0.2811	202.5	-0.38158
								203	82.4111	203	87.9914	203	-0.04021	203	-0.11948	203	-0.26307	203	-0.5413	203	-0.27513	203	-0.3789
								203.5	81.9406	203.5	87.8714	203.5	-0.04026	203.5	-0.11795	203.5	-0.26273	203.5	-0.5404	203.5	-0.26916	203.5	-0.37621
								204	81.6854	204	87.8342	204	-0.04018	204	-0.11642	204	-0.2624	204	-0.53951	204	-0.26319	204	-0.37353
								204.5	81.4783	204.5	87.6084	204.5	-0.04011	204.5	-0.11489	204.5	-0.26206	204.5	-0.53861	204.5	-0.25722	204.5	-0.37084
								205	80.9506	205	87.4083	205	-0.04018	205	-0.11336	205	-0.26173	205	-0.53772	205	-0.25125	205	-0.36816
								205.5	80.5664	205.5	87.3674	205.5	-0.04015	205.5	-0.11183	205.5	-0.26139	205.5	-0.53682	205.5	-0.24528	205.5	-0.36548
								206	79.97	206	87.2972	206	-0.04016	206	-0.1103	206	-0.26106	206	-0.53593	206	-0.23931	206	-0.36279
								206.5	79.3461	206.5	87.0065	206.5	-0.04019	206.5	-0.10877	206.5	-0.26072	206.5	-0.53503	206.5	-0.23334	206.5	-0.36011
								207	79.0538	207	86.8044	207	-0.04021	207	-0.10724	207	-0.26039	207	-0.53414	207	-0.22737	207	-0.35742
								207.5	78.5164	207.5	86.8383	207.5	-0.04007	207.5	-0.10571	207.5	-0.26005	207.5	-0.53324	207.5	-0.2214	207.5	-0.35474
								208	78.2901	208	86.4054	208	-0.04013	208	-0.10418	208	-0.25972	208	-0.53235	208	-0.21543	208	-0.35206
								208.5	77.8157	208.5	86.0887	208.5	-0.04004	208.5	-0.10265	208.5	-0.25938	208.5	-0.53145	208.5	-0.20946	208.5	-0.34937
								209	77.5799	209	85.8694	209	-0.04	209	-0.10112	209	-0.25905	209	-0.53056	209	-0.20349	209	-0.34669
								209.5	77.2539	209.5	85.7025	209.5	-0.04017	209.5	-0.09959	209.5	-0.25871	209.5	-0.52966	209.5	-0.19752	209.5	-0.344
								210	76.9428	210	85.4834	210	-0.0401	210	-0.09806	210	-0.25838	210	-0.52877	210	-0.19155	210	-0.34132
								210.5	76.5206	210.5	85.2542	210.5	-0.04006	210.5	-0.09653	210.5	-0.25804	210.5	-0.52787	210.5	-0.18558	210.5	-0.33864
								211	76.1846	211	85.0674	211	-0.04014	211	-0.095	211	-0.25771	211	-0.52698	211	-0.17961	211	-0.33595
								211.5	75.8389	211.5	84.8197	211.5	-0.04005	211.5	-0.09347	211.5	-0.25737	211.5	-0.52608	211.5	-0.17364	211.5	-0.33327
								212	75.5669	212	84.6015	212	-0.03998	212	-0.09194	212	-0.25704	212	-0.52519	212	-0.16767	212	-0.33058
								212.5	75.3927	212.5	84.4005	212.5	-0.04004	212.5	-0.09041	212.5	-0.2567	212.5	-0.52429	212.5	-0.1617	212.5	-0.3279
								213	75.131	213	84.1213	213	-0.04002	213	-0.08888	213	-0.25637	213	-0.5234	213	-0.15573	213	-0.32522
								213.5	74.75	213.5	83.8754	213.5	-0.04004	213.5	-0.08735	213.5	-0.25603	213.5	-0.5225	213.5	-0.14976	213.5	-0.32253
								214	74.3324	214	83.4379	214	-0.04017	214	-0.08582	214	-0.2557	214	-0.52161	214	-0.14379	214	-0.31985
								214.5	74.166	214.5	83.3123	214.5	-0.03999	214.5	-0.08429	214.5	-0.25536	214.5	-0.52071	214.5	-0.13782	214.5	-0.31716
								215	73.8892	215	83.0466	215	-0.04006	215	-0.08276	215	-0.25503	215	-0.51982	215	-0.13185	215	-0.31448
								215.5	73.4976	215.5	83.0623	215.5	-0.04004	215.5	-0.08123	215.5	-0.25469	215.5	-0.51892	215.5	-0.12588	215.5	-0.3118
								216	73.187	216	83.0993	216	-0.03994	216	-0.0797	216	-0.25436	216	-0.51803	216	-0.11991	216	-0.30911
								216.5	73.0131	216.5	82.7772	216.5	-0.03993	216.5	-0.07817	216.5	-0.25402	216.5	-0.51713	216.5	-0.11394	216.5	-0.30643
								217	72.9523	217	82.7166	217	-0.04001	217	-0.07664	217	-0.25369	217	-0.51624	217	-0.10797	217	-0.30374
								217.5	72.8062	217.5	82.6565	217.5	-0.04002	217.5	-0.07511	217.5	-0.25335	217.5	-0.51534	217.5	-0.102	217.5	-0.30106
								218	72.6087	218	82.5341	218	-0.04007	218	-0.07358	218	-0.25302	218	-0.51445	218	-0.09603	218	-0.29838
								218.5	72.3792	218.5	82.347	218.5	-0.04	218.5	-0.07205	218.5	-0.25268	218.5	-0.51355	218.5	-0.09006	218.5	-0.29569
								219	72.1908	219	82.0384	219	-0.03986	219	-0.07052	219	-0.25235	219	-0.51266	219	-0.08409	219	-0.29301
								219.5	71.9861	219.5	81.808	219.5	-0.03995	219.5	-0.06899	219.5	-0.25201	219.5	-0.51176	219.5	-0.07812	219.5	-0.29032
								220	71.7008	220	81.7486	220	-0.03986	220	-0.06746	220	-0.25168	220	-0.51087	220	-0.07215	220	-0.28764
								220.5	71.5254	220.5	81.5248	220.5	-0.03985	220.5	-0.06593	220.5	-0.25134	220.5	-0.50997	220.5	-0.06618	220.5	-0.28496
								221	71.3723	221	81.3699	221	-0.04001	221	-0.0644	221	-0.25101	221	-0.50908	221	-0.06021	221	-0.28227
								221.5	71.0188	221.5	81.3106	221.5	-0.03994	221.5	-0.06287	221.5	-0.25067	221.5	-0.50818	221.5	-0.05424	221.5	-0.27959
								222	70.7806	222	81.3046	222	-0.03997	222	-0.06134	222	-0.25034	222	-0.50729	222	-0.04827	222	-0.2769
								222.5	70.6061	222.5	81.1394	222.5	-0.03998	222.5	-0.05981	222.5	-0.25	222.5	-0.50639	222.5	-0.0423	222.5	-0.27422
								223	70.2678	223	80.8858	223	-0.0398	223	-0.05828	223	-0.24967	223	-0.5055	223	-0.03633	223	-0.27154
								223.5	69.9942	223.5	81.0246	223.5	-0.03984	223.5	-0.05675	223.5	-0.24933	223.5	-0.5046	223.5	-0.03113	223.5	-0.26885
								224	69.6485	224	80.9841	224	-0.03985	224	-0.05522	224	-0.249	224	-0.50371	224	-0.0312	224	-0.26617
								224.5	69.5274	224.5	80.9565	224.5	-0.03987	224.5	-0.05369	224.5	-0.24866	224.5	-0.50281	224.5	-0.03121	224.5	-0.26348
								225	69.0878	225	80.7491	225	-0.0399	225	-0.05216	225	-0.24833	225	-0.50192	225	-0.03124	225	-0.2608
								225.5	68.7302	225.5	80.5644	225.5	-0.03995	225.5	-0.05063	225.5	-0.24799	225.5	-0.50102	225.5	-0.03128	225.5	-0.25812
								226	68.3622	226	80.4058	226	-0.03984	226	-0.0491	226	-0.24766	226	-0.50013	226	-0.03119	226	-0.25543
								226.5	68.2284	226.5	80.3505	226.5	-0.03983	226.5	-0.04757	226.5	-0.24732	226.5	-0.49923	226.5	-0.03115	226.5	-0.25275
								227	68.1643	227	80.1708	227	-0.03978	227	-0.04604	227	-0.24699	227	-0.49834	227	-0.03111	227	-0.25006
								227.5	67.9978	227.5	80.1195	227.5	-0.03973	227.5	-0.04451	227.5	-0.24665	227.5	-0.49744	227.5	-0.03107	227.5	-0.24738
								228	67.9957	228	80.1096	228	-0.03985	228	-0.04298	228	-0.24632	228	-0.49655	228	-0.03119	228	-0.2447
								228.5	67.7486	228.5	79.8175	228.5	-0.0398	228.5	-0.04145	228.5	-0.24598	228.5	-0.49565	228.5	-0.03121	228.5	-0.24201
								229	67.5759	229	79.7399	229	-0.03985	229	-0.03874	229	-0.24565	229	-0.49476	229	-0.03117	229	-0.23933
								229.5	67.3794	229.5	79.5057	229.5	-0.03985	229.5	-0.03861	229.5	-0.24531	229.5	-0.49386	229.5	-0.03122	229.5	-0.23664
								230	67.155	230	79.3459	230	-0.03983	230	-0.03876	230	-0.24498	230	-0.49297	230	-0.03118	230	-0.23396
								230.5	67.2467	230.5	79.0739	230.5	-0.03971	230.5	-0.03886	230.5	-0.24464	230.5	-0.49207	230.5	-0.03102	230.5	-0.23128
								231	67.0821	231	79.0591	231	-0.03974	231	-0.03879	231	-0.24431	231	-0.49118	231	-0.03115	231	-0.22859
								231.5	66.8392	231.5	78.8651	231.5	-0.03975	231.5	-0.03882	231.5	-0.24397	231.5	-0.49028	231.5	-0.03105	231.5	-0.22591
								232	66.6205	232	78.7583	232	-0.03972	232	-0.03876	232	-0.24364	232	-0.48939	232	-0.03112	232	-0.22322
								232.5	66.4207	232.5	78.5754	232.5	-0.03991	232.5	-0.03865	232.5	-0.2433	232.5	-0.48849	232.5	-0.03125	232.5	-0.22054
								233	66.2415	233	78.1664	233	-0.03978	233	-0.03874	233	-0.24297	233	-0.4876	233	-0.03117	233	-0.21786
								233.5	66.1935	233.5	78.076	233.5	-0.03976	233.5	-0.03875	233.5	-0.24263	233.5	-0.4867	233.5	-0.03109	233.5	-0.21517
								234	65.9178	234	77.946	234	-0.03976	234	-0.03875	234	-0.2423	234	-0.48581	234	-0.03108	234	-0.21249
								234.5	65.7476	234.5	77.846	234.5	-0.03972	234.5	-0.03889	234.5	-0.24196	234.5	-0.48491	234.5	-0.03095	234.5	-0.2098
								235	65.8215	235	77.5977	235	-0.03966	235	-0.03879	235	-0.24163	235	-0.48402	235	-0.03096	235	-0.20712
								235.5	65.6775	235.5	77.453	235.5	-0.03971	235.5	-0.03877	235.5	-0.24129	235.5	-0.48312	235.5	-0.03103	235.5	-0.20444
								236	65.6167	236	77.3289	236	-0.03978	236	-0.03874	236	-0.24096	236	-0.48223	236	-0.03101	236	-0.20175
								236.5	65.4604	236.5	77.1982	236.5	-0.03972	236.5	-0.03872	236.5	-0.24062	236.5	-0.48133	236.5	-0.03106	236.5	-0.19907
								237	65.2729	237	77.149	237	-0.03985	237	-0.0387	237	-0.24029	237	-0.48044	237	-0.03111	237	-0.19638
								237.5	64.9737	237.5	76.9474	237.5	-0.03972	237.5	-0.0388	237.5	-0.23995	237.5	-0.47954	237.5	-0.03096	237.5	-0.1937
								238	64.9421	238	76.983	238	-0.03966	238	-0.03887	238	-0.23962	238	-0.47865	238	-0.03093	238	-0.19102
								238.5	64.8064	238.5	76.851	238.5	-0.0397	238.5	-0.0388	238.5	-0.23928	238.5	-0.47775	238.5	-0.03088	238.5	-0.18833
								239	64.8397	239	77.1545	239	-0.03966	239	-0.03894	239	-0.23895	239	-0.47686	239	-0.03084	239	-0.18565
								239.5	64.6116	239.5	76.8333	239.5	-0.03966	239.5	-0.03877	239.5	-0.23861	239.5	-0.47596	239.5	-0.03097	239.5	-0.18296
								240	64.6172	240	76.5536	240	-0.0398	240	-0.03871	240	-0.23828	240	-0.47507	240	-0.03101	240	-0.18028
										240.5	76.3315	240.5	-0.03978	240.5	-0.03878	240.5	-0.23794	240.5	-0.47417	240.5	-0.03092	240.5	-0.1776
										241	76.3961	241	-0.03972	241	-0.03875	241	-0.23761	241	-0.47328	241	-0.03094	241	-0.17491
										241.5	76.1622	241.5	-0.0397	241.5	-0.03884	241.5	-0.23727	241.5	-0.47238	241.5	-0.03094	241.5	-0.17223
										242	76.0244	242	-0.03968	242	-0.03889	242	-0.23694	242	-0.47149	242	-0.03075	242	-0.16954
										242.5	75.8243	242.5	-0.03957	242.5	-0.03889	242.5	-0.2366	242.5	-0.47059	242.5	-0.03087	242.5	-0.16686
										243	75.9393	243	-0.03974	243	-0.03885	243	-0.23627	243	-0.4697	243	-0.03084	243	-0.16418
										243.5	75.9511	243.5	-0.03967	243.5	-0.03882	243.5	-0.23593	243.5	-0.4688	243.5	-0.03081	243.5	-0.16149
										244	75.7327	244	-0.03972	244	-0.03877	244	-0.2356	244	-0.46791	244	-0.03099	244	-0.15881
										244.5	75.5538	244.5	-0.03974	244.5	-0.03874	244.5	-0.23526	244.5	-0.46701	244.5	-0.03086	244.5	-0.15612
										245	75.5015	245	-0.03966	245	-0.0389	245	-0.23493	245	-0.46612	245	-0.03082	245	-0.15344
										245.5	75.2081	245.5	-0.03958	245.5	-0.03879	245.5	-0.23459	245.5	-0.46522	245.5	-0.03084	245.5	-0.15076
										246	75.1413	246	-0.03957	246	-0.03893	246	-0.23426	246	-0.46433	246	-0.03079	246	-0.14807
										246.5	75.1171	246.5	-0.03958	246.5	-0.0389	246.5	-0.23392	246.5	-0.46343	246.5	-0.03072	246.5	-0.14539
										247	75.0352	247	-0.03961	247	-0.03882	247	-0.23359	247	-0.46254	247	-0.03084	247	-0.1427
										247.5	74.7591	247.5	-0.03969	247.5	-0.03876	247.5	-0.23325	247.5	-0.46164	247.5	-0.03087	247.5	-0.14002
										248	74.629	248	-0.03964	248	-0.0388	248	-0.23292	248	-0.46075	248	-0.03083	248	-0.13734
										248.5	74.3975	248.5	-0.03965	248.5	-0.03878	248.5	-0.23258	248.5	-0.45985	248.5	-0.03097	248.5	-0.13465
										249	74.1673	249	-0.03957	249	-0.03884	249	-0.23225	249	-0.45896	249	-0.03075	249	-0.13197
										249.5	74.1975	249.5	-0.03947	249.5	-0.03894	249.5	-0.23191	249.5	-0.45806	249.5	-0.03069	249.5	-0.12928
										250	74.0417	250	-0.03958	250	-0.03885	250	-0.23158	250	-0.45717	250	-0.0308	250	-0.1266
										250.5	73.8853	250.5	-0.03955	250.5	-0.03888	250.5	-0.23124	250.5	-0.45627	250.5	-0.03072	250.5	-0.12392
										251	73.8547	251	-0.03958	251	-0.03877	251	-0.23091	251	-0.45538	251	-0.03081	251	-0.12123
										251.5	73.824	251.5	-0.03963	251.5	-0.03876	251.5	-0.23057	251.5	-0.45448	251.5	-0.03087	251.5	-0.11855
										252	73.7896	252	-0.03957	252	-0.03881	252	-0.23024	252	-0.45359	252	-0.03079	252	-0.11586
										252.5	73.4819	252.5	-0.03957	252.5	-0.03879	252.5	-0.2299	252.5	-0.45269	252.5	-0.03078	252.5	-0.11318
										253	73.1879	253	-0.04869	253	-0.03886	253	-0.22957	253	-0.4518	253	-0.03083	253	-0.1105
										253.5	72.993	253.5	-0.05374	253.5	-0.03893	253.5	-0.22923	253.5	-0.4509	253.5	-0.03064	253.5	-0.10781
										254	72.9133	254	-0.05361	254	-0.03886	254	-0.2289	254	-0.45001	254	-0.03069	254	-0.10513
										254.5	72.7563	254.5	-0.05368	254.5	-0.03882	254.5	-0.22856	254.5	-0.44911	254.5	-0.03082	254.5	-0.10244
										255	72.6637	255	-0.05344	255	-0.03878	255	-0.22823	255	-0.44822	255	-0.03073	255	-0.09976
										255.5	72.6738	255.5	-0.05344	255.5	-0.03874	255.5	-0.22789	255.5	-0.44732	255.5	-0.03082	255.5	-0.09708
										256	72.7132	256	-0.05341	256	-0.03874	256	-0.22756	256	-0.44643	256	-0.03076	256	-0.09439
										256.5	72.5753	256.5	-0.05339	256.5	-0.03886	256.5	-0.22722	256.5	-0.44553	256.5	-0.03072	256.5	-0.09171
										257	72.7103	257	-0.05342	257	-0.03887	257	-0.22689	257	-0.44464	257	-0.03068	257	-0.08902
										257.5	72.7772	257.5	-0.05343	257.5	-0.03888	257.5	-0.22655	257.5	-0.44374	257.5	-0.03067	257.5	-0.08634
										258	73.1186	258	-0.05332	258	-0.03888	258	-0.22622	258	-0.44285	258	-0.03064	258	-0.08366
										258.5	72.875	258.5	-0.05321	258.5	-0.03875	258.5	-0.22588	258.5	-0.44195	258.5	-0.0307	258.5	-0.08097
										259	72.745	259	-0.05323	259	-0.03871	259	-0.22555	259	-0.44106	259	-0.03082	259	-0.07829
										259.5	72.92	259.5	-0.05312	259.5	-0.03874	259.5	-0.22521	259.5	-0.44016	259.5	-0.0307	259.5	-0.0756
										260	72.817	260	-0.05306	260	-0.03876	260	-0.22488	260	-0.43927	260	-0.03073	260	-0.07292
										260.5	72.7574	260.5	-0.05318	260.5	-0.03878	260.5	-0.22454	260.5	-0.43837	260.5	-0.03069	260.5	-0.07024
										261	72.8023	261	-0.05304	261	-0.03892	261	-0.22421	261	-0.43748	261	-0.0306	261	-0.06755
										261.5	72.7237	261.5	-0.05311	261.5	-0.03871	261.5	-0.22387	261.5	-0.43658	261.5	-0.03064	261.5	-0.06487
										262	72.7709	262	-0.05305	262	-0.03881	262	-0.22354	262	-0.43569	262	-0.03066	262	-0.06218
										262.5	72.6664	262.5	-0.05279	262.5	-0.03874	262.5	-0.2232	262.5	-0.43479	262.5	-0.03061	262.5	-0.0595
										263	72.4894	263	-0.05281	263	-0.03858	263	-0.22287	263	-0.4339	263	-0.03071	263	-0.05682
										263.5	72.3252	263.5	-0.05281	263.5	-0.03871	263.5	-0.22253	263.5	-0.433	263.5	-0.0307	263.5	-0.05413
										264	72.1297	264	-0.05282	264	-0.03875	264	-0.2222	264	-0.43211	264	-0.03062	264	-0.05145
										264.5	71.8601	264.5	-0.05283	264.5	-0.03872	264.5	-0.22186	264.5	-0.43121	264.5	-0.0306	264.5	-0.04876
										265	72.0244	265	-0.05282	265	-0.0388	265	-0.22153	265	-0.43032	265	-0.03053	265	-0.04608
										265.5	71.7111	265.5	-0.05266	265.5	-0.03875	265.5	-0.22119	265.5	-0.42942	265.5	-0.03055	265.5	-0.0434
										266	71.5231	266	-0.05268	266	-0.03856	266	-0.22086	266	-0.42853	266	-0.0306	266	-0.04071
										266.5	71.6399	266.5	-0.05247	266.5	-0.03868	266.5	-0.22052	266.5	-0.42763	266.5	-0.03059	266.5	-0.03803
										267	71.3488	267	-0.05244	267	-0.03861	267	-0.22019	267	-0.42674	267	-0.03062	267	-0.03534
										267.5	71.0195	267.5	-0.05252	267.5	-0.03855	267.5	-0.21985	267.5	-0.42584	267.5	-0.03063	267.5	-0.03266
										268	70.6382	268	-0.05262	268	-0.03874	268	-0.21952	268	-0.42495	268	-0.03056	268	-0.02998
										268.5	70.2951	268.5	-0.05249	268.5	-0.03866	268.5	-0.21918	268.5	-0.42405	268.5	-0.03048	268.5	-0.02824
										269	69.9046	269	-0.05249	269	-0.0386	269	-0.21885	269	-0.42316	269	-0.03051	269	-0.02835
										269.5	69.7244	269.5	-0.0524	269.5	-0.03872	269.5	-0.21851	269.5	-0.42226	269.5	-0.03055	269.5	-0.02843
										270	69.6805	270	-0.05221	270	-0.03857	270	-0.21818	270	-0.42137	270	-0.03047	270	-0.02837
										270.5	69.4246	270.5	-0.05226	270.5	-0.03848	270.5	-0.21784	270.5	-0.42047	270.5	-0.0306	270.5	-0.02848
										271	69.4641	271	-0.05219	271	-0.03856	271	-0.21751	271	-0.41958	271	-0.03052	271	-0.02845
										271.5	69.2179	271.5	-0.05217	271.5	-0.03856	271.5	-0.21717	271.5	-0.41868	271.5	-0.03057	271.5	-0.02831
										272	68.8927	272	-0.0523	272	-0.03855	272	-0.21684	272	-0.41779	272	-0.03049	272	-0.02836
										272.5	68.2782	272.5	-0.05215	272.5	-0.03866	272.5	-0.2165	272.5	-0.41689	272.5	-0.03045	272.5	-0.02836
										273	67.5682	273	-0.05215	273	-0.03856	273	-0.21617	273	-0.416	273	-0.0305	273	-0.02833
										273.5	67.2228	273.5	-0.052	273.5	-0.03848	273.5	-0.21583	273.5	-0.4151	273.5	-0.03049	273.5	-0.02845
										274	66.9322	274	-0.05193	274	-0.03854	274	-0.2155	274	-0.41421	274	-0.03054	274	-0.0285
										274.5	66.8414	274.5	-0.05193	274.5	-0.0384	274.5	-0.21516	274.5	-0.41331	274.5	-0.03047	274.5	-0.0284
										275	66.9138	275	-0.05192	275	-0.03847	275	-0.21483	275	-0.41242	275	-0.03055	275	-0.02845
										275.5	66.9016	275.5	-0.05195	275.5	-0.03852	275.5	-0.21449	275.5	-0.41152	275.5	-0.03048	275.5	-0.02831
										276	66.7631	276	-0.05188	276	-0.03851	276	-0.21416	276	-0.41063	276	-0.03051	276	-0.02835
										276.5	66.8698	276.5	-0.05186	276.5	-0.03849	276.5	-0.21382	276.5	-0.40973	276.5	-0.03042	276.5	-0.02839
										277	67.0309	277	-0.05168	277	-0.03854	277	-0.21349	277	-0.40884	277	-0.03039	277	-0.0284
										277.5	66.8194	277.5	-0.05169	277.5	-0.03834	277.5	-0.21315	277.5	-0.40794	277.5	-0.03051	277.5	-0.02842
										278	66.6719	278	-0.05158	278	-0.03832	278	-0.21282	278	-0.40705	278	-0.03051	278	-0.02851
										278.5	66.7008	278.5	-0.05156	278.5	-0.0384	278.5	-0.21248	278.5	-0.40615	278.5	-0.03055	278.5	-0.02843
										279	66.6954	279	-0.05165	279	-0.03826	279	-0.21215	279	-0.40526	279	-0.03056	279	-0.02829
										279.5	66.3951	279.5	-0.0516	279.5	-0.03849	279.5	-0.21181	279.5	-0.40436	279.5	-0.0305	279.5	-0.02838
										280	66.4297	280	-0.05156	280	-0.03841	280	-0.21148	280	-0.40347	280	-0.0304	280	-0.02831
										280.5	66.54	280.5	-0.05152	280.5	-0.03834	280.5	-0.21114	280.5	-0.40257	280.5	-0.03042	280.5	-0.02841
										281	66.5771	281	-0.05133	281	-0.03837	281	-0.21081	281	-0.40168	281	-0.03045	281	-0.02853
										281.5	66.8284	281.5	-0.05127	281.5	-0.03824	281.5	-0.21047	281.5	-0.40078	281.5	-0.03042	281.5	-0.02844
										282	66.7605	282	-0.05127	282	-0.03823	282	-0.21014	282	-0.39989	282	-0.03053	282	-0.02846
										282.5	67.0984	282.5	-0.0512	282.5	-0.03823	282.5	-0.2098	282.5	-0.39899	282.5	-0.03044	282.5	-0.02843
										283	67.046	283	-0.05127	283	-0.0383	283	-0.20947	283	-0.3981	283	-0.03048	283	-0.02834
										283.5	67.0616	283.5	-0.05123	283.5	-0.0383	283.5	-0.20913	283.5	-0.3972	283.5	-0.03055	283.5	-0.02833
										284	66.9418	284	-0.05114	284	-0.03832	284	-0.2088	284	-0.39631	284	-0.03037	284	-0.02836
										284.5	67.0954	284.5	-0.05105	284.5	-0.03825	284.5	-0.20846	284.5	-0.39541	284.5	-0.03042	284.5	-0.02846
										285	66.9767	285	-0.05105	285	-0.03816	285	-0.20813	285	-0.39452	285	-0.03044	285	-0.02845
										285.5	67.027	285.5	-0.05086	285.5	-0.03818	285.5	-0.20779	285.5	-0.39362	285.5	-0.03043	285.5	-0.02853
										286	66.9045	286	-0.0509	286	-0.03812	286	-0.20746	286	-0.39273	286	-0.03049	286	-0.0284
										286.5	66.9512	286.5	-0.05094	286.5	-0.03821	286.5	-0.20712	286.5	-0.39183	286.5	-0.03053	286.5	-0.02841
										287	66.9027	287	-0.05093	287	-0.03823	287	-0.20679	287	-0.39094	287	-0.03045	287	-0.02834
										287.5	66.91	287.5	-0.05077	287.5	-0.03823	287.5	-0.20645	287.5	-0.39004	287.5	-0.03048	287.5	-0.02832
										288	66.7697	288	-0.05085	288	-0.03814	288	-0.20612	288	-0.38915	288	-0.03046	288	-0.02844
										288.5	66.6122	288.5	-0.0506	288.5	-0.03811	288.5	-0.20578	288.5	-0.38825	288.5	-0.03034	288.5	-0.02848
										289	66.6525	289	-0.05061	289	-0.03808	289	-0.20545	289	-0.38736	289	-0.03044	289	-0.02854
										289.5	66.5936	289.5	-0.05054	289.5	-0.03804	289.5	-0.20511	289.5	-0.38646	289.5	-0.03048	289.5	-0.02845
										290	66.652	290	-0.05047	290	-0.03809	290	-0.20478	290	-0.38557	290	-0.03046	290	-0.0285
										290.5	66.7026	290.5	-0.05064	290.5	-0.03807	290.5	-0.20444	290.5	-0.38467	290.5	-0.0305	290.5	-0.02835
										291	66.6992	291	-0.05052	291	-0.03814	291	-0.20411	291	-0.38378	291	-0.03051	291	-0.0284
										291.5	66.5491	291.5	-0.05044	291.5	-0.03815	291.5	-0.20377	291.5	-0.38288	291.5	-0.0304	291.5	-0.0284
										292	66.5748	292	-0.05034	292	-0.03799	292	-0.20344	292	-0.38199	292	-0.03038	292	-0.02844
										292.5	66.4951	292.5	-0.05033	292.5	-0.03806	292.5	-0.2031	292.5	-0.38109	292.5	-0.03039	292.5	-0.02856
										293	66.4743	293	-0.05016	293	-0.03794	293	-0.20277	293	-0.3802	293	-0.03033	293	-0.02849
										293.5	66.3641	293.5	-0.0502	293.5	-0.03796	293.5	-0.20243	293.5	-0.3793	293.5	-0.03049	293.5	-0.02853
										294	66.2397	294	-0.0503	294	-0.03799	294	-0.2021	294	-0.37841	294	-0.03043	294	-0.02843
										294.5	66.1595	294.5	-0.05016	294.5	-0.03805	294.5	-0.20176	294.5	-0.37751	294.5	-0.03042	294.5	-0.0284
										295	66.0913	295	-0.05017	295	-0.03799	295	-0.20143	295	-0.37662	295	-0.03046	295	-0.02837
										295.5	66.0931	295.5	-0.05006	295.5	-0.03802	295.5	-0.20109	295.5	-0.37572	295.5	-0.0303	295.5	-0.02849
										296	66.1017	296	-0.0499	296	-0.03796	296	-0.20076	296	-0.37483	296	-0.03036	296	-0.02852
										296.5	66.1992	296.5	-0.04996	296.5	-0.0378	296.5	-0.20042	296.5	-0.37393	296.5	-0.03033	296.5	-0.02855
										297	66.3957	297	-0.04982	297	-0.03792	297	-0.20009	297	-0.37304	297	-0.03037	297	-0.02857
										297.5	66.2946	297.5	-0.04986	297.5	-0.03786	297.5	-0.19975	297.5	-0.37214	297.5	-0.03035	297.5	-0.02846
										298	66.1884	298	-0.04987	298	-0.03787	298	-0.19942	298	-0.37125	298	-0.03048	298	-0.02844
										298.5	66.3618	298.5	-0.04989	298.5	-0.03799	298.5	-0.19908	298.5	-0.37035	298.5	-0.03038	298.5	-0.02847
										299	66.2628	299	-0.04965	299	-0.03789	299	-0.19875	299	-0.36946	299	-0.03032	299	-0.02841
										299.5	66.0474	299.5	-0.04973	299.5	-0.0379	299.5	-0.19841	299.5	-0.36856	299.5	-0.03039	299.5	-0.02852
										299.501	66.2024	300	-0.04958	300	-0.03789	300	-0.19808	300	-0.36767	300	-0.03028	300	-0.02855
												300.5	-0.04945	300.5	-0.03776	300.5	-0.19774	300.5	-0.36677	300.5	-0.0303	300.5	-0.02854
												301	-0.04954	301	-0.03773	301	-0.19741	301	-0.36588	301	-0.03033	301	-0.02857
												301.5	-0.04949	301.5	-0.03785	301.5	-0.19707	301.5	-0.36498	301.5	-0.03038	301.5	-0.02848
												302	-0.04949	302	-0.03778	302	-0.19674	302	-0.36409	302	-0.03034	302	-0.02836
												302.5	-0.04947	302.5	-0.03788	302.5	-0.1964	302.5	-0.36319	302.5	-0.03039	302.5	-0.02847
												303	-0.04938	303	-0.03786	303	-0.19607	303	-0.3623	303	-0.03031	303	-0.02853
												303.5	-0.04921	303.5	-0.03774	303.5	-0.19573	303.5	-0.3614	303.5	-0.03024	303.5	-0.02849
												304	-0.04923	304	-0.0377	304	-0.1954	304	-0.36051	304	-0.03033	304	-0.02864
												304.5	-0.04918	304.5	-0.03772	304.5	-0.19506	304.5	-0.35961	304.5	-0.03024	304.5	-0.02853
												305	-0.04916	305	-0.03764	305	-0.19473	305	-0.35872	305	-0.03029	305	-0.02852
												305.5	-0.04929	305.5	-0.03768	305.5	-0.19439	305.5	-0.35782	305.5	-0.0304	305.5	-0.02847
												306	-0.04909	306	-0.03777	306	-0.19406	306	-0.35693	306	-0.03034	306	-0.02846
												306.5	-0.04907	306.5	-0.03771	306.5	-0.19372	306.5	-0.35603	306.5	-0.03034	306.5	-0.02846
												307	-0.04891	307	-0.0377	307	-0.19339	307	-0.35514	307	-0.03031	307	-0.02847
												307.5	-0.0488	307.5	-0.03772	307.5	-0.19305	307.5	-0.35424	307.5	-0.03027	307.5	-0.02862
												308	-0.04887	308	-0.0375	308	-0.19272	308	-0.35335	308	-0.03019	308	-0.02851
												308.5	-0.04881	308.5	-0.03761	308.5	-0.19238	308.5	-0.35245	308.5	-0.03035	308.5	-0.02865
												309	-0.04883	309	-0.03763	309	-0.19205	309	-0.35156	309	-0.03032	309	-0.0285
												309.5	-0.04884	309.5	-0.0375	309.5	-0.19171	309.5	-0.35066	309.5	-0.03037	309.5	-0.02841
												310	-0.04879	310	-0.03771	310	-0.19138	310	-0.34977	310	-0.03037	310	-0.02851
												310.5	-0.04862	310.5	-0.03764	310.5	-0.19104	310.5	-0.34887	310.5	-0.03026	310.5	-0.02849
												311	-0.04861	311	-0.03754	311	-0.19071	311	-0.34798	311	-0.03029	311	-0.02857
												311.5	-0.04849	311.5	-0.0375	311.5	-0.19037	311.5	-0.34708	311.5	-0.03025	311.5	-0.02859
												312	-0.04843	312	-0.03754	312	-0.19004	312	-0.34619	312	-0.03033	312	-0.02854
												312.5	-0.04853	312.5	-0.03738	312.5	-0.1897	312.5	-0.34529	312.5	-0.03033	312.5	-0.02852
												313	-0.04851	313	-0.03753	313	-0.18937	313	-0.3444	313	-0.03042	313	-0.02852
												313.5	-0.04848	313.5	-0.03748	313.5	-0.18903	313.5	-0.3435	313.5	-0.0303	313.5	-0.02842
												314	-0.0484	314	-0.03746	314	-0.1887	314	-0.34261	314	-0.03036	314	-0.02851
												314.5	-0.04822	314.5	-0.03753	314.5	-0.18836	314.5	-0.34171	314.5	-0.03036	314.5	-0.02858
												315	-0.04824	315	-0.03744	315	-0.18803	315	-0.34082	315	-0.03023	315	-0.02853
												315.5	-0.0482	315.5	-0.03738	315.5	-0.18769	315.5	-0.33992	315.5	-0.03031	315.5	-0.02862
												316	-0.04813	316	-0.03736	316	-0.18736	316	-0.33903	316	-0.03028	316	-0.02858
												316.5	-0.04819	316.5	-0.03734	316.5	-0.18702	316.5	-0.33813	316.5	-0.03032	316.5	-0.02848
												317	-0.04819	317	-0.03741	317	-0.18669	317	-0.33724	317	-0.03037	317	-0.02854
												317.5	-0.0481	317.5	-0.03744	317.5	-0.18635	317.5	-0.33634	317.5	-0.03038	317.5	-0.02855
												318	-0.04805	318	-0.03741	318	-0.18602	318	-0.33545	318	-0.0303	318	-0.02849
												318.5	-0.04792	318.5	-0.03734	318.5	-0.18568	318.5	-0.33455	318.5	-0.03031	318.5	-0.0286
												319	-0.04778	319	-0.03732	319	-0.18535	319	-0.33366	319	-0.03031	319	-0.02867
												319.5	-0.04795	319.5	-0.0372	319.5	-0.18501	319.5	-0.33276	319.5	-0.03023	319.5	-0.02851
												320	-0.04787	320	-0.0373	320	-0.18468	320	-0.33187	320	-0.03033	320	-0.02865
												320.5	-0.04794	320.5	-0.03726	320.5	-0.18434	320.5	-0.33097	320.5	-0.03036	320.5	-0.02851
												321	-0.04791	321	-0.03719	321	-0.18401	321	-0.33008	321	-0.0303	321	-0.02844
												321.5	-0.04779	321.5	-0.03732	321.5	-0.18367	321.5	-0.32918	321.5	-0.0304	321.5	-0.02858
												322	-0.04767	322	-0.03727	322	-0.18334	322	-0.32829	322	-0.03027	322	-0.02854
												322.5	-0.04765	322.5	-0.03718	322.5	-0.183	322.5	-0.32739	322.5	-0.03029	322.5	-0.02861
												323	-0.04764	323	-0.03722	323	-0.18267	323	-0.3265	323	-0.03032	323	-0.02863
												323.5	-0.04756	323.5	-0.03713	323.5	-0.18233	323.5	-0.3256	323.5	-0.03027	323.5	-0.02861
												324	-0.04768	324	-0.03711	324	-0.182	324	-0.32471	324	-0.03023	324	-0.02853
												324.5	-0.04757	324.5	-0.03716	324.5	-0.18166	324.5	-0.32381	324.5	-0.03035	324.5	-0.02857
												325	-0.04751	325	-0.03717	325	-0.18133	325	-0.32292	325	-0.03034	325	-0.02856
												325.5	-0.04746	325.5	-0.03715	325.5	-0.18099	325.5	-0.32202	325.5	-0.03034	325.5	-0.02857
												326	-0.04732	326	-0.03719	326	-0.18066	326	-0.32113	326	-0.03031	326	-0.0287
												326.5	-0.04729	326.5	-0.03706	326.5	-0.18032	326.5	-0.32023	326.5	-0.03021	326.5	-0.02862
												327	-0.0473	327	-0.03703	327	-0.17999	327	-0.31934	327	-0.03029	327	-0.02869
												327.5	-0.04732	327.5	-0.03711	327.5	-0.17965	327.5	-0.31844	327.5	-0.03022	327.5	-0.02871
												328	-0.04716	328	-0.03699	328	-0.17932	328	-0.31755	328	-0.03027	328	-0.02861
												328.5	-0.04738	328.5	-0.03704	328.5	-0.17898	328.5	-0.31665	328.5	-0.03038	328.5	-0.02857
												329	-0.04715	329	-0.0371	329	-0.17865	329	-0.31576	329	-0.03034	329	-0.02869
												329.5	-0.04712	329.5	-0.03702	329.5	-0.17831	329.5	-0.31486	329.5	-0.03026	329.5	-0.0286
												330	-0.04706	330	-0.03699	330	-0.17798	330	-0.31397	330	-0.03021	330	-0.02868
												330.5	-0.04698	330.5	-0.03702	330.5	-0.17764	330.5	-0.31307	330.5	-0.03027	330.5	-0.02878
												331	-0.04696	331	-0.03687	331	-0.17731	331	-0.31218	331	-0.03022	331	-0.02867
												331.5	-0.04705	331.5	-0.0369	331.5	-0.17697	331.5	-0.31128	331.5	-0.03028	331.5	-0.02869
												332	-0.04706	332	-0.03699	332	-0.17664	332	-0.31039	332	-0.03032	332	-0.02867
												332.5	-0.04691	332.5	-0.03701	332.5	-0.1763	332.5	-0.30949	332.5	-0.03028	332.5	-0.02855
												333	-0.04691	333	-0.03699	333	-0.17597	333	-0.3086	333	-0.03032	333	-0.02864
												333.5	-0.04681	333.5	-0.03693	333.5	-0.17563	333.5	-0.3077	333.5	-0.03027	333.5	-0.02869
												334	-0.0468	334	-0.03683	334	-0.1753	334	-0.30681	334	-0.03018	334	-0.0287
												334.5	-0.04681	334.5	-0.03681	334.5	-0.17496	334.5	-0.30591	334.5	-0.03024	334.5	-0.02869
												335	-0.04675	335	-0.03683	335	-0.17463	335	-0.30502	335	-0.0302	335	-0.0288
												335.5	-0.04684	335.5	-0.03682	335.5	-0.17429	335.5	-0.30412	335.5	-0.03028	335.5	-0.02861
												336	-0.04681	336	-0.03681	336	-0.17396	336	-0.30323	336	-0.03035	336	-0.02866
												336.5	-0.04673	336.5	-0.03693	336.5	-0.17362	336.5	-0.30233	336.5	-0.0303	336.5	-0.02871
												337	-0.04661	337	-0.03677	337	-0.17329	337	-0.30144	337	-0.03031	337	-0.02857
												337.5	-0.04655	337.5	-0.03682	337.5	-0.17295	337.5	-0.30054	337.5	-0.03028	337.5	-0.02873
												338	-0.04655	338	-0.03672	338	-0.17262	338	-0.29965	338	-0.0301	338	-0.02871
												338.5	-0.04658	338.5	-0.03671	338.5	-0.17228	338.5	-0.29875	338.5	-0.03026	338.5	-0.02867
												339	-0.04662	339	-0.03675	339	-0.17195	339	-0.29786	339	-0.0302	339	-0.02872
												339.5	-0.04655	339.5	-0.0367	339.5	-0.17161	339.5	-0.29696	339.5	-0.03025	339.5	-0.02866
												340	-0.04651	340	-0.03669	340	-0.17128	340	-0.29607	340	-0.03031	340	-0.02864
												340.5	-0.04651	340.5	-0.03676	340.5	-0.17094	340.5	-0.29517	340.5	-0.03035	340.5	-0.02866
												341	-0.04629	341	-0.03676	341	-0.17061	341	-0.29428	341	-0.03023	341	-0.02868
												341.5	-0.04636	341.5	-0.03663	341.5	-0.17027	341.5	-0.29338	341.5	-0.0302	341.5	-0.02867
												342	-0.04633	342	-0.03662	342	-0.16994	342	-0.29249	342	-0.03022	342	-0.02873
												342.5	-0.04637	342.5	-0.03661	342.5	-0.1696	342.5	-0.29159	342.5	-0.03011	342.5	-0.0288
												343	-0.04639	343	-0.03655	343	-0.16927	343	-0.2907	343	-0.03024	343	-0.02862
												343.5	-0.04632	343.5	-0.03669	343.5	-0.16893	343.5	-0.2898	343.5	-0.03027	343.5	-0.02873
												344	-0.0463	344	-0.03668	344	-0.1686	344	-0.28891	344	-0.03022	344	-0.02869
												344.5	-0.0462	344.5	-0.03661	344.5	-0.16826	344.5	-0.28801	344.5	-0.03036	344.5	-0.02867
												345	-0.04619	345	-0.03662	345	-0.16793	345	-0.28712	345	-0.03022	345	-0.02877
												345.5	-0.0461	345.5	-0.03661	345.5	-0.16759	345.5	-0.28622	345.5	-0.03015	345.5	-0.02875
												346	-0.04626	346	-0.03647	346	-0.16726	346	-0.28533	346	-0.03015	346	-0.02871
												346.5	-0.04622	346.5	-0.03655	346.5	-0.16692	346.5	-0.28443	346.5	-0.03019	346.5	-0.02884
												347	-0.0462	347	-0.03653	347	-0.16659	347	-0.28354	347	-0.03023	347	-0.0287
												347.5	-0.0462	347.5	-0.03653	347.5	-0.16625	347.5	-0.28264	347.5	-0.0303	347.5	-0.02867
												348	-0.04603	348	-0.03663	348	-0.16592	348	-0.28175	348	-0.03031	348	-0.02871
												348.5	-0.04599	348.5	-0.03651	348.5	-0.16558	348.5	-0.28085	348.5	-0.03019	348.5	-0.02873
												349	-0.04598	349	-0.0365	349	-0.16525	349	-0.27996	349	-0.03024	349	-0.02875
												349.5	-0.04599	349.5	-0.03649	349.5	-0.16491	349.5	-0.27906	349.5	-0.03013	349.5	-0.02883
												350	-0.04611	350	-0.0364	350	-0.16458	350	-0.27817	350	-0.0302	350	-0.02879
												350.5	-0.04609	350.5	-0.03643	350.5	-0.16424	350.5	-0.27727	350.5	-0.03024	350.5	-0.02877
												351	-0.04603	351	-0.03648	351	-0.16391	351	-0.27638	351	-0.03025	351	-0.02874
												351.5	-0.04594	351.5	-0.03652	351.5	-0.16357	351.5	-0.27548	351.5	-0.03029	351.5	-0.02868
												352	-0.04586	352	-0.0365	352	-0.16324	352	-0.27459	352	-0.03032	352	-0.0287
												352.5	-0.04579	352.5	-0.03649	352.5	-0.1629	352.5	-0.27369	352.5	-0.03024	352.5	-0.02877
												353	-0.04589	353	-0.03639	353	-0.16257	353	-0.2728	353	-0.03009	353	-0.02876
												353.5	-0.04582	353.5	-0.03639	353.5	-0.16223	353.5	-0.2719	353.5	-0.03023	353.5	-0.02881
												354	-0.0459	354	-0.03638	354	-0.1619	354	-0.27101	354	-0.03015	354	-0.02888
												354.5	-0.04598	354.5	-0.03638	354.5	-0.16156	354.5	-0.27011	354.5	-0.03019	354.5	-0.0287
												355	-0.04579	355	-0.03649	355	-0.16123	355	-0.26922	355	-0.03038	355	-0.02877
												355.5	-0.04574	355.5	-0.03648	355.5	-0.16089	355.5	-0.26832	355.5	-0.03027	355.5	-0.02873
												356	-0.04575	356	-0.03642	356	-0.16056	356	-0.26743	356	-0.03024	356	-0.0287
												356.5	-0.04567	356.5	-0.03648	356.5	-0.16022	356.5	-0.26653	356.5	-0.03023	356.5	-0.02881
												357	-0.04566	357	-0.03636	357	-0.15989	357	-0.26564	357	-0.03012	357	-0.02884
												357.5	-0.04584	357.5	-0.03638	357.5	-0.15955	357.5	-0.26474	357.5	-0.03016	357.5	-0.02878
												358	-0.04573	358	-0.03644	358	-0.15922	358	-0.26385	358	-0.03027	358	-0.02884
												358.5	-0.04574	358.5	-0.03637	358.5	-0.15888	358.5	-0.26295	358.5	-0.0302	358.5	-0.02876
												359	-0.04577	359	-0.03641	359	-0.15855	359	-0.26206	359	-0.03024	359	-0.02869
												359.5	-0.0455	359.5	-0.03648	359.5	-0.15821	359.5	-0.26116	359.5	-0.03034	359.5	-0.02883
												360	-0.04561	360	-0.03638	360	-0.15788	360	-0.26027	360	-0.03018	360	-0.02877
												360.5	-0.04563	360.5	-0.03639	360.5	-0.15754	360.5	-0.25937	360.5	-0.03022	360.5	-0.02885
												361	-0.0456	361	-0.0364	361	-0.15721	361	-0.25848	361	-0.03018	361	-0.02887
												361.5	-0.04562	361.5	-0.0363	361.5	-0.15687	361.5	-0.25758	361.5	-0.03009	361.5	-0.02886
												362	-0.04563	362	-0.03639	362	-0.15654	362	-0.25669	362	-0.03021	362	-0.02884
												362.5	-0.04552	362.5	-0.03639	362.5	-0.1562	362.5	-0.25579	362.5	-0.03031	362.5	-0.02877
												363	-0.04549	363	-0.03641	363	-0.15587	363	-0.2549	363	-0.03023	363	-0.02881
												363.5	-0.04547	363.5	-0.03643	363.5	-0.15553	363.5	-0.254	363.5	-0.03025	363.5	-0.02876
												364	-0.04544	364	-0.03641	364	-0.1552	364	-0.25311	364	-0.03033	364	-0.0289
												364.5	-0.04556	364.5	-0.03634	364.5	-0.15486	364.5	-0.25221	364.5	-0.03011	364.5	-0.02891
												365	-0.04558	365	-0.03639	365	-0.15453	365	-0.25132	365	-0.0302	365	-0.02892
												365.5	-0.04544	365.5	-0.03641	365.5	-0.15419	365.5	-0.25042	365.5	-0.03018	365.5	-0.02897
												366	-0.04555	366	-0.03631	366	-0.15386	366	-0.24953	366	-0.03016	366	-0.02879
												366.5	-0.0454	366.5	-0.03648	366.5	-0.15352	366.5	-0.24863	366.5	-0.03034	366.5	-0.02884
												367	-0.04525	367	-0.03645	367	-0.15319	367	-0.24774	367	-0.03026	367	-0.02883
												367.5	-0.04522	367.5	-0.0364	367.5	-0.15285	367.5	-0.24684	367.5	-0.03023	367.5	-0.02881
												368	-0.0454	368	-0.03644	368	-0.15252	368	-0.24595	368	-0.03022	368	-0.02891
												368.5	-0.0454	368.5	-0.03638	368.5	-0.15218	368.5	-0.24505	368.5	-0.03019	368.5	-0.02896
												369	-0.04559	369	-0.03631	369	-0.15185	369	-0.24416	369	-0.03014	369	-0.02892
												369.5	-0.0455	369.5	-0.0364	369.5	-0.15151	369.5	-0.24326	369.5	-0.03025	369.5	-0.02889
												370	-0.04535	370	-0.03644	370	-0.15118	370	-0.24237	370	-0.03022	370	-0.02894
												370.5	-0.04537	370.5	-0.03637	370.5	-0.15084	370.5	-0.24147	370.5	-0.03021	370.5	-0.02884
												371	-0.04528	371	-0.03652	371	-0.15051	371	-0.24058	371	-0.03031	371	-0.0289
												371.5	-0.04525	371.5	-0.03649	371.5	-0.15017	371.5	-0.23968	371.5	-0.03023	371.5	-0.02887
												372	-0.04528	372	-0.03635	372	-0.14984	372	-0.23879	372	-0.03014	372	-0.02895
												372.5	-0.04552	372.5	-0.03647	372.5	-0.1495	372.5	-0.23789	372.5	-0.03018	372.5	-0.02899
												373	-0.04553	373	-0.03638	373	-0.14917	373	-0.237	373	-0.03014	373	-0.02898
												373.5	-0.04544	373.5	-0.03643	373.5	-0.14883	373.5	-0.2361	373.5	-0.03021	373.5	-0.0289
												374	-0.04535	374	-0.03655	374	-0.1485	374	-0.23521	374	-0.03026	374	-0.02891
												374.5	-0.04527	374.5	-0.03653	374.5	-0.14816	374.5	-0.23431	374.5	-0.03031	374.5	-0.02888
												375	-0.04529	375	-0.03647	375	-0.14783	375	-0.23342	375	-0.03024	375	-0.02883
												375.5	-0.04534	375.5	-0.03648	375.5	-0.14749	375.5	-0.23252	375.5	-0.03028	375.5	-0.029
												376	-0.04542	376	-0.03647	376	-0.14716	376	-0.23163	376	-0.03017	376	-0.02892
												376.5	-0.04553	376.5	-0.0364	376.5	-0.14682	376.5	-0.23073	376.5	-0.03018	376.5	-0.02899
												377	-0.04556	377	-0.03651	377	-0.14649	377	-0.22984	377	-0.0302	377	-0.02899
												377.5	-0.04543	377.5	-0.03647	377.5	-0.14615	377.5	-0.22894	377.5	-0.03016	377.5	-0.02887
												378	-0.04537	378	-0.03658	378	-0.14582	378	-0.22805	378	-0.03035	378	-0.02888
												378.5	-0.04526	378.5	-0.03654	378.5	-0.14548	378.5	-0.22715	378.5	-0.03025	378.5	-0.02887
												379	-0.04538	379	-0.03651	379	-0.14515	379	-0.22626	379	-0.03026	379	-0.02893
												379.5	-0.04544	379.5	-0.03647	379.5	-0.14481	379.5	-0.22536	379.5	-0.03024	379.5	-0.02898
												380	-0.04567	380	-0.0365	380	-0.14448	380	-0.22447	380	-0.03021	380	-0.02901
												380.5	-0.04562	380.5	-0.03648	380.5	-0.14414	380.5	-0.22357	380.5	-0.03018	380.5	-0.02898
												381	-0.04567	381	-0.03649	381	-0.14381	381	-0.22268	381	-0.03021	381	-0.02899
												381.5	-0.04551	381.5	-0.03662	381.5	-0.14347	381.5	-0.22178	381.5	-0.03025	381.5	-0.02891
												382	-0.04556	382	-0.03655	382	-0.14314	382	-0.22089	382	-0.03022	382	-0.02883
												382.5	-0.04555	382.5	-0.03669	382.5	-0.1428	382.5	-0.21999	382.5	-0.03029	382.5	-0.02895
												383	-0.04564	383	-0.03654	383	-0.14247	383	-0.2191	383	-0.03024	383	-0.02903
												383.5	-0.0457	383.5	-0.03649	383.5	-0.14213	383.5	-0.2182	383.5	-0.03017	383.5	-0.02899
												384	-0.04579	384	-0.03662	384	-0.1418	384	-0.21731	384	-0.03018	384	-0.02909
												384.5	-0.04581	384.5	-0.03654	384.5	-0.14146	384.5	-0.21641	384.5	-0.0302	384.5	-0.02899
												385	-0.0458	385	-0.03659	385	-0.14113	385	-0.21552	385	-0.03017	385	-0.02894
												385.5	-0.04577	385.5	-0.03663	385.5	-0.14079	385.5	-0.21462	385.5	-0.03026	385.5	-0.02894
												386	-0.04572	386	-0.03666	386	-0.14046	386	-0.21373	386	-0.03025	386	-0.02894
												386.5	-0.04585	386.5	-0.03671	386.5	-0.14012	386.5	-0.21283	386.5	-0.03026	386.5	-0.02897
												387	-0.04589	387	-0.03662	387	-0.13979	387	-0.21194	387	-0.03026	387	-0.02908
												387.5	-0.04596	387.5	-0.03661	387.5	-0.13945	387.5	-0.21104	387.5	-0.03014	387.5	-0.02908
												388	-0.04609	388	-0.03664	388	-0.13912	388	-0.21015	388	-0.03014	388	-0.02903
												388.5	-0.046	388.5	-0.03676	388.5	-0.13878	388.5	-0.20925	388.5	-0.03022	388.5	-0.02904
												389	-0.04605	389	-0.03676	389	-0.13845	389	-0.20836	389	-0.03016	389	-0.02893
												389.5	-0.04599	389.5	-0.0367	389.5	-0.13811	389.5	-0.20746	389.5	-0.03024	389.5	-0.02898
												390	-0.04606	390	-0.03681	390	-0.13778	390	-0.20657	390	-0.03028	390	-0.02901
												390.5	-0.04623	390.5	-0.03672	390.5	-0.13744	390.5	-0.20567	390.5	-0.03026	390.5	-0.029
												391	-0.04626	391	-0.03671	391	-0.13711	391	-0.20478	391	-0.03024	391	-0.02915
												391.5	-0.04631	391.5	-0.03672	391.5	-0.13677	391.5	-0.20388	391.5	-0.0302	391.5	-0.02913
												392	-0.04638	392	-0.03673	392	-0.13644	392	-0.20299	392	-0.03015	392	-0.02911
												392.5	-0.04652	392.5	-0.03681	392.5	-0.1361	392.5	-0.20209	392.5	-0.03018	392.5	-0.02898
												393	-0.04632	393	-0.03689	393	-0.13577	393	-0.2012	393	-0.03021	393	-0.029
												393.5	-0.04646	393.5	-0.03686	393.5	-0.13543	393.5	-0.2003	393.5	-0.03024	393.5	-0.02898
												394	-0.04659	394	-0.03688	394	-0.1351	394	-0.19941	394	-0.03033	394	-0.02904
												394.5	-0.04657	394.5	-0.03682	394.5	-0.13476	394.5	-0.19851	394.5	-0.03026	394.5	-0.02915
												395	-0.04683	395	-0.03676	395	-0.13443	395	-0.19762	395	-0.03019	395	-0.02913
												395.5	-0.0468	395.5	-0.03684	395.5	-0.13409	395.5	-0.19672	395.5	-0.03016	395.5	-0.02922
												396	-0.04688	396	-0.03689	396	-0.13376	396	-0.19583	396	-0.03012	396	-0.02908
												396.5	-0.04692	396.5	-0.0369	396.5	-0.13342	396.5	-0.19493	396.5	-0.03019	396.5	-0.02905
												397	-0.04693	397	-0.03701	397	-0.13309	397	-0.19404	397	-0.03022	397	-0.02903
												397.5	-0.04696	397.5	-0.03701	397.5	-0.13275	397.5	-0.19314	397.5	-0.03033	397.5	-0.02909
												398	-0.04715	398	-0.03695	398	-0.13242	398	-0.19225	398	-0.0302	398	-0.02908
												398.5	-0.0472	398.5	-0.03698	398.5	-0.13208	398.5	-0.19135	398.5	-0.03024	398.5	-0.02918
												399	-0.04731	399	-0.03699	399	-0.13175	399	-0.19046	399	-0.0302	399	-0.02924
												399.5	-0.04757	399.5	-0.03691	399.5	-0.13141	399.5	-0.18956	399.5	-0.03004	399.5	-0.02913
												400	-0.04745	400	-0.03707	400	-0.13108	400	-0.18867	400	-0.0303	400	-0.02919
												400.5	-0.04748	400.5	-0.03712	400.5	-0.13074	400.5	-0.18777	400.5	-0.03016	400.5	-0.02903
												401	-0.04765	401	-0.03706	401	-0.13041	401	-0.18688	401	-0.03021	401	-0.02916
												401.5	-0.04772	401.5	-0.03722	401.5	-0.13007	401.5	-0.18598	401.5	-0.03028	401.5	-0.02915
												402	-0.04784	402	-0.03703	402	-0.12974	402	-0.18509	402	-0.03021	402	-0.02921
												402.5	-0.04802	402.5	-0.0371	402.5	-0.1294	402.5	-0.18419	402.5	-0.03021	402.5	-0.02921
												403	-0.04806	403	-0.03712	403	-0.12907	403	-0.1833	403	-0.0302	403	-0.02924
												403.5	-0.04818	403.5	-0.03715	403.5	-0.12873	403.5	-0.1824	403.5	-0.03015	403.5	-0.02922
												404	-0.04824	404	-0.03717	404	-0.1284	404	-0.18151	404	-0.03012	404	-0.02911
												404.5	-0.04819	404.5	-0.03727	404.5	-0.12806	404.5	-0.18061	404.5	-0.03024	404.5	-0.02918
												405	-0.04834	405	-0.03724	405	-0.12773	405	-0.17972	405	-0.03017	405	-0.02908
												405.5	-0.0486	405.5	-0.03719	405.5	-0.12739	405.5	-0.17882	405.5	-0.03024	405.5	-0.02921
												406	-0.04859	406	-0.03727	406	-0.12706	406	-0.17793	406	-0.03027	406	-0.02932
												406.5	-0.04883	406.5	-0.03717	406.5	-0.12672	406.5	-0.17703	406.5	-0.03015	406.5	-0.02929
												407	-0.04881	407	-0.03719	407	-0.12639	407	-0.17614	407	-0.03012	407	-0.02928
												407.5	-0.04889	407.5	-0.03737	407.5	-0.12605	407.5	-0.17524	407.5	-0.03014	407.5	-0.02919
												408	-0.04892	408	-0.03726	408	-0.12572	408	-0.17435	408	-0.03016	408	-0.02914
												408.5	-0.04905	408.5	-0.03736	408.5	-0.12538	408.5	-0.17345	408.5	-0.03014	408.5	-0.02914
												409	-0.04914	409	-0.03738	409	-0.12505	409	-0.17256	409	-0.03025	409	-0.02926
												409.5	-0.04931	409.5	-0.03725	409.5	-0.12471	409.5	-0.17166	409.5	-0.03017	409.5	-0.02927
												410	-0.04949	410	-0.03729	410	-0.12438	410	-0.17077	410	-0.03021	410	-0.02928
												410.5	-0.04948	410.5	-0.0374	410.5	-0.12404	410.5	-0.16987	410.5	-0.03023	410.5	-0.02939
												411	-0.0496	411	-0.03732	411	-0.12371	411	-0.16898	411	-0.0301	411	-0.02923
												411.5	-0.04959	411.5	-0.03737	411.5	-0.12337	411.5	-0.16808	411.5	-0.03017	411.5	-0.02922
												412	-0.04962	412	-0.03749	412	-0.12304	412	-0.16719	412	-0.03011	412	-0.02923
												412.5	-0.04981	412.5	-0.03738	412.5	-0.1227	412.5	-0.16629	412.5	-0.03016	412.5	-0.02924
												413	-0.04985	413	-0.0375	413	-0.12237	413	-0.1654	413	-0.03025	413	-0.02928
												413.5	-0.05005	413.5	-0.03733	413.5	-0.12203	413.5	-0.1645	413.5	-0.03028	413.5	-0.02938
												414	-0.0501	414	-0.03735	414	-0.1217	414	-0.16361	414	-0.03015	414	-0.02934
												414.5	-0.05017	414.5	-0.03743	414.5	-0.12136	414.5	-0.16271	414.5	-0.03017	414.5	-0.02934
												415	-0.05017	415	-0.03749	415	-0.12103	415	-0.16182	415	-0.03018	415	-0.02937
												415.5	-0.05021	415.5	-0.0375	415.5	-0.12069	415.5	-0.16092	415.5	-0.03006	415.5	-0.02919
												416	-0.05025	416	-0.03755	416	-0.12036	416	-0.16003	416	-0.03021	416	-0.02935
												416.5	-0.05036	416.5	-0.03755	416.5	-0.12002	416.5	-0.15913	416.5	-0.03018	416.5	-0.02936
												417	-0.05058	417	-0.0374	417	-0.11969	417	-0.15824	417	-0.03017	417	-0.0293
												417.5	-0.05057	417.5	-0.0375	417.5	-0.11935	417.5	-0.15734	417.5	-0.0303	417.5	-0.02946
												418	-0.05073	418	-0.03743	418	-0.11902	418	-0.15645	418	-0.0302	418	-0.02942
												418.5	-0.05072	418.5	-0.03754	418.5	-0.11868	418.5	-0.15555	418.5	-0.03013	418.5	-0.02932
												419	-0.05066	419	-0.03755	419	-0.11835	419	-0.15466	419	-0.03012	419	-0.02942
												419.5	-0.05077	419.5	-0.03757	419.5	-0.11801	419.5	-0.15376	419.5	-0.03014	419.5	-0.02935
												420	-0.05078	420	-0.03761	420	-0.11768	420	-0.15287	420	-0.03004	420	-0.02932
												420.5	-0.0509	420.5	-0.03754	420.5	-0.11734	420.5	-0.15197	420.5	-0.03025	420.5	-0.02944
												421	-0.05107	421	-0.03753	421	-0.11701	421	-0.15108	421	-0.03017	421	-0.02944
												421.5	-0.05116	421.5	-0.03751	421.5	-0.11667	421.5	-0.15018	421.5	-0.03017	421.5	-0.02941
												422	-0.05109	422	-0.03761	422	-0.11634	422	-0.14929	422	-0.03021	422	-0.02949
												422.5	-0.05115	422.5	-0.03758	422.5	-0.116	422.5	-0.14839	422.5	-0.03003	422.5	-0.02942
												423	-0.05103	423	-0.03763	423	-0.11567	423	-0.1475	423	-0.03005	423	-0.02932
												423.5	-0.05111	423.5	-0.0377	423.5	-0.11533	423.5	-0.1466	423.5	-0.03011	423.5	-0.02944
												424	-0.05117	424	-0.03759	424	-0.115	424	-0.14571	424	-0.03008	424	-0.0294
												424.5	-0.05132	424.5	-0.03765	424.5	-0.11466	424.5	-0.14481	424.5	-0.03014	424.5	-0.02943
												425	-0.05135	425	-0.03759	425	-0.11433	425	-0.14392	425	-0.03018	425	-0.02954
												425.5	-0.05151	425.5	-0.03755	425.5	-0.11399	425.5	-0.14302	425.5	-0.03009	425.5	-0.02948
												426	-0.05141	426	-0.03765	426	-0.11366	426	-0.14213	426	-0.03007	426	-0.02941
												426.5	-0.05133	426.5	-0.03767	426.5	-0.11332	426.5	-0.14123	426.5	-0.0301	426.5	-0.02951
												427	-0.05136	427	-0.03766	427	-0.11299	427	-0.14034	427	-0.02999	427	-0.02935
												427.5	-0.05146	427.5	-0.0377	427.5	-0.11265	427.5	-0.13944	427.5	-0.02998	427.5	-0.02939
												428	-0.05142	428	-0.03769	428	-0.11232	428	-0.13855	428	-0.0301	428	-0.02946
												428.5	-0.05163	428.5	-0.03758	428.5	-0.11198	428.5	-0.13765	428.5	-0.03007	428.5	-0.02941
												429	-0.05155	429	-0.03768	429	-0.11165	429	-0.13676	429	-0.0301	429	-0.02954
												429.5	-0.05158	429.5	-0.03762	429.5	-0.11131	429.5	-0.13586	429.5	-0.03009	429.5	-0.02948
												430	-0.05158	430	-0.03767	430	-0.11098	430	-0.13497	430	-0.02998	430	-0.02945
												430.5	-0.0514	430.5	-0.03778	430.5	-0.11064	430.5	-0.13407	430.5	-0.02995	430.5	-0.02949
												431	-0.05162	431	-0.03776	431	-0.11031	431	-0.13318	431	-0.02997	431	-0.02949
												431.5	-0.05161	431.5	-0.03772	431.5	-0.10997	431.5	-0.13228	431.5	-0.02989	431.5	-0.0294
												432	-0.05162	432	-0.03773	432	-0.10964	432	-0.13139	432	-0.03002	432	-0.02952
												432.5	-0.05157	432.5	-0.03767	432.5	-0.1093	432.5	-0.13049	432.5	-0.03011	432.5	-0.02966
												433	-0.05182	433	-0.03765	433	-0.10897	433	-0.1296	433	-0.02999	433	-0.02949
												433.5	-0.05165	433.5	-0.03769	433.5	-0.10863	433.5	-0.1287	433.5	-0.03008	433.5	-0.02957
												434	-0.05164	434	-0.03776	434	-0.1083	434	-0.12781	434	-0.02994	434	-0.02953
												434.5	-0.05167	434.5	-0.03766	434.5	-0.10796	434.5	-0.12691	434.5	-0.02991	434.5	-0.02946
												435	-0.05148	435	-0.03783	435	-0.10763	435	-0.12602	435	-0.02988	435	-0.02953
												435.5	-0.05171	435.5	-0.0377	435.5	-0.10729	435.5	-0.12512	435.5	-0.02992	435.5	-0.02952
												436	-0.05182	436	-0.03766	436	-0.10696	436	-0.12423	436	-0.02996	436	-0.02952
												436.5	-0.05164	436.5	-0.03774	436.5	-0.10662	436.5	-0.12333	436.5	-0.03	436.5	-0.02961
												437	-0.05178	437	-0.03762	437	-0.10629	437	-0.12244	437	-0.03	437	-0.02962
												437.5	-0.05166	437.5	-0.03779	437.5	-0.10595	437.5	-0.12154	437.5	-0.02995	437.5	-0.02954
												438	-0.05164	438	-0.03779	438	-0.10562	438	-0.12065	438	-0.02989	438	-0.02963
												438.5	-0.05165	438.5	-0.03774	438.5	-0.10528	438.5	-0.11975	438.5	-0.02988	438.5	-0.02956
												439	-0.05176	439	-0.03772	439	-0.10495	439	-0.11886	439	-0.02979	439	-0.02952
												439.5	-0.05171	439.5	-0.03779	439.5	-0.10461	439.5	-0.11796	439.5	-0.02992	439.5	-0.02963
												440	-0.05179	440	-0.0377	440	-0.10428	440	-0.11707	440	-0.02992	440	-0.02959
												440.5	-0.05172	440.5	-0.0377	440.5	-0.10394	440.5	-0.11617	440.5	-0.02994	440.5	-0.02964
												441	-0.0517	441	-0.0378	441	-0.10361	441	-0.11528	441	-0.02991	441	-0.02963
												441.5	-0.05167	441.5	-0.03774	441.5	-0.10327	441.5	-0.11438	441.5	-0.02987	441.5	-0.02963
												442	-0.05165	442	-0.03787	442	-0.10294	442	-0.11349	442	-0.02977	442	-0.02951
												442.5	-0.05167	442.5	-0.03784	442.5	-0.1026	442.5	-0.11259	442.5	-0.02976	442.5	-0.02965
												443	-0.05174	443	-0.03776	443	-0.10227	443	-0.1117	443	-0.02978	443	-0.02956
												443.5	-0.05174	443.5	-0.03782	443.5	-0.10193	443.5	-0.1108	443.5	-0.02983	443.5	-0.02961
												444	-0.05173	444	-0.03783	444	-0.1016	444	-0.10991	444	-0.02991	444	-0.02975
												444.5	-0.05175	444.5	-0.03771	444.5	-0.10126	444.5	-0.10901	444.5	-0.02976	444.5	-0.02967
												445	-0.05165	445	-0.03783	445	-0.10093	445	-0.10812	445	-0.02987	445	-0.02974
												445.5	-0.05161	445.5	-0.03792	445.5	-0.10059	445.5	-0.10722	445.5	-0.02976	445.5	-0.02969
												446	-0.05168	446	-0.03783	446	-0.10026	446	-0.10633	446	-0.0297	446	-0.02968
												446.5	-0.05161	446.5	-0.03793	446.5	-0.09992	446.5	-0.10543	446.5	-0.02966	446.5	-0.02961
												447	-0.05173	447	-0.0378	447	-0.09959	447	-0.10454	447	-0.02976	447	-0.02974
												447.5	-0.05168	447.5	-0.03775	447.5	-0.09925	447.5	-0.10364	447.5	-0.02977	447.5	-0.02969
												448	-0.05162	448	-0.03782	448	-0.09892	448	-0.10275	448	-0.02979	448	-0.02973
												448.5	-0.05166	448.5	-0.03779	448.5	-0.09858	448.5	-0.10185	448.5	-0.02983	448.5	-0.02983
												449	-0.05151	449	-0.03789	449	-0.09825	449	-0.10096	449	-0.02968	449	-0.02973
												449.5	-0.05152	449.5	-0.03792	449.5	-0.09791	449.5	-0.10006	449.5	-0.0297	449.5	-0.02976
												450	-0.05158	450	-0.0379	450	-0.09758	450	-0.09917	450	-0.02967	450	-0.02972
												450.5	-0.05162	450.5	-0.03783	450.5	-0.09724	450.5	-0.09827	450.5	-0.02963	450.5	-0.0297
												451	-0.05158	451	-0.03782	451	-0.09691	451	-0.09738	451	-0.02969	451	-0.02979
												451.5	-0.05157	451.5	-0.03779	451.5	-0.09657	451.5	-0.09648	451.5	-0.02975	451.5	-0.02978
												452	-0.05152	452	-0.03781	452	-0.09624	452	-0.09559	452	-0.02972	452	-0.02983
												452.5	-0.05135	452.5	-0.03787	452.5	-0.0959	452.5	-0.09469	452.5	-0.02974	452.5	-0.02981
												453	-0.05144	453	-0.03785	453	-0.09557	453	-0.0938	453	-0.02966	453	-0.02985
												453.5	-0.05134	453.5	-0.03795	453.5	-0.09523	453.5	-0.0929	453.5	-0.02952	453.5	-0.02969
												454	-0.05138	454	-0.03791	454	-0.0949	454	-0.09201	454	-0.02964	454	-0.0298
												454.5	-0.05149	454.5	-0.03781	454.5	-0.09456	454.5	-0.09111	454.5	-0.02961	454.5	-0.02987
												455	-0.05138	455	-0.03784	455	-0.09423	455	-0.09022	455	-0.02955	455	-0.02975
												455.5	-0.05138	455.5	-0.03782	455.5	-0.09389	455.5	-0.08932	455.5	-0.02973	455.5	-0.02991
												456	-0.05135	456	-0.03784	456	-0.09356	456	-0.08843	456	-0.02965	456	-0.02989
												456.5	-0.05118	456.5	-0.03791	456.5	-0.09322	456.5	-0.08753	456.5	-0.02962	456.5	-0.02989
												457	-0.05116	457	-0.03791	457	-0.09289	457	-0.08664	457	-0.02964	457	-0.02987
												457.5	-0.05122	457.5	-0.03789	457.5	-0.09255	457.5	-0.08574	457.5	-0.02948	457.5	-0.0298
												458	-0.05115	458	-0.03794	458	-0.09222	458	-0.08485	458	-0.0295	458	-0.02976
												458.5	-0.0512	458.5	-0.03784	458.5	-0.09188	458.5	-0.08395	458.5	-0.02955	458.5	-0.0299
												459	-0.05119	459	-0.03777	459	-0.09155	459	-0.08306	459	-0.02956	459	-0.02991
												459.5	-0.05099	459.5	-0.03788	459.5	-0.09121	459.5	-0.08216	459.5	-0.02957	459.5	-0.02991
												460	-0.05098	460	-0.03787	460	-0.09088	460	-0.08127	460	-0.02963	460	-0.02994
												460.5	-0.05098	460.5	-0.03793	460.5	-0.09054	460.5	-0.08037	460.5	-0.02954	460.5	-0.02995
												461	-0.05086	461	-0.038	461	-0.09021	461	-0.07948	461	-0.02953	461	-0.02984
												461.5	-0.05091	461.5	-0.03784	461.5	-0.08987	461.5	-0.07858	461.5	-0.02943	461.5	-0.02989
												462	-0.05094	462	-0.03785	462	-0.08954	462	-0.07769	462	-0.02941	462	-0.02981
												462.5	-0.05083	462.5	-0.03783	462.5	-0.0892	462.5	-0.07679	462.5	-0.0295	462.5	-0.02991
												463	-0.05088	463	-0.03784	463	-0.08887	463	-0.0759	463	-0.02947	463	-0.02998
												463.5	-0.05072	463.5	-0.03783	463.5	-0.08853	463.5	-0.075	463.5	-0.02951	463.5	-0.02995
												464	-0.05056	464	-0.03798	464	-0.0882	464	-0.07411	464	-0.02958	464	-0.03
												464.5	-0.05067	464.5	-0.0379	464.5	-0.08786	464.5	-0.07321	464.5	-0.02946	464.5	-0.02992
												465	-0.05061	465	-0.03796	465	-0.08753	465	-0.07232	465	-0.02938	465	-0.02986
												465.5	-0.05064	465.5	-0.03791	465.5	-0.08719	465.5	-0.07142	465.5	-0.02941	465.5	-0.0299
												466	-0.05062	466	-0.03781	466	-0.08686	466	-0.07053	466	-0.0294	466	-0.02992
												466.5	-0.05055	466.5	-0.03782	466.5	-0.08652	466.5	-0.06963	466.5	-0.02938	466.5	-0.02992
												467	-0.05042	467	-0.03787	467	-0.08619	467	-0.06874	467	-0.0295	467	-0.03009
												467.5	-0.05033	467.5	-0.03789	467.5	-0.08585	467.5	-0.06784	467.5	-0.02942	467.5	-0.02996
												468	-0.05034	468	-0.03799	468	-0.08552	468	-0.06695	468	-0.02939	468	-0.02999
												468.5	-0.05026	468.5	-0.03809	468.5	-0.08518	468.5	-0.06605	468.5	-0.02946	468.5	-0.02991
												469	-0.0504	469	-0.03791	469	-0.08485	469	-0.06516	469	-0.02932	469	-0.02992
												469.5	-0.05027	469.5	-0.03789	469.5	-0.08451	469.5	-0.06426	469.5	-0.02932	469.5	-0.02994
												470	-0.05022	470	-0.03795	470	-0.08418	470	-0.06337	470	-0.02939	470	-0.02993
												470.5	-0.05025	470.5	-0.03786	470.5	-0.08384	470.5	-0.06247	470.5	-0.02933	470.5	-0.03012
												471	-0.05002	471	-0.03794	471	-0.08351	471	-0.06158	471	-0.02935	471	-0.03002
												471.5	-0.05001	471.5	-0.03802	471.5	-0.08317	471.5	-0.06068	471.5	-0.02952	471.5	-0.03012
												472	-0.05004	472	-0.03799	472	-0.08284	472	-0.05979	472	-0.02929	472	-0.02999
												472.5	-0.04995	472.5	-0.03804	472.5	-0.0825	472.5	-0.05889	472.5	-0.02934	472.5	-0.02996
												473	-0.05003	473	-0.03805	473	-0.08217	473	-0.058	473	-0.02933	473	-0.03004
												473.5	-0.04996	473.5	-0.03787	473.5	-0.08183	473.5	-0.0571	473.5	-0.02924	473.5	-0.02995
												474	-0.04992	474	-0.03795	474	-0.0815	474	-0.05621	474	-0.02928	474	-0.03004
												474.5	-0.04979	474.5	-0.03799	474.5	-0.08116	474.5	-0.05531	474.5	-0.02934	474.5	-0.03012
												475	-0.0498	475	-0.03793	475	-0.08083	475	-0.05442	475	-0.02934	475	-0.03008
												475.5	-0.04966	475.5	-0.0381	475.5	-0.08049	475.5	-0.05352	475.5	-0.02935	475.5	-0.03013
												476	-0.0497	476	-0.03805	476	-0.08016	476	-0.05263	476	-0.02934	476	-0.03003
												476.5	-0.0497	476.5	-0.038	476.5	-0.07982	476.5	-0.05173	476.5	-0.02927	476.5	-0.03002
												477	-0.04968	477	-0.03799	477	-0.07949	477	-0.05084	477	-0.02922	477	-0.02997
												477.5	-0.04964	477.5	-0.03801	477.5	-0.07915	477.5	-0.04994	477.5	-0.02924	477.5	-0.03011
												478	-0.04956	478	-0.03793	478	-0.07882	478	-0.04905	478	-0.02917	478	-0.03008
												478.5	-0.04944	478.5	-0.03795	478.5	-0.07848	478.5	-0.04815	478.5	-0.02929	478.5	-0.03019
												479	-0.04942	479	-0.03809	479	-0.07815	479	-0.04726	479	-0.02929	479	-0.03014
												479.5	-0.04945	479.5	-0.03799	479.5	-0.07781	479.5	-0.04636	479.5	-0.0292	479.5	-0.03008
												480	-0.04936	480	-0.03811	480	-0.07748	480	-0.04547	480	-0.02931	480	-0.03012
												480.5	-0.04944	480.5	-0.03802	480.5	-0.07714	480.5	-0.04457	480.5	-0.02923	480.5	-0.02999
												481	-0.04945	481	-0.03794	481	-0.07681	481	-0.04368	481	-0.02916	481	-0.03004
												481.5	-0.04931	481.5	-0.03803	481.5	-0.07647	481.5	-0.04278	481.5	-0.02919	481.5	-0.03018
												482	-0.04933	482	-0.0379	482	-0.07614	482	-0.04189	482	-0.02926	482	-0.03022
												482.5	-0.04912	482.5	-0.03805	482.5	-0.0758	482.5	-0.04099	482.5	-0.02915	482.5	-0.03015
												483	-0.04918	483	-0.03805	483	-0.07547	483	-0.0401	483	-0.02933	483	-0.03024
												483.5	-0.04917	483.5	-0.03808	483.5	-0.07513	483.5	-0.0392	483.5	-0.02919	483.5	-0.03013
												484	-0.04923	484	-0.03804	484	-0.0748	484	-0.03831	484	-0.02915	484	-0.03004
												484.5	-0.04917	484.5	-0.03803	484.5	-0.07446	484.5	-0.03741	484.5	-0.02925	484.5	-0.03013
												485	-0.04916	485	-0.03794	485	-0.07413	485	-0.03652	485	-0.02915	485	-0.03013
												485.5	-0.04909	485.5	-0.03798	485.5	-0.07379	485.5	-0.03537	485.5	-0.02911	485.5	-0.03021
												486	-0.04898	486	-0.03804	486	-0.07346	486	-0.03526	486	-0.02913	486	-0.03026
												486.5	-0.04905	486.5	-0.038	486.5	-0.07312	486.5	-0.03536	486.5	-0.0292	486.5	-0.03023
												487	-0.04894	487	-0.03814	487	-0.07279	487	-0.03545	487	-0.02915	487	-0.03021
												487.5	-0.04896	487.5	-0.03809	487.5	-0.07245	487.5	-0.03536	487.5	-0.02919	487.5	-0.03018
												488	-0.04903	488	-0.03801	488	-0.07212	488	-0.03542	488	-0.02918	488	-0.03013
												488.5	-0.04894	488.5	-0.03806	488.5	-0.07178	488.5	-0.03534	488.5	-0.02907	488.5	-0.03019
												489	-0.04901	489	-0.03796	489	-0.07145	489	-0.03532	489	-0.02919	489	-0.03026
												489.5	-0.04886	489.5	-0.03799	489.5	-0.07111	489.5	-0.03538	489.5	-0.02904	489.5	-0.03029
												490	-0.04879	490	-0.03809	490	-0.07078	490	-0.03537	490	-0.02909	490	-0.03033
												490.5	-0.04877	490.5	-0.0381	490.5	-0.07044	490.5	-0.0355	490.5	-0.0292	490.5	-0.03032
												491	-0.04884	491	-0.0381	491	-0.07011	491	-0.03546	491	-0.02911	491	-0.03021
												491.5	-0.0488	491.5	-0.03814	491.5	-0.06977	491.5	-0.03549	491.5	-0.02913	491.5	-0.03022
												492	-0.04886	492	-0.03807	492	-0.06944	492	-0.0354	492	-0.02914	492	-0.03025
												492.5	-0.04885	492.5	-0.03797	492.5	-0.0691	492.5	-0.03545	492.5	-0.02903	492.5	-0.03026
												493	-0.04873	493	-0.0381	493	-0.06877	493	-0.03543	493	-0.02901	493	-0.03034
												493.5	-0.04875	493.5	-0.03798	493.5	-0.06843	493.5	-0.03536	493.5	-0.02912	493.5	-0.03036
												494	-0.04862	494	-0.03811	494	-0.0681	494	-0.03559	494	-0.02906	494	-0.03028
												494.5	-0.04854	494.5	-0.0382	494.5	-0.06776	494.5	-0.0355	494.5	-0.0291	494.5	-0.03037
												495	-0.04874	495	-0.03812	495	-0.06743	495	-0.0355	495	-0.02923	495	-0.03026
												495.5	-0.04869	495.5	-0.03811	495.5	-0.06709	495.5	-0.03558	495.5	-0.02907	495.5	-0.0302
												496	-0.0486	496	-0.03805	496	-0.06676	496	-0.03551	496	-0.02908	496	-0.03033
												496.5	-0.04865	496.5	-0.03799	496.5	-0.06642	496.5	-0.03549	496.5	-0.02906	496.5	-0.03027
												497	-0.04858	497	-0.03806	497	-0.06609	497	-0.03554	497	-0.02902	497	-0.0304
												497.5	-0.04842	497.5	-0.03812	497.5	-0.06575	497.5	-0.03551	497.5	-0.02897	497.5	-0.03042
												498	-0.04856	498	-0.0381	498	-0.06542	498	-0.03555	498	-0.02916	498	-0.03041
												498.5	-0.04842	498.5	-0.03814	498.5	-0.06508	498.5	-0.03563	498.5	-0.02908	498.5	-0.03029
												499	-0.04852	499	-0.03822	499	-0.06475	499	-0.03554	499	-0.02908	499	-0.03037
												499.5	-0.04856	499.5	-0.03804	499.5	-0.06441	499.5	-0.03558	499.5	-0.02917	499.5	-0.03032
												500	-0.04845	500	-0.03803	500	-0.06408	500	-0.03554	500	-0.02899	500	-0.03029
												500.5	-0.04835	500.5	-0.03805	500.5	-0.06374	500.5	-0.03553	500.5	-0.02908	500.5	-0.03046
												501	-0.0484	501	-0.03802	501	-0.06341	501	-0.03555	501	-0.02906	501	-0.03044
												501.5	-0.04828	501.5	-0.03811	501.5	-0.06307	501.5	-0.03559	501.5	-0.02902	501.5	-0.03039
												502	-0.04826	502	-0.03815	502	-0.06274	502	-0.03562	502	-0.0291	502	-0.03048
												502.5	-0.04838	502.5	-0.03806	502.5	-0.0624	502.5	-0.0357	502.5	-0.0291	502.5	-0.03031
												503	-0.04834	503	-0.03814	503	-0.06207	503	-0.03562	503	-0.02912	503	-0.03029
												503.5	-0.04834	503.5	-0.03806	503.5	-0.06173	503.5	-0.03552	503.5	-0.02909	503.5	-0.03042
												504	-0.04837	504	-0.03794	504	-0.0614	504	-0.03558	504	-0.02908	504	-0.03042
												504.5	-0.04814	504.5	-0.03798	504.5	-0.06106	504.5	-0.03557	504.5	-0.02892	504.5	-0.03047
												505	-0.04817	505	-0.03803	505	-0.06073	505	-0.03557	505	-0.02905	505	-0.03056
												505.5	-0.04817	505.5	-0.03806	505.5	-0.06039	505.5	-0.0357	505.5	-0.029	505.5	-0.03046
												506	-0.04812	506	-0.03811	506	-0.06006	506	-0.03563	506	-0.02909	506	-0.03041
												506.5	-0.04826	506.5	-0.03804	506.5	-0.05972	506.5	-0.03564	506.5	-0.02917	506.5	-0.03044
												507	-0.04815	507	-0.03793	507	-0.05939	507	-0.03563	507	-0.02902	507	-0.03037
												507.5	-0.04821	507.5	-0.03797	507.5	-0.05905	507.5	-0.03555	507.5	-0.02906	507.5	-0.03043
												508	-0.04806	508	-0.03798	508	-0.05872	508	-0.03553	508	-0.02903	508	-0.03053
												508.5	-0.04803	508.5	-0.03785	508.5	-0.05838	508.5	-0.03563	508.5	-0.02897	508.5	-0.03057
												509	-0.04793	509	-0.03806	509	-0.05805	509	-0.03559	509	-0.02897	509	-0.03053
												509.5	-0.04806	509.5	-0.038	509.5	-0.05771	509.5	-0.0356	509.5	-0.02908	509.5	-0.03063
												510	-0.04805	510	-0.03797	510	-0.05738	510	-0.03568	510	-0.02908	510	-0.03043
												510.5	-0.04804	510.5	-0.03805	510.5	-0.05704	510.5	-0.03557	510.5	-0.02908	510.5	-0.03048
												511	-0.0481	511	-0.03785	511	-0.05671	511	-0.03556	511	-0.02914	511	-0.03055
												511.5	-0.04794	511.5	-0.03787	511.5	-0.05637	511.5	-0.03557	511.5	-0.02896	511.5	-0.03048
												512	-0.04794	512	-0.03788	512	-0.05604	512	-0.03547	512	-0.02902	512	-0.03065
												512.5	-0.04785	512.5	-0.03782	512.5	-0.0557	512.5	-0.03554	512.5	-0.02898	512.5	-0.03066
												513	-0.04787	513	-0.03794	513	-0.05537	513	-0.03557	513	-0.029	513	-0.03056
												513.5	-0.04787	513.5	-0.03795	513.5	-0.05503	513.5	-0.03556	513.5	-0.02913	513.5	-0.03062
												514	-0.04792	514	-0.03793	514	-0.0547	514	-0.03552	514	-0.02911	514	-0.03057
												514.5	-0.04788	514.5	-0.03774	514.5	-0.05436	514.5	-0.03555	514.5	-0.02908	514.5	-0.03054
												515	-0.04784	515	-0.03781	515	-0.05403	515	-0.03545	515	-0.02909	515	-0.03061
												515.5	-0.04781	515.5	-0.03773	515.5	-0.05369	515.5	-0.03536	515.5	-0.02901	515.5	-0.03062
												516	-0.0477	516	-0.03777	516	-0.05336	516	-0.03551	516	-0.02896	516	-0.0306
												516.5	-0.0477	516.5	-0.03783	516.5	-0.05302	516.5	-0.03547	516.5	-0.02906	516.5	-0.03074
												517	-0.04768	517	-0.03783	517	-0.05269	517	-0.03552	517	-0.02901	517	-0.03071
												517.5	-0.0477	517.5	-0.03786	517.5	-0.05235	517.5	-0.03552	517.5	-0.02908	517.5	-0.03057
												518	-0.0478	518	-0.03776	518	-0.05202	518	-0.03546	518	-0.02918	518	-0.03071
												518.5	-0.04768	518.5	-0.03767	518.5	-0.05168	518.5	-0.03548	518.5	-0.02906	518.5	-0.03059
												519	-0.04763	519	-0.03763	519	-0.05135	519	-0.03545	519	-0.02905	519	-0.03067
												519.5	-0.0476	519.5	-0.03767	519.5	-0.05101	519.5	-0.03539	519.5	-0.0291	519.5	-0.03072
												520	-0.04757	520	-0.03767	520	-0.05068	520	-0.03537	520	-0.029	520	-0.03078
												520.5	-0.04754	520.5	-0.03776	520.5	-0.05034	520.5	-0.03553	520.5	-0.02899	520.5	-0.0307
												521	-0.04757	521	-0.03771	521	-0.05001	521	-0.03546	521	-0.02911	521	-0.03083
												521.5	-0.04763	521.5	-0.03771	521.5	-0.04967	521.5	-0.03552	521.5	-0.02908	521.5	-0.03071
												522	-0.04748	522	-0.03766	522	-0.04934	522	-0.03546	522	-0.02912	522	-0.03061
												522.5	-0.04755	522.5	-0.03755	522.5	-0.049	522.5	-0.03532	522.5	-0.02917	522.5	-0.03086
												523	-0.04737	523	-0.03754	523	-0.04867	523	-0.03542	523	-0.02897	523	-0.03068
												523.5	-0.04731	523.5	-0.03759	523.5	-0.04833	523.5	-0.03537	523.5	-0.02904	523.5	-0.03075
												524	-0.04734	524	-0.03765	524	-0.048	524	-0.03537	524	-0.02899	524	-0.03091
												524.5	-0.04731	524.5	-0.03763	524.5	-0.04766	524.5	-0.03545	524.5	-0.02895	524.5	-0.03079
												525	-0.0473	525	-0.03765	525	-0.04733	525	-0.03548	525	-0.02912	525	-0.03078
												525.5	-0.04738	525.5	-0.03754	525.5	-0.04699	525.5	-0.03535	525.5	-0.02912	525.5	-0.03086
												526	-0.04726	526	-0.03749	526	-0.04666	526	-0.0354	526	-0.02908	526	-0.03074
												526.5	-0.04716	526.5	-0.03752	526.5	-0.04632	526.5	-0.0353	526.5	-0.02912	526.5	-0.03077
												527	-0.04715	527	-0.03741	527	-0.04599	527	-0.03533	527	-0.02905	527	-0.03089
												527.5	-0.04704	527.5	-0.03747	527.5	-0.04565	527.5	-0.03538	527.5	-0.02896	527.5	-0.03087
												528	-0.04705	528	-0.03759	528	-0.04532	528	-0.03536	528	-0.02902	528	-0.03084
												528.5	-0.04712	528.5	-0.0375	528.5	-0.04498	528.5	-0.03537	528.5	-0.02906	528.5	-0.03098
												529	-0.04705	529	-0.03757	529	-0.04465	529	-0.03543	529	-0.02904	529	-0.03078
												529.5	-0.04699	529.5	-0.03746	529.5	-0.04431	529.5	-0.03536	529.5	-0.02918	529.5	-0.03088
												530	-0.04706	530	-0.03736	530	-0.04398	530	-0.03526	530	-0.02907	530	-0.0309
												530.5	-0.04682	530.5	-0.03736	530.5	-0.04364	530.5	-0.03526	530.5	-0.0291	530.5	-0.03084
												531	-0.04686	531	-0.03743	531	-0.04331	531	-0.03528	531	-0.02907	531	-0.03095
												531.5	-0.04687	531.5	-0.0374	531.5	-0.04297	531.5	-0.03524	531.5	-0.02899	531.5	-0.03103
												532	-0.04673	532	-0.03749	532	-0.04264	532	-0.03531	532	-0.02904	532	-0.03087
												532.5	-0.04678	532.5	-0.03753	532.5	-0.0423	532.5	-0.03527	532.5	-0.02911	532.5	-0.03102
												533	-0.04687	533	-0.03732	533	-0.04197	533	-0.03533	533	-0.02916	533	-0.03095
												533.5	-0.04665	533.5	-0.03739	533.5	-0.04163	533.5	-0.03527	533.5	-0.0291	533.5	-0.03087
												534	-0.0467	534	-0.03734	534	-0.0413	534	-0.03513	534	-0.02919	534	-0.03096
												534.5	-0.04659	534.5	-0.03728	534.5	-0.04096	534.5	-0.03523	534.5	-0.02911	534.5	-0.03094
												535	-0.04647	535	-0.0374	535	-0.04063	535	-0.03513	535	-0.02898	535	-0.031
												535.5	-0.04653	535.5	-0.03746	535.5	-0.04029	535.5	-0.0352	535.5	-0.02915	535.5	-0.03106
												536	-0.04658	536	-0.03738	536	-0.03996	536	-0.03528	536	-0.02903	536	-0.03103
												536.5	-0.04651	536.5	-0.03741	536.5	-0.03962	536.5	-0.03525	536.5	-0.02911	536.5	-0.03103
												537	-0.04651	537	-0.03736	537	-0.03929	537	-0.03516	537	-0.02919	537	-0.03098
												537.5	-0.04647	537.5	-0.03726	537.5	-0.03895	537.5	-0.03519	537.5	-0.02918	537.5	-0.03101
												538	-0.04628	538	-0.03737	538	-0.03862	538	-0.03506	538	-0.02912	538	-0.03092
												538.5	-0.04631	538.5	-0.03734	538.5	-0.03828	538.5	-0.03503	538.5	-0.02915	538.5	-0.03105
												539	-0.04631	539	-0.03737	539	-0.03795	539	-0.03515	539	-0.02904	539	-0.03105
												539.5	-0.04619	539.5	-0.03754	539.5	-0.03761	539.5	-0.03508	539.5	-0.02906	539.5	-0.03107
												540	-0.04637	540	-0.03747	540	-0.03728	540	-0.03511	540	-0.02916	540	-0.03121
												540.5	-0.0463	540.5	-0.03742	540.5	-0.03694	540.5	-0.03514	540.5	-0.02912	540.5	-0.03102
												541	-0.04616	541	-0.03735	541	-0.03661	541	-0.03504	541	-0.02919	541	-0.0311
												541.5	-0.0462	541.5	-0.03731	541.5	-0.03627	541.5	-0.03497	541.5	-0.02917	541.5	-0.03105
												542	-0.04599	542	-0.03734	542	-0.03594	542	-0.03501	542	-0.02912	542	-0.03108
												542.5	-0.04601	542.5	-0.03747	542.5	-0.0356	542.5	-0.03499	542.5	-0.02912	542.5	-0.03114
												543	-0.046	543	-0.03751	543	-0.03527	543	-0.03497	543	-0.02911	543	-0.03118
												543.5	-0.04603	543.5	-0.03751	543.5	-0.03493	543.5	-0.03513	543.5	-0.02907	543.5	-0.03122
												544	-0.04595	544	-0.03761	544	-0.03381	544	-0.03504	544	-0.02912	544	-0.03117
												544.5	-0.04603	544.5	-0.03739	544.5	-0.03376	544.5	-0.03498	544.5	-0.02919	544.5	-0.03122
												545	-0.04589	545	-0.03746	545	-0.03377	545	-0.03504	545	-0.02912	545	-0.03106
												545.5	-0.04578	545.5	-0.03748	545.5	-0.03364	545.5	-0.03485	545.5	-0.02919	545.5	-0.03112
												546	-0.04583	546	-0.0375	546	-0.03368	546	-0.0349	546	-0.02917	546	-0.03124
												546.5	-0.04568	546.5	-0.03758	546.5	-0.0338	546.5	-0.03494	546.5	-0.02905	546.5	-0.03115
												547	-0.04583	547	-0.03761	547	-0.03378	547	-0.0349	547	-0.02912	547	-0.03127
												547.5	-0.04571	547.5	-0.03763	547.5	-0.03379	547.5	-0.03499	547.5	-0.02914	547.5	-0.03129
												548	-0.04572	548	-0.0376	548	-0.0338	548	-0.03499	548	-0.02909	548	-0.03125
												548.5	-0.04569	548.5	-0.0376	548.5	-0.03368	548.5	-0.03491	548.5	-0.0292	548.5	-0.03117
												549	-0.04561	549	-0.03757	549	-0.03364	549	-0.03488	549	-0.02918	549	-0.03124
												549.5	-0.04544	549.5	-0.03762	549.5	-0.03371	549.5	-0.03489	549.5	-0.02911	549.5	-0.03113
												550	-0.04554	550	-0.03774	550	-0.03366	550	-0.03479	550	-0.02921	550	-0.03125
												550.5	-0.04548	550.5	-0.03776	550.5	-0.03369	550.5	-0.0349	550.5	-0.02911	550.5	-0.03134
												551	-0.04546	551	-0.03783	551	-0.03376	551	-0.03488	551	-0.02905	551	-0.0313
												551.5	-0.04557	551.5	-0.03778	551.5	-0.03365	551.5	-0.0349	551.5	-0.02915	551.5	-0.03139
												552	-0.04535	552	-0.0378	552	-0.0337	552	-0.03492	552	-0.02912	552	-0.03135
												552.5	-0.04532	552.5	-0.03774	552.5	-0.03359	552.5	-0.03487	552.5	-0.02917	552.5	-0.03121
												553	-0.0453	553	-0.03778	553	-0.03357	553	-0.03476	553	-0.02923	553	-0.0313
												553.5	-0.04512	553.5	-0.03787	553.5	-0.03361	553.5	-0.0348	553.5	-0.02919	553.5	-0.03127
												554	-0.04515	554	-0.038	554	-0.03364	554	-0.03478	554	-0.02909	554	-0.03133
												554.5	-0.0452	554.5	-0.03803	554.5	-0.03367	554.5	-0.03476	554.5	-0.02914	554.5	-0.03139
												555	-0.04515	555	-0.03803	555	-0.03363	555	-0.0349	555	-0.02912	555	-0.03148
												555.5	-0.04513	555.5	-0.03811	555.5	-0.03369	555.5	-0.03488	555.5	-0.02905	555.5	-0.03134
												556	-0.0451	556	-0.03796	556	-0.03353	556	-0.03475	556	-0.02923	556	-0.03138
												556.5	-0.04494	556.5	-0.03807	556.5	-0.03351	556.5	-0.03477	556.5	-0.02912	556.5	-0.0313
												557	-0.04494	557	-0.03809	557	-0.03352	557	-0.03472	557	-0.02913	557	-0.03132
												557.5	-0.04495	557.5	-0.03817	557.5	-0.0335	557.5	-0.03469	557.5	-0.0292	557.5	-0.03142
												558	-0.04479	558	-0.03834	558	-0.03364	558	-0.03478	558	-0.02909	558	-0.03144
												558.5	-0.04494	558.5	-0.03834	558.5	-0.03354	558.5	-0.03475	558.5	-0.02911	558.5	-0.0315
												559	-0.0449	559	-0.03833	559	-0.0336	559	-0.03478	559	-0.02911	559	-0.03152
												559.5	-0.04478	559.5	-0.03835	559.5	-0.03354	559.5	-0.03478	559.5	-0.02906	559.5	-0.03146
												560	-0.04476	560	-0.03832	560	-0.03346	560	-0.03479	560	-0.0291	560	-0.03138
												560.5	-0.04468	560.5	-0.03838	560.5	-0.0334	560.5	-0.03462	560.5	-0.02923	560.5	-0.03142
												561	-0.0446	561	-0.03844	561	-0.03346	561	-0.03467	561	-0.02911	561	-0.0314
												561.5	-0.04457	561.5	-0.0386	561.5	-0.03345	561.5	-0.03465	561.5	-0.02911	561.5	-0.03151
												562	-0.04461	562	-0.03859	562	-0.03356	562	-0.0347	562	-0.02911	562	-0.03158
												562.5	-0.04453	562.5	-0.03872	562.5	-0.03358	562.5	-0.03477	562.5	-0.02895	562.5	-0.03149
												563	-0.04468	563	-0.03871	563	-0.03343	563	-0.03469	563	-0.02909	563	-0.03161
												563.5	-0.04453	563.5	-0.03862	563.5	-0.03345	563.5	-0.03471	563.5	-0.02905	563.5	-0.03151
												564	-0.04437	564	-0.03873	564	-0.03338	564	-0.0347	564	-0.02904	564	-0.03148
												564.5	-0.04443	564.5	-0.03874	564.5	-0.03334	564.5	-0.03463	564.5	-0.02907	564.5	-0.03147
												565	-0.04436	565	-0.03886	565	-0.03341	565	-0.03457	565	-0.02917	565	-0.03151
												565.5	-0.04429	565.5	-0.03897	565.5	-0.03351	565.5	-0.03462	565.5	-0.02909	565.5	-0.03157
												566	-0.04442	566	-0.03908	566	-0.03348	566	-0.03462	566	-0.02906	566	-0.03169
												566.5	-0.0443	566.5	-0.039	566.5	-0.03349	566.5	-0.03468	566.5	-0.02903	566.5	-0.03164
												567	-0.04428	567	-0.03907	567	-0.03344	567	-0.03471	567	-0.02899	567	-0.03154
												567.5	-0.04426	567.5	-0.03911	567.5	-0.03335	567.5	-0.03461	567.5	-0.02906	567.5	-0.03159
												568	-0.04417	568	-0.03905	568	-0.03339	568	-0.03465	568	-0.02906	568	-0.03154
												568.5	-0.04406	568.5	-0.03925	568.5	-0.03336	568.5	-0.03456	568.5	-0.02909	568.5	-0.03152
												569	-0.04419	569	-0.03935	569	-0.03335	569	-0.03453	569	-0.02915	569	-0.03167
												569.5	-0.04414	569.5	-0.03937	569.5	-0.03353	569.5	-0.03462	569.5	-0.02907	569.5	-0.03169
												570	-0.04415	570	-0.03951	570	-0.03345	570	-0.03466	570	-0.029	570	-0.03171
												570.5	-0.04416	570.5	-0.03942	570.5	-0.03346	570.5	-0.03465	570.5	-0.02902	570.5	-0.03177
												571	-0.04412	571	-0.03939	571	-0.03335	571	-0.03464	571	-0.02897	571	-0.03164
												571.5	-0.04401	571.5	-0.03952	571.5	-0.03333	571.5	-0.03464	571.5	-0.02902	571.5	-0.03159
												572	-0.04393	572	-0.03952	572	-0.03329	572	-0.03448	572	-0.02916	572	-0.03165
												572.5	-0.04391	572.5	-0.03958	572.5	-0.03343	572.5	-0.03458	572.5	-0.0291	572.5	-0.03162
												573	-0.04389	573	-0.03977	573	-0.0334	573	-0.0345	573	-0.02909	573	-0.03164
												573.5	-0.044	573.5	-0.03976	573.5	-0.03342	573.5	-0.03451	573.5	-0.02911	573.5	-0.03182
												574	-0.04392	574	-0.03978	574	-0.03349	574	-0.03469	574	-0.02896	574	-0.03173
												574.5	-0.04392	574.5	-0.03981	574.5	-0.03324	574.5	-0.03456	574.5	-0.02901	574.5	-0.03183
												575	-0.04387	575	-0.03972	575	-0.03329	575	-0.03464	575	-0.02899	575	-0.0317
												575.5	-0.04375	575.5	-0.03987	575.5	-0.0333	575.5	-0.03455	575.5	-0.02903	575.5	-0.0317
												576	-0.04379	576	-0.03992	576	-0.03323	576	-0.0345	576	-0.02914	576	-0.03174
												576.5	-0.04376	576.5	-0.04	576.5	-0.03337	576.5	-0.0345	576.5	-0.02915	576.5	-0.03174
												577	-0.04374	577	-0.04011	577	-0.03342	577	-0.03457	577	-0.02913	577	-0.03179
												577.5	-0.04379	577.5	-0.04017	577.5	-0.03334	577.5	-0.03449	577.5	-0.02904	577.5	-0.0318
												578	-0.04372	578	-0.04004	578	-0.03334	578	-0.03463	578	-0.02904	578	-0.0319
												578.5	-0.04369	578.5	-0.04006	578.5	-0.0333	578.5	-0.03464	578.5	-0.02897	578.5	-0.03179
												579	-0.04363	579	-0.04019	579	-0.03319	579	-0.03448	579	-0.02906	579	-0.03179
												579.5	-0.0436	579.5	-0.0401	579.5	-0.03321	579.5	-0.03454	579.5	-0.02908	579.5	-0.03174
												580	-0.04351	580	-0.04029	580	-0.03329	580	-0.03451	580	-0.0291	580	-0.03173
												580.5	-0.04362	580.5	-0.04034	580.5	-0.03327	580.5	-0.03448	580.5	-0.02912	580.5	-0.03193
												581	-0.04358	581	-0.04039	581	-0.03338	581	-0.03453	581	-0.0291	581	-0.03187
												581.5	-0.04358	581.5	-0.0404	581.5	-0.0333	581.5	-0.03454	581.5	-0.02897	581.5	-0.03188
												582	-0.04362	582	-0.04033	582	-0.03319	582	-0.03452	582	-0.02901	582	-0.03193
												582.5	-0.04345	582.5	-0.04033	582.5	-0.0332	582.5	-0.0346	582.5	-0.02902	582.5	-0.03184
												583	-0.04343	583	-0.04042	583	-0.03317	583	-0.03455	583	-0.02892	583	-0.03178
												583.5	-0.04344	583.5	-0.04047	583.5	-0.03308	583.5	-0.03438	583.5	-0.02912	583.5	-0.03186
												584	-0.04342	584	-0.04055	584	-0.03324	584	-0.03448	584	-0.02907	584	-0.03182
												584.5	-0.04339	584.5	-0.04066	584.5	-0.03328	584.5	-0.03449	584.5	-0.02903	584.5	-0.03187
												585	-0.04351	585	-0.04062	585	-0.03314	585	-0.03442	585	-0.02903	585	-0.03203
												585.5	-0.04339	585.5	-0.04063	585.5	-0.03325	585.5	-0.03457	585.5	-0.02895	585.5	-0.03188
												586	-0.0434	586	-0.04061	586	-0.03311	586	-0.03451	586	-0.02891	586	-0.03194
												586.5	-0.04332	586.5	-0.04049	586.5	-0.03309	586.5	-0.03451	586.5	-0.02894	586.5	-0.03187
												587	-0.04322	587	-0.04068	587	-0.03317	587	-0.0345	587	-0.02898	587	-0.03184
												587.5	-0.04334	587.5	-0.04075	587.5	-0.03311	587.5	-0.03443	587.5	-0.02901	587.5	-0.03189
												588	-0.04328	588	-0.04078	588	-0.03322	588	-0.03437	588	-0.02899	588	-0.03188
												588.5	-0.04328	588.5	-0.04081	588.5	-0.03319	588.5	-0.03452	588.5	-0.029	588.5	-0.03193
												589	-0.04332	589	-0.04082	589	-0.03324	589	-0.03449	589	-0.02887	589	-0.03195
												589.5	-0.04333	589.5	-0.04071	589.5	-0.03308	589.5	-0.03452	589.5	-0.02889	589.5	-0.03202
												590	-0.04318	590	-0.04076	590	-0.03314	590	-0.03456	590	-0.02888	590	-0.03188
												590.5	-0.04318	590.5	-0.04081	590.5	-0.03301	590.5	-0.0345	590.5	-0.02885	590.5	-0.03189
												591	-0.04317	591	-0.04074	591	-0.03306	591	-0.03446	591	-0.02894	591	-0.03193
												591.5	-0.0431	591.5	-0.04094	591.5	-0.03317	591.5	-0.03443	591.5	-0.02894	591.5	-0.03191
												592	-0.04332	592	-0.04096	592	-0.03313	592	-0.03449	592	-0.02898	592	-0.03196
												592.5	-0.04324	592.5	-0.04089	592.5	-0.03319	592.5	-0.03448	592.5	-0.02893	592.5	-0.03207
												593	-0.04312	593	-0.04101	593	-0.03316	593	-0.03459	593	-0.02883	593	-0.03203
												593.5	-0.04328	593.5	-0.04081	593.5	-0.03302	593.5	-0.03451	593.5	-0.0288	593.5	-0.032
												594	-0.04309	594	-0.04082	594	-0.03308	594	-0.03451	594	-0.02886	594	-0.03196
												594.5	-0.04306	594.5	-0.04094	594.5	-0.03304	594.5	-0.03454	594.5	-0.02879	594.5	-0.03192
												595	-0.04312	595	-0.04097	595	-0.03309	595	-0.03444	595	-0.02893	595	-0.032
												595.5	-0.04309	595.5	-0.04097	595.5	-0.03312	595.5	-0.03448	595.5	-0.02898	595.5	-0.03198
												596	-0.0431	596	-0.04109	596	-0.03316	596	-0.03448	596	-0.02888	596	-0.03199
												596.5	-0.04323	596.5	-0.04099	596.5	-0.0331	596.5	-0.03449	596.5	-0.02891	596.5	-0.03215
												597	-0.04314	597	-0.04091	597	-0.03306	597	-0.03461	597	-0.02882	597	-0.03206
												597.5	-0.04307	597.5	-0.041	597.5	-0.03303	597.5	-0.03455	597.5	-0.02875	597.5	-0.03203
												598	-0.04315	598	-0.0409	598	-0.03303	598	-0.03452	598	-0.02886	598	-0.03203
												598.5	-0.04297	598.5	-0.04099	598.5	-0.03309	598.5	-0.0345	598.5	-0.02883	598.5	-0.032
												599	-0.04304	599	-0.04104	599	-0.03307	599	-0.03449	599	-0.02885	599	-0.03202
												599.5	-0.04313	599.5	-0.04109	599.5	-0.03318	599.5	-0.03447	599.5	-0.02892	599.5	-0.0321
												600	-0.04313	600	-0.04105	600	-0.03312	600	-0.03449	600	-0.02892	600	-0.03213
[truncated: 53 more columns]

## Sheet: Supplementary Figure 3
Supplementary Figure 3
Oxidation																						Reduction
0s		1s		2s		3s		4s		5s		6s		7s		8s		120s		240s		0s		3s		6s		9s		12s		15s		18s		21s		24s		300s		600s
Raman shift (x)	Intensity (y)	Raman shift (x)	Intensity (y)	Raman shift (x)	Intensity (y)	Raman shift (x)	Intensity (y)	Raman shift (x)	Intensity (y)	Raman shift (x)	Intensity (y)	Raman shift (x)	Intensity (y)	Raman shift (x)	Intensity (y)	Raman shift (x)	Intensity (y)	Raman shift (x)	Intensity (y)	Raman shift (x)	Intensity (y)	Raman shift (x)	Intensity (y)	Raman shift (x)	Intensity (y)	Raman shift (x)	Intensity (y)	Raman shift (x)	Intensity (y)	Raman shift (x)	Intensity (y)	Raman shift (x)	Intensity (y)	Raman shift (x)	Intensity (y)	Raman shift (x)	Intensity (y)	Raman shift (x)	Intensity (y)	Raman shift (x)	Intensity (y)	Raman shift (x)	Intensity (y)
300.95	19.455	300.95	71.57	300.95	58.08	300.95	59.77	300.95	49.52	300.95	63.71	300.95	148.9	300.95	191.07	300.95	232.16	300.95	298.83	300.95	311.2	300.95	374.28	300.95	393.79	300.95	426.51	300.95	372.17	300.95	340.65	300.95	185.75	300.95	108.84	300.95	55.42	300.95	24.37	300.95	22.78	300.95	40.405
303.2	18.93	303.2	56.54	303.2	62.24	303.2	71.78	303.2	43.64	303.2	80.12	303.2	97.57	303.2	172.71	303.2	199.63	303.2	283.02	303.2	294	303.2	288.07	303.2	338.99	303.2	371.03	303.2	336.2	303.2	271.55	303.2	183.83	303.2	100.27	303.2	56.34	303.2	22.94	303.2	30.99	303.2	62.675
305.45	35.29	305.45	62.49	305.45	50.41	305.45	65.77	305.45	36.76	305.45	53.52	305.45	104.23	305.45	151.35	305.45	190.11	305.45	234.22	305.45	242.82	305.45	289.86	305.45	291.19	305.45	283.55	305.45	319.23	305.45	271.46	305.45	159.9	305.45	81.71	305.45	47.26	305.45	19.49	305.45	19.63	305.45	41.84
307.7	23.545	307.7	32.41	307.7	34.56	307.7	40.74	307.7	37.87	307.7	45.91	307.7	83.88	307.7	121.98	307.7	172.6	307.7	187.41	307.7	221.64	307.7	246.64	307.7	264.39	307.7	243.07	307.7	262.26	307.7	233.38	307.7	124.99	307.7	83.14	307.7	29.18	307.7	21.03	307.7	23.195	307.7	51.41
309.95	35.695	309.95	32.32	309.95	29.71	309.95	33.68	309.95	21.97	309.95	38.28	309.95	106.5	309.95	115.6	309.95	116.07	309.95	178.59	309.95	197.46	309.95	223.4	309.95	229.57	309.95	221.58	309.95	198.28	309.95	182.29	309.95	118.08	309.95	50.58	309.95	34.09	309.95	13.57	309.95	26.695	309.95	57.88
312.19	34.74	312.19	33.2	312.19	31.85	312.19	33.61	312.19	25.06	312.19	41.64	312.19	54.1	312.19	98.2	312.19	105.54	312.19	137.74	312.19	171.27	312.19	180.12	312.19	208.74	312.19	221.08	312.19	186.29	312.19	153.19	312.19	105.16	312.19	54.01	312.19	34	312.19	19.09	312.19	31.63	312.19	50.75
314.44	26.685	314.44	36.05	314.44	13.97	314.44	7.5	314.44	23.13	314.44	10.97	314.44	68.67	314.44	80.77	314.44	76.98	314.44	112.87	314.44	149.06	314.44	132.81	314.44	166.87	314.44	143.56	314.44	127.27	314.44	113.08	314.44	70.25	314.44	50.43	314.44	33.9	314.44	0.6	314.44	30.495	314.44	51.525
316.69	31.025	316.69	23.87	316.69	2.07	316.69	17.36	316.69	23.18	316.69	16.28	316.69	41.2	316.69	52.31	316.69	55.4	316.69	91.95	316.69	107.82	316.69	112.46	316.69	116.96	316.69	121	316.69	122.22	316.69	106.95	316.69	53.32	316.69	33.85	316.69	27.78	316.69	18.09	316.69	27.795	316.69	64.21
318.93	35.265	318.93	14.64	318.93	-0.84	318.93	24.19	318.93	9.21	318.93	4.56	318.93	33.69	318.93	75.81	318.93	50.79	318.93	81.99	318.93	118.56	318.93	102.04	318.93	98.01	318.93	105.4	318.93	79.13	318.93	64.79	318.93	48.38	318.93	19.26	318.93	10.66	318.93	10.57	318.93	30.03	318.93	62.295
321.17	30.41	321.17	-10.62	321.17	6.21	321.17	7.97	321.17	2.22	321.17	2.8	321.17	-13.87	321.17	34.26	321.17	41.13	321.17	56.98	321.17	61.25	321.17	49.57	321.17	65	321.17	65.76	321.17	77	321.17	50.6	321.17	44.42	321.17	25.65	321.17	4.52	321.17	1.03	321.17	32.7	321.17	71.795
323.42	37.955	323.42	-5.92	323.42	2.24	323.42	-11.28	323.42	16.2	323.42	13	323.42	14.52	323.42	24.65	323.42	22.43	323.42	84.9	323.42	40.89	323.42	66.02	323.42	64.93	323.42	65.06	323.42	52.82	323.42	40.37	323.42	22.45	323.42	17.02	323.42	11.36	323.42	8.48	323.42	30.805	323.42	62.195
325.66	44.91	325.66	11.73	325.66	2.24	325.66	5.42	325.66	5.15	325.66	0.16	325.66	1.85	325.66	28.99	325.66	12.68	325.66	26.76	325.66	22.47	325.66	44.39	325.66	58.78	325.66	37.3	325.66	52.58	325.66	26.1	325.66	12.45	325.66	6.38	325.66	4.19	325.66	6.9	325.66	34.345	325.66	71.515
327.9	32.265	327.9	20.34	327.9	5.21	327.9	-2.93	327.9	-3.94	327.9	-6.72	327.9	18.12	327.9	-14.75	327.9	29.86	327.9	62.54	327.9	8.98	327.9	44.67	327.9	14.55	327.9	34.46	327.9	23.28	327.9	18.78	327.9	15.43	327.9	8.72	327.9	4.99	327.9	15.3	327.9	37.325	327.9	65.24
330.14	49.03	330.14	1.89	330.14	3.14	330.14	4.67	330.14	-11.06	330.14	3.33	330.14	4.33	330.14	2.44	330.14	9.97	330.14	35.23	330.14	0.43	330.14	22.85	330.14	-6.76	330.14	20.55	330.14	23.9	330.14	7.4	330.14	-0.63	330.14	-0.96	330.14	8.77	330.14	12.68	330.14	54.245	330.14	66.88
332.38	44.205	332.38	1.4	332.38	-0.97	332.38	-4.78	332.38	-0.22	332.38	0.34	332.38	11.46	332.38	18.56	332.38	-9	332.38	22.83	332.38	-3.22	332.38	-5.08	332.38	31.82	332.38	-0.45	332.38	-5.55	332.38	21.97	332.38	13.28	332.38	7.33	332.38	21.53	332.38	8.04	332.38	46.6	332.38	74.43
334.62	40.295	334.62	-1.14	334.62	-8.12	334.62	8.73	334.62	1.57	334.62	-5.72	334.62	-8.47	334.62	-1.41	334.62	6.95	334.62	-5.68	334.62	2.05	334.62	-16.11	334.62	6.3	334.62	1.46	334.62	1.91	334.62	3.46	334.62	15.16	334.62	9.59	334.62	-8.74	334.62	4.36	334.62	53.395	334.62	54.4
336.86	47.295	336.86	-2.73	336.86	0.69	336.86	0.17	336.86	6.33	336.86	-11.84	336.86	2.52	336.86	7.53	336.86	-13.2	336.86	-8.29	336.86	27.21	336.86	-2.28	336.86	-1.34	336.86	0.26	336.86	10.28	336.86	-15.12	336.86	1.99	336.86	-9.17	336.86	14.96	336.86	-10.33	336.86	56.13	336.86	82.285
339.1	53.705	339.1	11.63	339.1	5.45	339.1	-8.43	339.1	2.04	339.1	-2.03	339.1	9.43	339.1	29.37	339.1	-9.46	339.1	-7.02	339.1	4.27	339.1	10.43	339.1	-7.1	339.1	-5.05	339.1	11.55	339.1	6.22	339.1	19.78	339.1	4.03	339.1	6.64	339.1	22.94	339.1	53.81	339.1	72.09
341.33	51.035	341.33	-6.06	341.33	14.16	341.33	8.91	341.33	-4.29	341.33	-2.3	341.33	-2.75	341.33	-5.89	341.33	-10.83	341.33	1.13	341.33	-18.8	341.33	-4.99	341.33	-9.99	341.33	-1.48	341.33	-4.28	341.33	-13.53	341.33	-11.48	341.33	-1.8	341.33	8.28	341.33	8.18	341.33	61.925	341.33	85.81
343.57	34.285	343.57	4.19	343.57	14.82	343.57	1.2	343.57	-1.66	343.57	-6.63	343.57	-18.02	343.57	-1.25	343.57	-14.32	343.57	13.15	343.57	1.01	343.57	12.44	343.57	8.98	343.57	-5.03	343.57	-0.23	343.57	1.63	343.57	8.21	343.57	14.33	343.57	5.89	343.57	19.4	343.57	49.485	343.57	77.955
345.81	44.95	345.81	11.4	345.81	12.43	345.81	12.44	345.81	6.92	345.81	-4.04	345.81	-12.38	345.81	-4.73	345.81	-2.94	345.81	29.04	345.81	-6.32	345.81	3.73	345.81	3.8	345.81	1.28	345.81	-15.3	345.81	4.69	345.81	25.84	345.81	3.43	345.81	10.47	345.81	8.58	345.81	63.49	345.81	77.015
348.04	55.04	348.04	18.55	348.04	-9.02	348.04	13.62	348.04	0.46	348.04	-5.52	348.04	0.17	348.04	17.67	348.04	-10.69	348.04	-16.21	348.04	-7.8	348.04	-19.13	348.04	-2.53	348.04	-9.55	348.04	-21.5	348.04	-10.36	348.04	-2.58	348.04	-10.5	348.04	-6.98	348.04	-2.26	348.04	60.94	348.04	68.505
350.27	55.05	350.27	-2.36	350.27	8.48	350.27	-1.24	350.27	5.96	350.27	5.92	350.27	3.62	350.27	-10.04	350.27	-1.58	350.27	-8.61	350.27	-31.42	350.27	-11.15	350.27	-17.01	350.27	-2.52	350.27	-13.82	350.27	-11.51	350.27	-2.05	350.27	2.53	350.27	8.54	350.27	11.87	350.27	55.83	350.27	79.915
352.51	42.48	352.51	15.69	352.51	3.93	352.51	12.84	352.51	-5.6	352.51	6.28	352.51	4.98	352.51	-8.89	352.51	3.4	352.51	7.84	352.51	-2.2	352.51	-1.33	352.51	-5.67	352.51	-8.65	352.51	-2.29	352.51	7.23	352.51	-6.59	352.51	9.52	352.51	8.02	352.51	10.97	352.51	60.67	352.51	84.75
354.74	47.34	354.74	20.68	354.74	22.32	354.74	16.87	354.74	-0.19	354.74	7.57	354.74	1.25	354.74	-0.86	354.74	7.24	354.74	-6.86	354.74	-2.14	354.74	-6.68	354.74	-4.49	354.74	-15.94	354.74	21.11	354.74	-1.14	354.74	9.81	354.74	13.48	354.74	-0.53	354.74	11.04	354.74	68.45	354.74	71.515
356.97	59.625	356.97	12.63	356.97	18.65	356.97	16.85	356.97	1.17	356.97	2.79	356.97	1.42	356.97	8.03	356.97	-3.06	356.97	-3.71	356.97	11.76	356.97	-2.19	356.97	-10.48	356.97	-18.4	356.97	-4.63	356.97	0.36	356.97	16.16	356.97	3.41	356.97	10.89	356.97	22.08	356.97	61.18	356.97	88.205
359.2	59.84	359.2	5.52	359.2	-2.08	359.2	19.77	359.2	1.49	359.2	-5.07	359.2	4.5	359.2	-26.21	359.2	-24.5	359.2	-4.72	359.2	-4.5	359.2	5.14	359.2	-26.66	359.2	2.98	359.2	-0.51	359.2	-12.25	359.2	-5.56	359.2	6.3	359.2	13.27	359.2	14.1	359.2	68.86	359.2	80.825
361.43	58.485	361.43	13.36	361.43	-5.86	361.43	21.65	361.43	8.76	361.43	5.99	361.43	-3.52	361.43	-0.59	361.43	1.91	361.43	-14.89	361.43	7.07	361.43	17.29	361.43	17.99	361.43	-3.8	361.43	0.47	361.43	-18.98	361.43	10.67	361.43	16.15	361.43	7.63	361.43	20.09	361.43	74.985	361.43	81.875
363.66	57.06	363.66	15.16	363.66	30.3	363.66	17.49	363.66	18.99	363.66	-1.02	363.66	-7.63	363.66	-3.11	363.66	11.17	363.66	-3.22	363.66	1.48	363.66	-16.72	363.66	-8.54	363.66	-0.76	363.66	-7.69	363.66	-1.84	363.66	18.83	363.66	1.98	363.66	9.95	363.66	12.05	363.66	79.055	363.66	83.855
365.89	62.07	365.89	16.9	365.89	17.4	365.89	8.27	365.89	28.18	365.89	4.89	365.89	10.16	365.89	-4.77	365.89	15.29	365.89	0.29	365.89	3.72	365.89	-9.9	365.89	11.74	365.89	-12.88	365.89	-3.99	365.89	16.17	365.89	15.93	365.89	3.77	365.89	15.24	365.89	4.98	365.89	71.08	365.89	81.27
368.12	50.515	368.12	9.6	368.12	12.44	368.12	10	368.12	21.33	368.12	3.74	368.12	8.86	368.12	3.44	368.12	38.27	368.12	21.65	368.12	-7.21	368.12	3.74	368.12	16.85	368.12	-5.17	368.12	7.57	368.12	-1.93	368.12	8.97	368.12	0.53	368.12	9.5	368.12	25.89	368.12	70.055	368.12	80.615
370.34	65.395	370.34	25.25	370.34	26.43	370.34	23.69	370.34	16.43	370.34	5.5	370.34	19.46	370.34	22.52	370.34	-1.89	370.34	-7.16	370.34	-4.31	370.34	10.22	370.34	14.79	370.34	-1.63	370.34	-7.01	370.34	11.85	370.34	20.96	370.34	21.26	370.34	24.73	370.34	14.78	370.34	65.48	370.34	82.4
372.57	58.71	372.57	13.85	372.57	21.36	372.57	6.33	372.57	12.5	372.57	11.2	372.57	6.97	372.57	17.46	372.57	23.8	372.57	8.88	372.57	2.42	372.57	25.53	372.57	18.55	372.57	8.74	372.57	16.26	372.57	4.5	372.57	17.88	372.57	23.95	372.57	16.93	372.57	24.63	372.57	69.855	372.57	95.62
374.8	56.97	374.8	7.41	374.8	23.24	374.8	17.92	374.8	17.52	374.8	7.83	374.8	3.39	374.8	23.27	374.8	26.35	374.8	18.77	374.8	6.98	374.8	-2.32	374.8	-1.86	374.8	-2.05	374.8	24.4	374.8	16.04	374.8	14.75	374.8	22.62	374.8	18.1	374.8	33.46	374.8	78.185	374.8	75.275
377.02	73.67	377.02	19.92	377.02	29.06	377.02	27.47	377.02	31.5	377.02	10.38	377.02	29.72	377.02	-2.06	377.02	-6.24	377.02	23.5	377.02	-17.63	377.02	29.67	377.02	-0.45	377.02	14	377.02	17.4	377.02	16.46	377.02	38.56	377.02	10.25	377.02	21.24	377.02	25.27	377.02	75.465	377.02	92.875
379.25	58.31	379.25	21.38	379.25	27.83	379.25	27.97	379.25	26.44	379.25	8.87	379.25	25.95	379.25	22.49	379.25	9.03	379.25	19.08	379.25	2.59	379.25	6.49	379.25	9.8	379.25	19.88	379.25	10.27	379.25	12.76	379.25	17.31	379.25	-1.15	379.25	24.35	379.25	16.05	379.25	71.2	379.25	81.41
381.47	70.895	381.47	9.8	381.47	10.55	381.47	22.43	381.47	23.34	381.47	29.28	381.47	-1.9	381.47	18.92	381.47	19.17	381.47	22.5	381.47	7.64	381.47	21.16	381.47	33.88	381.47	13.61	381.47	0	381.47	5.95	381.47	17.01	381.47	5.41	381.47	18.44	381.47	14.81	381.47	71.89	381.47	87.39
383.69	74.93	383.69	15.17	383.69	13.21	383.69	9.84	383.69	29.21	383.69	15.63	383.69	1.16	383.69	18.21	383.69	18.17	383.69	8.78	383.69	20.53	383.69	29.66	383.69	14.79	383.69	28.18	383.69	-0.4	383.69	43.02	383.69	25.64	383.69	6.95	383.69	17.49	383.69	18.54	383.69	83.035	383.69	77.81
385.91	59.91	385.91	25.5	385.91	25.83	385.91	12.21	385.91	54.03	385.91	35.91	385.91	9.13	385.91	21.38	385.91	15.03	385.91	22.91	385.91	10.25	385.91	35.02	385.91	3.54	385.91	34.59	385.91	26.07	385.91	14.98	385.91	23.23	385.91	16.46	385.91	17.52	385.91	14.25	385.91	85.635	385.91	91.675
388.13	53.335	388.13	46.79	388.13	47.39	388.13	30.54	388.13	50.81	388.13	32.13	388.13	26.01	388.13	37.43	388.13	34.76	388.13	53.9	388.13	18.8	388.13	23.21	388.13	59.13	388.13	37.85	388.13	38.41	388.13	20.83	388.13	27.75	388.13	16.93	388.13	30.51	388.13	35.94	388.13	76.195	388.13	93.99
390.35	77.215	390.35	24.03	390.35	25.9	390.35	27.82	390.35	31.56	390.35	20.27	390.35	19.81	390.35	13.36	390.35	24.35	390.35	28.74	390.35	11.2	390.35	39.26	390.35	26.55	390.35	18.96	390.35	41.62	390.35	27.57	390.35	33.23	390.35	14.37	390.35	30.48	390.35	16.6	390.35	83.71	390.35	100.245
392.57	55.045	392.57	31.24	392.57	41.36	392.57	28.06	392.57	25.26	392.57	23.36	392.57	17.52	392.57	26.16	392.57	20.82	392.57	7.44	392.57	27.43	392.57	40.15	392.57	25.82	392.57	46.92	392.57	30.71	392.57	39.2	392.57	29.64	392.57	36.78	392.57	25.43	392.57	30.24	392.57	82.18	392.57	81.45
394.79	68.83	394.79	19.39	394.79	22.77	394.79	21.26	394.79	24.93	394.79	42.38	394.79	24.15	394.79	26.85	394.79	17.15	394.79	33	394.79	28.51	394.79	44.9	394.79	41.93	394.79	24.72	394.79	29.67	394.79	45.73	394.79	34.01	394.79	40.17	394.79	31.34	394.79	35.86	394.79	92.115	394.79	87.105
397.01	75.07	397.01	24.51	397.01	42.13	397.01	23.42	397.01	37.56	397.01	28.33	397.01	39.7	397.01	29.42	397.01	37.36	397.01	39.42	397.01	31.43	397.01	37.5	397.01	20.88	397.01	46.38	397.01	38.5	397.01	35.15	397.01	20.32	397.01	26.52	397.01	32.23	397.01	28.45	397.01	88.505	397.01	94.71
399.23	68.27	399.23	21.59	399.23	53.45	399.23	29.53	399.23	40.15	399.23	21.22	399.23	49.16	399.23	45.87	399.23	14.44	399.23	52.7	399.23	31.19	399.23	30.95	399.23	32.68	399.23	36.9	399.23	29.22	399.23	40.46	399.23	47.57	399.23	33.84	399.23	19.1	399.23	35.02	399.23	94.355	399.23	88.265
401.45	79.925	401.45	29.63	401.45	50.71	401.45	44.61	401.45	52.7	401.45	38.05	401.45	28.55	401.45	36.21	401.45	41.4	401.45	58.85	401.45	31.81	401.45	36.26	401.45	51.33	401.45	58.27	401.45	45.81	401.45	45.67	401.45	33.78	401.45	43.13	401.45	31.93	401.45	45.57	401.45	96.67	401.45	89.275
403.66	51.04	403.66	36.62	403.66	42.93	403.66	35.65	403.66	38.22	403.66	24.82	403.66	41.85	403.66	47.43	403.66	37.23	403.66	47.86	403.66	26.27	403.66	33.43	403.66	57.83	403.66	44.5	403.66	39.29	403.66	47.77	403.66	48.93	403.66	37.4	403.66	29.74	403.66	29.1	403.66	93.945	403.66	89.735
405.88	59.615	405.88	31.58	405.88	26.11	405.88	14.64	405.88	27.7	405.88	23.53	405.88	24.08	405.88	42.55	405.88	48.94	405.88	48.74	405.88	29.59	405.88	56.46	405.88	56.18	405.88	36.59	405.88	47.64	405.88	52.78	405.88	38.03	405.88	39.63	405.88	21.53	405.88	13.61	405.88	93.68	405.88	82.655
408.09	62.155	408.09	22.5	408.09	45.23	408.09	39.6	408.09	37.14	408.09	35.18	408.09	33.23	408.09	43.55	408.09	35.53	408.09	42.49	408.09	47.76	408.09	47.35	408.09	14.38	408.09	62.54	408.09	42.88	408.09	41.68	408.09	42.08	408.09	24.84	408.09	28.29	408.09	27.1	408.09	82.38	408.09	88.53
410.3	67.66	410.3	37.38	410.3	43.32	410.3	33.52	410.3	39.55	410.3	61.76	410.3	34.3	410.3	50.44	410.3	49	410.3	65.11	410.3	36.78	410.3	55.1	410.3	54.44	410.3	63.35	410.3	45.01	410.3	56.48	410.3	45.08	410.3	37.01	410.3	42.02	410.3	45.57	410.3	81.54	410.3	77.365
412.52	68.13	412.52	49.22	412.52	45.36	412.52	43.41	412.52	50.92	412.52	50.29	412.52	43.3	412.52	50.23	412.52	57.35	412.52	38.6	412.52	60.66	412.52	48.72	412.52	62.36	412.52	66.03	412.52	50.02	412.52	52.19	412.52	57.02	412.52	40.16	412.52	39.74	412.52	47.01	412.52	87.17	412.52	91.155
414.73	70.57	414.73	31.03	414.73	48.35	414.73	26.25	414.73	37.26	414.73	29.77	414.73	51.22	414.73	46.91	414.73	65.59	414.73	51.96	414.73	53.4	414.73	65.2	414.73	65.13	414.73	49.57	414.73	60.92	414.73	51.8	414.73	60.92	414.73	42.28	414.73	36.42	414.73	32.44	414.73	91.76	414.73	79.905
416.94	58.98	416.94	25.79	416.94	25.3	416.94	29.06	416.94	28.56	416.94	18.18	416.94	17.06	416.94	41.48	416.94	35.71	416.94	41.2	416.94	33.01	416.94	44.56	416.94	54.77	416.94	63.98	416.94	39.71	416.94	32.31	416.94	32.77	416.94	30.37	416.94	10.08	416.94	10.85	416.94	84.82	416.94	81.62
419.15	70.36	419.15	35.53	419.15	45.21	419.15	38.83	419.15	42.83	419.15	34.54	419.15	48.84	419.15	15.95	419.15	62.72	419.15	35.32	419.15	60.47	419.15	48.78	419.15	82.27	419.15	55.26	419.15	47.39	419.15	58.73	419.15	46.57	419.15	18.44	419.15	31.72	419.15	22.24	419.15	77.845	419.15	96.795
421.36	66.21	421.36	40.22	421.36	47.08	421.36	27.57	421.36	46.06	421.36	48.84	421.36	18.54	421.36	51.32	421.36	51.61	421.36	68.31	421.36	67.8	421.36	66.88	421.36	58.63	421.36	47.42	421.36	36.96	421.36	55.06	421.36	58.32	421.36	42.48	421.36	26.34	421.36	29.6	421.36	105.34	421.36	78.44
423.57	70.04	423.57	29.88	423.57	40.9	423.57	53.27	423.57	44.25	423.57	52.09	423.57	47.18	423.57	55.59	423.57	34.4	423.57	49.19	423.57	70	423.57	62.85	423.57	78.86	423.57	60.44	423.57	66.43	423.57	45.29	423.57	49.02	423.57	33.49	423.57	41.93	423.57	30.96	423.57	87.8	423.57	78.545
425.78	58.84	425.78	40.51	425.78	46.69	425.78	37.94	425.78	53.42	425.78	36.29	425.78	38.74	425.78	37.76	425.78	43.08	425.78	40.95	425.78	34.06	425.78	51.69	425.78	60.95	425.78	73.34	425.78	50.79	425.78	58.44	425.78	57.67	425.78	38.47	425.78	30.5	425.78	21.29	425.78	77.73	425.78	75.615
427.98	69.62	427.98	33.1	427.98	47.43	427.98	31.57	427.98	46.55	427.98	33.43	427.98	38.24	427.98	57.83	427.98	52.64	427.98	39.59	427.98	82.99	427.98	65.41	427.98	82.92	427.98	79.12	427.98	45.05	427.98	63.49	427.98	64.28	427.98	30.43	427.98	40.05	427.98	27.6	427.98	92.13	427.98	80.155
430.19	71.88	430.19	43.66	430.19	40.14	430.19	29.17	430.19	45.64	430.19	53.52	430.19	47.67	430.19	52.81	430.19	61.11	430.19	61.11	430.19	60.8	430.19	52.02	430.19	86.75	430.19	67.78	430.19	43.21	430.19	65.46	430.19	59.84	430.19	37.36	430.19	31.58	430.19	27.9	430.19	80	430.19	97.165
432.4	57.115	432.4	43.19	432.4	35.8	432.4	47.74	432.4	53.71	432.4	46.55	432.4	70.03	432.4	46.69	432.4	60.46	432.4	68.52	432.4	78.48	432.4	74.5	432.4	64.46	432.4	78.31	432.4	62.27	432.4	75.34	432.4	66.36	432.4	35.26	432.4	38.08	432.4	31.18	432.4	87.34	432.4	87.145
434.6	66.335	434.6	26.68	434.6	55.43	434.6	33.27	434.6	70.74	434.6	34.54	434.6	35.32	434.6	57.47	434.6	66.72	434.6	75.82	434.6	72.04	434.6	64.86	434.6	98.05	434.6	68.73	434.6	77.22	434.6	72.13	434.6	51.82	434.6	37.14	434.6	33.56	434.6	39.44	434.6	93.65	434.6	96.095
436.81	64.04	436.81	47.14	436.81	46.02	436.81	42.78	436.81	48.73	436.81	51.47	436.81	57.56	436.81	62.17	436.81	80.87	436.81	71.02	436.81	71.47	436.81	66.11	436.81	84.51	436.81	81.03	436.81	74.09	436.81	85.84	436.81	86.25	436.81	57.99	436.81	38.03	436.81	38.69	436.81	88.435	436.81	95.02
439.01	60.23	439.01	37.57	439.01	45.57	439.01	45.25	439.01	51.7	439.01	42.36	439.01	31.73	439.01	68.77	439.01	62.92	439.01	64.1	439.01	83.78	439.01	75.25	439.01	90.85	439.01	76.22	439.01	78.85	439.01	64.47	439.01	68.62	439.01	42.82	439.01	35.47	439.01	51.92	439.01	93.69	439.01	86.92
441.21	56.41	441.21	39.97	441.21	60.09	441.21	49.69	441.21	42.63	441.21	58.2	441.21	40.83	441.21	62.29	441.21	78.88	441.21	69.07	441.21	71.98	441.21	74.27	441.21	96.07	441.21	79.29	441.21	76.52	441.21	86.01	441.21	73.96	441.21	38.62	441.21	42.89	441.21	32.13	441.21	96.42	441.21	87.295
443.42	50.07	443.42	41.34	443.42	47.57	443.42	49.1	443.42	57.53	443.42	62.99	443.42	46.88	443.42	81.71	443.42	85.73	443.42	65.94	443.42	52.05	443.42	91.18	443.42	94.17	443.42	107.26	443.42	72.1	443.42	63.48	443.42	67.24	443.42	43.4	443.42	28.29	443.42	48.33	443.42	86.13	443.42	80.645
445.62	56.225	445.62	51.67	445.62	42.02	445.62	35.48	445.62	65.4	445.62	43.73	445.62	36.86	445.62	61.06	445.62	68.49	445.62	66.71	445.62	76.02	445.62	79.98	445.62	94.15	445.62	88.11	445.62	65.59	445.62	52.86	445.62	64.49	445.62	35.16	445.62	42.67	445.62	51.51	445.62	89.31	445.62	75.47
447.82	51.875	447.82	42.98	447.82	49.43	447.82	44.83	447.82	65.24	447.82	64.42	447.82	34.79	447.82	73.31	447.82	93.15	447.82	98.37	447.82	68.87	447.82	85.68	447.82	76.02	447.82	99.85	447.82	76.99	447.82	73.16	447.82	55.69	447.82	40.89	447.82	40.03	447.82	35.68	447.82	84.465	447.82	79.78
450.02	58.01	450.02	55.26	450.02	37.8	450.02	42.15	450.02	65.05	450.02	48.07	450.02	46.66	450.02	71.48	450.02	76.73	450.02	90.93	450.02	95.61	450.02	108.27	450.02	76.78	450.02	81.49	450.02	85.29	450.02	93.39	450.02	81.85	450.02	34.59	450.02	43.37	450.02	35.83	450.02	90.1	450.02	69.565
452.22	52.645	452.22	43.51	452.22	60.15	452.22	51.44	452.22	51.83	452.22	61.68	452.22	47.47	452.22	78.58	452.22	86.21	452.22	76.4	452.22	70.24	452.22	74.76	452.22	103.43	452.22	78.02	452.22	91.52	452.22	86.54	452.22	70.97	452.22	49.27	452.22	33.69	452.22	35.96	452.22	97.21	452.22	90.335
454.42	62.275	454.42	43.74	454.42	38.46	454.42	33.7	454.42	53.58	454.42	50.24	454.42	51.22	454.42	47.59	454.42	87.6	454.42	79.77	454.42	80.76	454.42	79.15	454.42	97.96	454.42	96.45	454.42	72.65	454.42	87.62	454.42	88.04	454.42	59.93	454.42	33	454.42	36.09	454.42	89.295	454.42	80.585
456.61	55.405	456.61	39.93	456.61	59.74	456.61	34.94	456.61	66.3	456.61	50.75	456.61	69.92	456.61	81.52	456.61	100.9	456.61	81.04	456.61	80.17	456.61	80.43	456.61	94.39	456.61	98.78	456.61	77.7	456.61	73.62	456.61	75.08	456.61	55.56	456.61	26.28	456.61	32.2	456.61	90.365	456.61	82.325
458.81	54.53	458.81	32.1	458.81	45.98	458.81	58.15	458.81	65.99	458.81	62.23	458.81	49.56	458.81	67.37	458.81	98.11	458.81	76.21	458.81	108.49	458.81	84.62	458.81	91.72	458.81	81.01	458.81	80.67	458.81	76.55	458.81	78.07	458.81	34.17	458.81	39.55	458.81	46.29	458.81	75.41	458.81	85.545
461.01	43.66	461.01	36.24	461.01	44.2	461.01	44.33	461.01	59.65	461.01	59.66	461.01	60.16	461.01	69.14	461.01	76.24	461.01	91.3	461.01	105.7	461.01	83.71	461.01	104.94	461.01	118.14	461.01	106.56	461.01	81.41	461.01	82.02	461.01	51.76	461.01	45.8	461.01	46.37	461.01	76.44	461.01	84.75
463.2	48.29	463.2	35.36	463.2	66.38	463.2	49.49	463.2	78.28	463.2	57.05	463.2	56.69	463.2	67.85	463.2	108.28	463.2	98.29	463.2	81.81	463.2	98.7	463.2	109.06	463.2	103.18	463.2	92.37	463.2	83.2	463.2	82.94	463.2	58.33	463.2	51.03	463.2	35.44	463.2	75.445	463.2	80.45
465.4	62.425	465.4	27.45	465.4	44.54	465.4	43.62	465.4	62.88	465.4	62.4	465.4	57.18	465.4	68.47	465.4	99.24	465.4	78.2	465.4	100.82	465.4	79.61	465.4	87.08	465.4	105.12	465.4	94.1	465.4	66.92	465.4	71.81	465.4	51.87	465.4	47.25	465.4	49.5	465.4	86.935	465.4	79.635
467.59	47.565	467.59	37.52	467.59	51.67	467.59	23.73	467.59	64.46	467.59	63.71	467.59	65.62	467.59	59.03	467.59	99.12	467.59	91.02	467.59	62.74	467.59	81.42	467.59	111	467.59	104.97	467.59	85.75	467.59	93.58	467.59	81.64	467.59	54.39	467.59	56.45	467.59	47.54	467.59	80.41	467.59	84.31
469.79	57.71	469.79	39.56	469.79	47.77	469.79	48.82	469.79	67	469.79	57.98	469.79	72.01	469.79	74.51	469.79	91.92	469.79	94.75	469.79	103.56	469.79	79.14	469.79	100.82	469.79	85.73	469.79	79.33	469.79	74.16	469.79	67.44	469.79	47.89	469.79	44.63	469.79	46.57	469.79	77.365	469.79	70.975
471.98	36.87	471.98	50.58	471.98	63.84	471.98	56.87	471.98	79.52	471.98	58.21	471.98	64.35	471.98	65.93	471.98	78.64	471.98	88.39	471.98	104.29	471.98	112.77	471.98	116.55	471.98	82.39	471.98	103.84	471.98	66.69	471.98	76.19	471.98	60.37	471.98	46.8	471.98	38.59	471.98	79.8	471.98	82.635
474.17	47.035	474.17	35.58	474.17	55.88	474.17	43.91	474.17	67.01	474.17	56.4	474.17	66.65	474.17	76.28	474.17	102.28	474.17	96.96	474.17	91.93	474.17	89.32	474.17	100.18	474.17	122.97	474.17	83.27	474.17	107.14	474.17	66.91	474.17	49.83	474.17	58.95	474.17	45.6	474.17	82.725	474.17	74.79
476.36	51.715	476.36	38.55	476.36	66.9	476.36	45.92	476.36	64.48	476.36	71.56	476.36	61.9	476.36	77.56	476.36	94.85	476.36	80.44	476.36	94.48	476.36	90.78	476.36	108.72	476.36	91.47	476.36	87.63	476.36	93.54	476.36	87.6	476.36	43.26	476.36	45.08	476.36	34.6	476.36	86.635	476.36	85.435
478.55	43.405	478.55	61.5	478.55	61.89	478.55	40.92	478.55	82.92	478.55	79.68	478.55	79.1	478.55	98.78	478.55	110.34	478.55	94.84	478.55	118.94	478.55	100.16	478.55	115.18	478.55	94.88	478.55	101.92	478.55	89.87	478.55	100.24	478.55	62.67	478.55	47.2	478.55	45.59	478.55	68.03	478.55	75.085
480.74	47.11	480.74	37.43	480.74	54.85	480.74	36.88	480.74	79.33	480.74	61.77	480.74	60.26	480.74	72.93	480.74	90.76	480.74	87.17	480.74	93.32	480.74	105.46	480.74	104.54	480.74	123.21	480.74	73.15	480.74	96.15	480.74	87.85	480.74	58.07	480.74	56.31	480.74	46.56	480.74	81.41	480.74	67.725
482.93	36.835	482.93	30.34	482.93	66.79	482.93	44.83	482.93	58.71	482.93	59.82	482.93	53.38	482.93	75.02	482.93	88.11	482.93	79.42	482.93	92.62	482.93	83.68	482.93	103.82	482.93	110.46	482.93	80.3	482.93	82.36	482.93	98.42	482.93	59.44	482.93	49.4	482.93	49.53	482.93	75.28	482.93	59.37
485.12	46.58	485.12	41.23	485.12	46.71	485.12	36.76	485.12	67.07	485.12	56.84	485.12	71.45	485.12	89.05	485.12	102.39	485.12	74.59	485.12	84.83	485.12	76.83	485.12	103.02	485.12	98.62	485.12	83.4	485.12	83.52	485.12	78.96	485.12	60.79	485.12	44.48	485.12	35.48	485.12	73.635	485.12	59.51
487.31	30.84	487.31	57.09	487.31	61.6	487.31	53.67	487.31	63.41	487.31	67.82	487.31	48.49	487.31	76.02	487.31	105.6	487.31	111.69	487.31	97.97	487.31	110.89	487.31	129.13	487.31	110.72	487.31	74.43	487.31	94.62	487.31	92.46	487.31	73.13	487.31	56.54	487.31	46.43	487.31	66.48	487.31	71.655
489.49	31.625	489.49	32.94	489.49	60.47	489.49	37.56	489.49	81.72	489.49	64.77	489.49	62.48	489.49	68.93	489.49	88.74	489.49	65.72	489.49	90.02	489.49	74.89	489.49	87.16	489.49	95.73	489.49	110.39	489.49	87.66	489.49	85.93	489.49	59.44	489.49	47.59	489.49	26.37	489.49	79.315	489.49	53.805
491.68	40.93	491.68	47.77	491.68	56.32	491.68	39.42	491.68	77	491.68	58.69	491.68	61.43	491.68	77.79	491.68	91.82	491.68	102.68	491.68	92	491.68	86.81	491.68	92.12	491.68	96.67	491.68	99.3	491.68	90.65	491.68	96.37	491.68	56.74	491.68	46.62	491.68	44.3	491.68	66.64	491.68	67.955
493.86	39.76	493.86	48.58	493.86	64.14	493.86	46.27	493.86	67.26	493.86	51.58	493.86	57.35	493.86	70.59	493.86	85.83	493.86	88.58	493.86	100.91	493.86	92.66	493.86	103.99	493.86	95.54	493.86	101.15	493.86	74.59	493.86	82.77	493.86	61.01	493.86	32.64	493.86	42.22	493.86	66.955	493.86	54.615
496.05	44.615	496.05	50.37	496.05	52.95	496.05	60.1	496.05	78.5	496.05	63.44	496.05	60.23	496.05	90.33	496.05	101.78	496.05	91.4	496.05	84.75	496.05	80.44	496.05	94.79	496.05	111.34	496.05	81.94	496.05	105.47	496.05	84.13	496.05	46.27	496.05	52.65	496.05	45.13	496.05	60.26	496.05	56.775
498.23	29.5	498.23	39.15	498.23	52.73	498.23	36.92	498.23	66.71	498.23	52.27	498.23	43.08	498.23	57.03	498.23	78.67	498.23	73.16	498.23	89.51	498.23	106.15	498.23	94.52	498.23	88.07	498.23	77.67	498.23	92.31	498.23	79.47	498.23	51.51	498.23	36.65	498.23	31.03	498.23	57.56	498.23	56.95
500.42	25.915	500.42	29.9	500.42	34.5	500.42	51.72	500.42	53.9	500.42	53.07	500.42	43.89	500.42	54.67	500.42	87.5	500.42	71.86	500.42	83.21	500.42	58.8	500.42	83.18	500.42	93.73	500.42	79.35	500.42	92.1	500.42	78.77	500.42	50.72	500.42	31.64	500.42	24.92	500.42	57.355	500.42	57.13
502.6	38.36	502.6	32.65	502.6	53.24	502.6	47.5	502.6	85.06	502.6	48.84	502.6	52.66	502.6	49.27	502.6	90.27	502.6	88.49	502.6	83.84	502.6	89.39	502.6	93.76	502.6	107.33	502.6	78.97	502.6	78.83	502.6	95.04	502.6	64.93	502.6	48.61	502.6	35.81	502.6	53.64	502.6	54.82
504.78	16.835	504.78	48.37	504.78	43.97	504.78	33.26	504.78	66.2	504.78	40.59	504.78	41.41	504.78	68.81	504.78	77.98	504.78	103.06	504.78	95.4	504.78	76.91	504.78	82.28	504.78	101.86	504.78	77.55	504.78	80.52	504.78	99.28	504.78	52.11	504.78	33.57	504.78	32.69	504.78	56.92	504.78	37.52
506.96	18.85	506.96	43.08	506.96	62.67	506.96	37.01	506.96	73.32	506.96	54.31	506.96	55.12	506.96	57.31	506.96	82.64	506.96	93.58	506.96	105.91	506.96	74.38	506.96	87.73	506.96	92.34	506.96	77.07	506.96	94.17	506.96	91.49	506.96	45.27	506.96	40.52	506.96	32.57	506.96	57.2	506.96	47.235
509.14	9.395	509.14	30.78	509.14	31.36	509.14	40.74	509.14	77.42	509.14	53	509.14	40.8	509.14	67.77	509.14	69.25	509.14	60.04	509.14	72.35	509.14	69.78	509.14	88.11	509.14	83.75	509.14	82.54	509.14	68.77	509.14	82.67	509.14	47.42	509.14	34.46	509.14	14.43	509.14	50.97	509.14	41.465
511.32	13.98	511.32	20.46	511.32	23.04	511.32	40.46	511.32	67.49	511.32	42.67	511.32	31.45	511.32	76.18	511.32	70.8	511.32	81.44	511.32	94.73	511.32	79.13	511.32	87.43	511.32	85.1	511.32	67.97	511.32	84.33	511.32	69.82	511.32	36.55	511.32	29.39	511.32	13.29	511.32	46.74	511.32	38.21
513.5	11.6	513.5	48.13	513.5	38.7	513.5	37.16	513.5	70.55	513.5	48.31	513.5	45.08	513.5	57.55	513.5	81.3	513.5	86.79	513.5	69.06	513.5	83.43	513.5	90.7	513.5	91.4	513.5	75.35	513.5	68.84	513.5	78.93	513.5	52.67	513.5	34.31	513.5	32.15	513.5	50.505	513.5	42.975
515.68	16.265	515.68	42.78	515.68	41.34	515.68	35.86	515.68	77.58	515.68	46.94	515.68	48.67	515.68	67.87	515.68	69.75	515.68	97.09	515.68	90.33	515.68	94.67	515.68	84.9	515.68	84.64	515.68	76.69	515.68	85.32	515.68	71.02	515.68	50.77	515.68	41.22	515.68	28	515.68	50.27	515.68	29.255
517.85	16.47	517.85	60.42	517.85	43.97	517.85	51.53	517.85	75.59	517.85	47.53	517.85	47.24	517.85	67.16	517.85	107.15	517.85	86.34	517.85	75.54	517.85	77.86	517.85	74.04	517.85	97.82	517.85	74.98	517.85	84.75	517.85	78.08	517.85	44.85	517.85	45.12	517.85	36.84	517.85	48.535	517.85	36.05
520.03	11.215	520.03	35.05	520.03	38.58	520.03	30.2	520.03	57.58	520.03	34.11	520.03	49.79	520.03	57.41	520.03	79.51	520.03	88.53	520.03	77.71	520.03	77	520.03	91.13	520.03	86.96	520.03	67.23	520.03	71.15	520.03	84.12	520.03	46.91	520.03	41.01	520.03	29.68	520.03	47.295	520.03	40.37
522.2	18.01	522.2	32.67	522.2	44.18	522.2	39.85	522.2	79.55	522.2	46.66	522.2	45.31	522.2	60.63	522.2	94.82	522.2	85.68	522.2	83.83	522.2	81.09	522.2	112.16	522.2	111.05	522.2	69.45	522.2	66.51	522.2	86.12	522.2	43.96	522.2	44.89	522.2	27.52	522.2	40.56	522.2	28.71
524.38	12.35	524.38	32.27	524.38	45.76	524.38	30.5	524.38	53.49	524.38	43.2	524.38	49.8	524.38	63.8	524.38	84.09	524.38	87.79	524.38	73.89	524.38	104.14	524.38	75.14	524.38	104.08	524.38	64.62	524.38	69.83	524.38	65.1	524.38	60	524.38	36.76	524.38	28.35	524.38	42.32	524.38	30.075
526.55	0.735	526.55	22.87	526.55	34.34	526.55	31.13	526.55	77.42	526.55	48.71	526.55	41.27	526.55	54.95	526.55	76.31	526.55	74.85	526.55	83.92	526.55	75.14	526.55	92.08	526.55	101.07	526.55	59.75	526.55	66.12	526.55	61.05	526.55	49.01	526.55	38.63	526.55	28.17	526.55	45.085	526.55	32.46
528.73	16.675	528.73	36.45	528.73	30.9	528.73	30.75	528.73	63.33	528.73	42.21	528.73	58.73	528.73	55.06	528.73	71.49	528.73	79.87	528.73	59.89	528.73	76.1	528.73	78.96	528.73	83.02	528.73	68.85	528.73	77.38	528.73	84.98	528.73	48.02	528.73	33.49	528.73	18	528.73	29.355	528.73	21.875
530.9	16.16	530.9	36.03	530.9	33.45	530.9	42.36	530.9	67.22	530.9	35.68	530.9	46.16	530.9	56.14	530.9	76.64	530.9	54.84	530.9	74.83	530.9	61.02	530.9	73.79	530.9	70.92	530.9	68.92	530.9	56.6	530.9	72.87	530.9	42.01	530.9	37.33	530.9	24.82	530.9	39.125	530.9	22.315
533.07	11.19	533.07	34.59	533.07	49.99	533.07	37.96	533.07	78.09	533.07	44.14	533.07	40.57	533.07	72.19	533.07	85.74	533.07	66.78	533.07	79.73	533.07	57.89	533.07	81.58	533.07	79.78	533.07	64.95	533.07	79.79	533.07	87.75	533.07	39.98	533.07	32.18	533.07	36.63	533.07	36.4	533.07	44.78
535.24	7.26	535.24	35.15	535.24	38.52	535.24	39.55	535.24	64.94	535.24	41.59	535.24	45.96	535.24	55.22	535.24	60.81	535.24	77.68	535.24	68.58	535.24	79.74	535.24	69.33	535.24	64.6	535.24	59.96	535.24	68.96	535.24	54.6	535.24	55.94	535.24	40.01	535.24	20.45	535.24	36.68	535.24	26.28
537.41	14.375	537.41	26.7	537.41	34.04	537.41	15.14	537.41	70.78	537.41	35.01	537.41	32.34	537.41	49.21	537.41	83.85	537.41	68.55	537.41	68.4	537.41	56.54	537.41	79.03	537.41	78.39	537.41	74.93	537.41	69.09	537.41	64.42	537.41	50.88	537.41	36.84	537.41	39.26	537.41	30.96	537.41	19.805
539.58	11.53	539.58	26.24	539.58	40.55	539.58	21.71	539.58	71.59	539.58	51.42	539.58	41.7	539.58	46.18	539.58	70.85	539.58	66.38	539.58	66.19	539.58	68.31	539.58	76.7	539.58	77.13	539.58	65.87	539.58	57.2	539.58	58.22	539.58	50.81	539.58	29.66	539.58	21.07	539.58	27.25	539.58	13.865
541.75	19.72	541.75	25.78	541.75	27.05	541.75	19.28	541.75	62.39	541.75	34.82	541.75	42.04	541.75	36.13	541.75	79.82	541.75	69.17	541.75	72.94	541.75	53.05	541.75	69.33	541.75	72.84	541.75	50.79	541.75	53.28	541.75	76	541.75	37.73	541.75	48.47	541.75	20.87	541.75	27.55	541.75	20.455
543.92	8.95	543.92	29.31	543.92	39.55	543.92	34.84	543.92	67.17	543.92	27.2	543.92	26.37	543.92	56.06	543.92	69.76	543.92	51.94	543.92	64.66	543.92	79.76	543.92	74.92	543.92	67.52	543.92	51.68	543.92	44.33	543.92	77.75	543.92	44.64	543.92	38.28	543.92	31.68	543.92	31.35	543.92	24.08
546.09	1.705	546.09	34.83	546.09	23.04	546.09	20.4	546.09	51.93	546.09	34.57	546.09	27.69	546.09	32.96	546.09	45.66	546.09	51.68	546.09	79.36	546.09	69.44	546.09	63.47	546.09	66.17	546.09	40.55	546.09	56.36	546.09	73.48	546.09	47.53	546.09	36.09	546.09	24.48	546.09	28.165	546.09	9.24
548.25	13.495	548.25	32.35	548.25	37.52	548.25	29.95	548.25	69.68	548.25	38.93	548.25	42.99	548.25	36.84	548.25	76.54	548.25	51.38	548.25	62.02	548.25	62.1	548.25	66	548.25	82.79	548.25	56.39	548.25	52.37	548.25	77.19	548.25	51.4	548.25	40.88	548.25	19.28	548.25	23.985	548.25	11.94
550.42	6.315	550.42	26.86	550.42	35	550.42	40.49	550.42	62.41	550.42	30.28	550.42	32.29	550.42	39.71	550.42	72.4	550.42	53.06	550.42	66.66	550.42	56.73	550.42	68.49	550.42	73.38	550.42	65.22	550.42	39.36	550.42	74.87	550.42	58.27	550.42	23.68	550.42	19.09	550.42	29.815	550.42	13.175
552.58	-1.84	552.58	27.37	552.58	20.47	552.58	15.03	552.58	70.12	552.58	47.61	552.58	53.57	552.58	45.56	552.58	62.23	552.58	58.72	552.58	60.28	552.58	57.33	552.58	58.95	552.58	77.94	552.58	59.02	552.58	66.33	552.58	68.54	552.58	38.12	552.58	46.47	552.58	25.89	552.58	24.155	552.58	17.95
554.75	2.53	554.75	40.87	554.75	40.93	554.75	31.57	554.75	66.82	554.75	32.94	554.75	18.84	554.75	56.39	554.75	84.03	554.75	45.35	554.75	54.87	554.75	50.91	554.75	65.39	554.75	55.48	554.75	74.81	554.75	49.27	554.75	72.18	554.75	48.96	554.75	32.25	554.75	12.69	554.75	17.505	554.75	27.765
556.91	15.92	556.91	42.37	556.91	30.4	556.91	18.1	556.91	59.5	556.91	34.25	556.91	23.11	556.91	43.21	556.91	62.82	556.91	41.97	556.91	72.45	556.91	58.48	556.91	63.8	556.91	68	556.91	65.58	556.91	46.21	556.91	86.81	556.91	47.79	556.91	36.03	556.91	11.49	556.91	19.37	556.91	5.12
559.08	1.835	559.08	29.87	559.08	16.86	559.08	26.63	559.08	62.16	559.08	37.56	559.08	41.37	559.08	35.02	559.08	59.58	559.08	37.56	559.08	51	559.08	54.02	559.08	70.18	559.08	57.49	559.08	36.33	559.08	51.12	559.08	73.41	559.08	35.61	559.08	29.81	559.08	29.3	559.08	8.745	559.08	10.02
561.24	11.265	561.24	20.36	561.24	34.31	561.24	17.15	561.24	46.81	561.24	35.86	561.24	31.62	561.24	35.82	561.24	52.32	561.24	46.13	561.24	43.54	561.24	32.55	561.24	52.55	561.24	68.97	561.24	45.07	561.24	52.02	561.24	65.99	561.24	43.42	561.24	25.58	561.24	29.1	561.24	27.635	561.24	7.465
563.4	2.21	563.4	12.86	563.4	31.77	563.4	18.68	563.4	60.45	563.4	22.15	563.4	29.87	563.4	21.61	563.4	51.05	563.4	37.69	563.4	62.07	563.4	52.06	563.4	54.89	563.4	48.43	563.4	26.8	563.4	51.9	563.4	60.56	563.4	39.21	563.4	37.35	563.4	24.91	563.4	17.535	563.4	0.955
565.56	5.17	565.56	26.35	565.56	25.22	565.56	30.2	565.56	70.07	565.56	28.44	565.56	36.11	565.56	48.38	565.56	62.76	565.56	39.23	565.56	44.58	565.56	49.57	565.56	37.21	565.56	55.87	565.56	40.52	565.56	47.78	565.56	64.11	565.56	40.99	565.56	34.12	565.56	25.71	565.56	17.45	565.56	5.99
567.72	-1.36	567.72	17.84	567.72	9.67	567.72	13.72	567.72	52.68	567.72	19.72	567.72	34.35	567.72	36.16	567.72	43.45	567.72	46.76	567.72	46.09	567.72	6.05	567.72	53.52	567.72	29.3	567.72	35.23	567.72	35.64	567.72	61.63	567.72	25.77	567.72	19.89	567.72	17.52	567.72	17.885	567.72	15.57
569.88	9.625	569.88	35.33	569.88	29.13	569.88	30.24	569.88	50.27	569.88	34.99	569.88	21.59	569.88	47.92	569.88	69.13	569.88	49.28	569.88	63.58	569.88	38.53	569.88	55.81	569.88	61.72	569.88	49.93	569.88	55.49	569.88	78.15	569.88	56.53	569.88	43.65	569.88	28.33	569.88	9.33	569.88	1.685
572.04	6.11	572.04	20.82	572.04	19.58	572.04	19.76	572.04	51.85	572.04	23.26	572.04	18.82	572.04	26.68	572.04	54.8	572.04	43.78	572.04	22.07	572.04	25.01	572.04	47.09	572.04	40.12	572.04	43.62	572.04	45.33	572.04	53.64	572.04	35.28	572.04	20.41	572.04	18.15	572.04	18.295	572.04	3.34
574.2	2.105	574.2	25.31	574.2	25.03	574.2	29.28	574.2	64.42	574.2	27.53	574.2	23.06	574.2	6.44	574.2	52.46	574.2	37.28	574.2	31.55	574.2	28.47	574.2	32.36	574.2	51.52	574.2	32.31	574.2	49.16	574.2	68.12	574.2	41.02	574.2	13.17	574.2	16.96	574.2	11.78	574.2	6.03
576.35	5.105	576.35	4.8	576.35	26.49	576.35	20.8	576.35	44.97	576.35	19.79	576.35	29.3	576.35	4.2	576.35	31.11	576.35	22.77	576.35	31.03	576.35	16.93	576.35	37.62	576.35	46.9	576.35	25	576.35	21.98	576.35	59.58	576.35	37.76	576.35	19.93	576.35	4.78	576.35	8.78	576.35	0.745
578.51	10.105	578.51	18.3	578.51	30.95	578.51	9.32	578.51	64.51	578.51	21.06	578.51	14.54	578.51	27.96	578.51	40.75	578.51	26.25	578.51	34.51	578.51	27.39	578.51	49.87	578.51	34.29	578.51	35.68	578.51	27.81	578.51	70.02	578.51	36.48	578.51	20.69	578.51	14.6	578.51	8.295	578.51	7.485
580.67	5.1	580.67	14.8	580.67	12.41	580.67	10.85	580.67	57.04	580.67	26.32	580.67	28.78	580.67	33.72	580.67	17.39	580.67	2.74	580.67	27.99	580.67	23.85	580.67	36.11	580.67	30.67	580.67	18.37	580.67	39.62	580.67	56.45	580.67	39.19	580.67	21.44	580.67	2.43	580.67	7.835	580.67	2.25
582.82	0.095	582.82	9.3	582.82	23.87	582.82	8.37	582.82	52.56	582.82	10.58	582.82	19.03	582.82	19.49	582.82	42.02	582.82	18.21	582.82	36.47	582.82	17.31	582.82	34.35	582.82	24.04	582.82	13.05	582.82	30.43	582.82	41.86	582.82	33.9	582.82	15.2	582.82	13.26	582.82	21.89	582.82	11.035
584.98	4.585	584.98	14.8	584.98	19.34	584.98	25.9	584.98	72.06	584.98	23.84	584.98	18.28	584.98	27.25	584.98	48.65	584.98	21.69	584.98	37.95	584.98	40.77	584.98	57.59	584.98	26.42	584.98	14.74	584.98	31.25	584.98	68.26	584.98	47.6	584.98	19.96	584.98	4.1	584.98	7.97	584.98	14.33
587.13	10.57	587.13	20.31	587.13	22.81	587.13	31.44	587.13	68.56	587.13	34.11	587.13	22.54	587.13	21.03	587.13	36.27	587.13	48.17	587.13	37.45	587.13	19.24	587.13	47.83	587.13	42.79	587.13	39.43	587.13	36.06	587.13	55.65	587.13	46.28	587.13	25.72	587.13	15.93	587.13	0.57	587.13	12.14
589.28	-0.455	589.28	19.82	589.28	36.29	589.28	14.97	589.28	46.04	589.28	25.37	589.28	12.8	589.28	21.81	589.28	31.9	589.28	27.65	589.28	19.95	589.28	35.71	589.28	20.07	589.28	28.17	589.28	35.12	589.28	31.87	589.28	57.02	589.28	34.97	589.28	20.47	589.28	11.78	589.28	5.195	589.28	0.955
591.43	9.005	591.43	8.34	591.43	23.77	591.43	14.52	591.43	61.51	591.43	19.64	591.43	32.08	591.43	17.6	591.43	27.53	591.43	2.14	591.43	23.46	591.43	14.19	591.43	39.31	591.43	36.56	591.43	46.83	591.43	27.68	591.43	53.38	591.43	28.64	591.43	24.23	591.43	27.62	591.43	8.84	591.43	2.775
593.59	6.46	593.59	8.86	593.59	8.26	593.59	26.06	593.59	49.97	593.59	13.91	593.59	21.36	593.59	7.4	593.59	24.16	593.59	36.63	593.59	29.98	593.59	25.68	593.59	34.55	593.59	34.95	593.59	26.54	593.59	43.5	593.59	53.73	593.59	29.3	593.59	7.99	593.59	24.47	593.59	7.5	593.59	10.095
595.74	1.9	595.74	10.39	595.74	4.76	595.74	12.61	595.74	48.42	595.74	22.18	595.74	21.65	595.74	16.21	595.74	43.79	595.74	25.13	595.74	25.51	595.74	11.18	595.74	41.8	595.74	38.35	595.74	23.26	595.74	50.32	595.74	54.06	595.74	34.96	595.74	9.76	595.74	20.33	595.74	7.17	595.74	13.415
597.89	8.825	597.89	13.92	597.89	11.27	597.89	23.17	597.89	46.87	597.89	28.46	597.89	4.96	597.89	11.04	597.89	37.43	597.89	20.64	597.89	25.06	597.89	30.69	597.89	39.06	597.89	47.75	597.89	4.99	597.89	33.14	597.89	63.38	597.89	41.61	597.89	30.52	597.89	25.19	597.89	14.355	597.89	-0.77
600.03	12.245	600.03	4.46	600.03	16.78	600.03	20.74	600.03	49.3	600.03	17.75	600.03	24.27	600.03	3.88	600.03	29.07	600.03	15.15	600.03	26.63	600.03	-0.78	600.03	27.33	600.03	28.17	600.03	26.74	600.03	29.97	600.03	61.69	600.03	47.25	600.03	27.29	600.03	14.05	600.03	-0.45	600.03	13.53
602.18	19.655	602.18	7.01	602.18	13.3	602.18	3.31	602.18	66.72	602.18	32.04	602.18	34.6	602.18	26.73	602.18	20.73	602.18	9.68	602.18	40.22	602.18	19.76	602.18	9.61	602.18	29.61	602.18	15.49	602.18	41.81	602.18	66.99	602.18	31.89	602.18	25.06	602.18	19.91	602.18	6.75	602.18	17.825
604.33	16.55	604.33	9.57	604.33	12.83	604.33	17.89	604.33	44.13	604.33	9.34	604.33	3.94	604.33	7.61	604.33	26.39	604.33	35.23	604.33	30.83	604.33	9.33	604.33	19.91	604.33	28.05	604.33	28.27	604.33	23.66	604.33	71.28	604.33	36.52	604.33	22.83	604.33	23.78	604.33	-0.545	604.33	15.11
606.48	7.44	606.48	15.14	606.48	11.37	606.48	12.47	606.48	44.54	606.48	21.64	606.48	30.3	606.48	29.5	606.48	30.07	606.48	19.78	606.48	9.46	606.48	34.91	606.48	30.21	606.48	31.52	606.48	24.06	606.48	24.52	606.48	56.56	606.48	41.14	606.48	19.6	606.48	19.66	606.48	-0.835	606.48	16.885
608.62	18.815	608.62	11.71	608.62	16.91	608.62	21.07	608.62	55.93	608.62	13.96	608.62	19.67	608.62	29.41	608.62	31.75	608.62	16.35	608.62	41.12	608.62	29.52	608.62	30.54	608.62	27	608.62	38.86	608.62	24.39	608.62	50.83	608.62	48.76	608.62	32.38	608.62	23.53	608.62	6.385	608.62	24.155
610.77	10.685	610.77	10.3	610.77	21.46	610.77	18.67	610.77	43.32	610.77	16.28	610.77	23.05	610.77	3.34	610.77	27.46	610.77	4.94	610.77	36.8	610.77	30.14	610.77	31.89	610.77	30.5	610.77	42.68	610.77	30.27	610.77	51.09	610.77	39.37	610.77	28.16	610.77	17.41	610.77	5.625	610.77	22.415
612.91	29.045	612.91	2.89	612.91	35.02	612.91	23.28	612.91	55.7	612.91	22.61	612.91	24.45	612.91	20.29	612.91	25.17	612.91	6.54	612.91	10.51	612.91	17.79	612.91	6.25	612.91	44.02	612.91	26.52	612.91	28.17	612.91	60.35	612.91	40.98	612.91	9.95	612.91	16.3	612.91	11.39	612.91	9.665
615.06	14.39	615.06	6.5	615.06	17.59	615.06	17.9	615.06	42.08	615.06	18.96	615.06	18.86	615.06	19.26	615.06	25.91	615.06	19.17	615.06	24.24	615.06	29.46	615.06	17.64	615.06	26.57	615.06	1.38	615.06	16.08	615.06	48.59	615.06	35.58	615.06	2.74	615.06	3.19	615.06	1.685	615.06	16.41
617.2	25.23	617.2	13.11	617.2	18.16	617.2	15.52	617.2	53.44	617.2	32.32	617.2	13.28	617.2	14.25	617.2	28.66	617.2	23.81	617.2	17.01	617.2	18.16	617.2	29.05	617.2	30.14	617.2	26.26	617.2	29.01	617.2	50.83	617.2	33.17	617.2	36.54	617.2	5.08	617.2	30.525	617.2	30.65
619.34	12.56	619.34	13.74	619.34	25.74	619.34	8.15	619.34	44.8	619.34	17.68	619.34	21.72	619.34	3.27	619.34	28.44	619.34	21.48	619.34	27.8	619.34	17.88	619.34	-0.52	619.34	20.74	619.34	19.16	619.34	22.96	619.34	53.06	619.34	42.77	619.34	17.34	619.34	12.97	619.34	14.405	619.34	15.88
621.49	17.885	621.49	12.38	621.49	21.33	621.49	12.8	621.49	58.16	621.49	7.06	621.49	14.17	621.49	24.31	621.49	12.23	621.49	8.17	621.49	29.61	621.49	3.63	621.49	13.95	621.49	1.36	621.49	25.08	621.49	11.92	621.49	45.28	621.49	25.35	621.49	11.14	621.49	6.87	621.49	12.825	621.49	35.605
623.63	32.695	623.63	22.03	623.63	30.92	623.63	12.45	623.63	46.5	623.63	15.46	623.63	26.64	623.63	29.37	623.63	38.05	623.63	13.88	623.63	38.45	623.63	31.4	623.63	19.43	623.63	26.02	623.63	25.03	623.63	26.91	623.63	38.5	623.63	37.94	623.63	19.95	623.63	21.77	623.63	12.28	623.63	32.82
625.77	33.5	625.77	22.69	625.77	17.53	625.77	12.1	625.77	33.84	625.77	14.87	625.77	3.12	625.77	25.46	625.77	24.89	625.77	9.61	625.77	24.32	625.77	21.2	625.77	19.95	625.77	9.71	625.77	5	625.77	2.91	625.77	59.71	625.77	26.52	625.77	16.76	625.77	9.68	625.77	11.27	625.77	29.035
627.91	15.795	627.91	17.36	627.91	24.14	627.91	27.77	627.91	58.18	627.91	28.29	627.91	11.62	627.91	5.57	627.91	37.75	627.91	10.37	627.91	42.21	627.91	28.03	627.91	32.49	627.91	30.43	627.91	12.99	627.91	25.94	627.91	60.91	627.91	42.09	627.91	29.58	627.91	15.59	627.91	15.795	627.91	17.74
630.05	31.08	630.05	6.04	630.05	26.75	630.05	34.44	630.05	40.51	630.05	23.73	630.05	24.12	630.05	17.71	630.05	28.64	630.05	27.15	630.05	26.13	630.05	21.89	630.05	35.07	630.05	30.18	630.05	19	630.05	31.99	630.05	53.11	630.05	24.66	630.05	19.41	630.05	20.5	630.05	7.35	630.05	25.945
632.18	28.86	632.18	8.74	632.18	25.38	632.18	22.12	632.18	45.83	632.18	16.18	632.18	23.64	632.18	33.87	632.18	34.55	632.18	13.95	632.18	42.07	632.18	7.77	632.18	22.67	632.18	29.97	632.18	12.04	632.18	4.07	632.18	56.31	632.18	56.23	632.18	26.23	632.18	10.42	632.18	8.435	632.18	19.145
634.32	14.135	634.32	12.45	634.32	20.01	634.32	14.81	634.32	45.16	634.32	25.64	634.32	19.18	634.32	29.05	634.32	27.48	634.32	11.79	634.32	50.04	634.32	34.68	634.32	16.31	634.32	36.8	634.32	27.1	634.32	25.17	634.32	44.5	634.32	31.8	634.32	22.06	634.32	23.34	634.32	10.545	634.32	33.335
636.46	34.395	636.46	25.17	636.46	22.65	636.46	15.51	636.46	49.47	636.46	16.12	636.46	31.73	636.46	18.26	636.46	3.44	636.46	15.65	636.46	17.03	636.46	31.62	636.46	4.98	636.46	28.66	636.46	5.19	636.46	18.3	636.46	59.69	636.46	41.36	636.46	16.9	636.46	14.26	636.46	14.185	636.46	21.025
638.59	28.155	638.59	9.9	638.59	12.29	638.59	14.22	638.59	46.78	638.59	9.61	638.59	18.29	638.59	10.49	638.59	35.42	638.59	4.54	638.59	21.04	638.59	38.59	638.59	9.69	638.59	10.55	638.59	27.3	638.59	8.45	638.59	49.87	638.59	26.92	638.59	15.74	638.59	13.19	638.59	4.845	638.59	23.71
640.73	27.4	640.73	2.64	640.73	27.94	640.73	17.94	640.73	36.09	640.73	18.11	640.73	23.86	640.73	33.74	640.73	31.42	640.73	2.45	640.73	37.08	640.73	27.59	640.73	23.43	640.73	26.48	640.73	29.44	640.73	15.63	640.73	39.06	640.73	33.48	640.73	29.58	640.73	18.12	640.73	21.03	640.73	26.395
642.86	18.145	642.86	26.4	642.86	36.6	642.86	28.66	642.86	52.4	642.86	18.63	642.86	28.44	642.86	31.01	642.86	34.45	642.86	51.4	642.86	32.14	642.86	42.61	642.86	15.21	642.86	18.45	642.86	14.6	642.86	30.83	642.86	63.24	642.86	41.04	642.86	36.43	642.86	21.05	642.86	0.735	642.86	22.075
645	13.88	645	19.16	645	30.27	645	14.39	645	55.7	645	18.16	645	28.04	645	33.31	645	57.5	645	43.38	645	42.22	645	40.66	645	33.02	645	40.45	645	35.79	645	19.06	645	54.42	645	31.59	645	23.28	645	13.99	645	7.96	645	12.75
647.13	23.605	647.13	16.94	647.13	19.94	647.13	23.14	647.13	52	647.13	1.7	647.13	34.64	647.13	34.63	647.13	22.57	647.13	4.38	647.13	35.33	647.13	32.73	647.13	32.86	647.13	24.48	647.13	10	647.13	19.32	647.13	62.59	647.13	34.14	647.13	20.13	647.13	15.93	647.13	8.695	647.13	9.925
649.26	24.33	649.26	14.73	649.26	31.62	649.26	23.89	649.26	48.29	649.26	13.26	649.26	19.26	649.26	46.97	649.26	38.66	649.26	27.42	649.26	40.45	649.26	36.83	649.26	19.74	649.26	31.55	649.26	20.23	649.26	40.6	649.26	59.77	649.26	38.7	649.26	27.99	649.26	30.87	649.26	-1.06	649.26	25.595
651.4	35.04	651.4	15.54	651.4	31.31	651.4	38.64	651.4	30.59	651.4	30.83	651.4	24.89	651.4	51.33	651.4	44.78	651.4	36.48	651.4	46.6	651.4	41.96	651.4	48.65	651.4	51.65	651.4	38.49	651.4	35.9	651.4	58.94	651.4	29.25	651.4	38.86	651.4	20.82	651.4	16.68	651.4	13.27
653.53	10.75	653.53	4.35	653.53	19	653.53	1.41	653.53	35.88	653.53	26.41	653.53	51.53	653.53	37.71	653.53	53.91	653.53	42.58	653.53	65.77	653.53	40.11	653.53	53.6	653.53	59.78	653.53	32.76	653.53	10.23	653.53	47.12	653.53	20.8	653.53	5.72	653.53	4.76	653.53	9.92	653.53	22.935
655.66	20.955	655.66	19.17	655.66	16.7	655.66	29.19	655.66	57.17	655.66	38.01	655.66	39.18	655.66	66.11	655.66	64.07	655.66	82.7	655.66	91.96	655.66	85.28	655.66	68.57	655.66	76.95	655.66	54.06	655.66	44.58	655.66	67.3	655.66	45.35	655.66	19.59	655.66	12.72	655.66	16.165	655.66	18.105
657.79	15.65	657.79	10.01	657.79	32.4	657.79	27.98	657.79	36.46	657.79	31.61	657.79	75.83	657.79	71.53	657.79	70.25	657.79	68.85	657.79	87.17	657.79	74.48	657.79	83.58	657.79	61.14	657.79	56.38	657.79	56.95	657.79	47.47	657.79	42.9	657.79	23.46	657.79	14.67	657.79	11.905	657.79	21.275
659.92	26.34	659.92	26.85	659.92	39.12	659.92	28.77	659.92	63.75	659.92	35.23	659.92	58.5	659.92	78.97	659.92	94.45	659.92	91.02	659.92	121.4	659.92	101.7	659.92	116.62	659.92	74.37	659.92	71.72	659.92	56.35	659.92	67.65	659.92	35.45	659.92	26.34	659.92	8.63	659.92	7.15	659.92	16.44
662.04	29.025	662.04	20.71	662.04	32.84	662.04	55.57	662.04	60.03	662.04	56.87	662.04	60.18	662.04	108.43	662.04	99.67	662.04	128.23	662.04	139.65	662.04	114.94	662.04	123.69	662.04	118.62	662.04	89.09	662.04	79.76	662.04	77.83	662.04	39	662.04	21.22	662.04	25.59	662.04	22.39	662.04	23.61
664.17	35.705	664.17	34.57	664.17	51.56	664.17	36.38	664.17	68.32	664.17	63.51	664.17	85.86	664.17	103.91	664.17	136.91	664.17	164.46	664.17	173.92	664.17	192.2	664.17	151.79	664.17	158.91	664.17	110.47	664.17	99.2	664.17	80.02	664.17	31.55	664.17	32.1	664.17	17.56	664.17	21.635	664.17	34.775
666.3	28.38	666.3	36.45	666.3	54.29	666.3	49.2	666.3	69.61	666.3	81.17	666.3	130.56	666.3	167.41	666.3	179.17	666.3	182.71	666.3	212.2	666.3	205.49	666.3	196.91	666.3	178.22	666.3	163.87	666.3	121.66	666.3	94.2	666.3	49.1	666.3	26.99	666.3	17.53	666.3	8.38	666.3	21.445
668.42	31.55	668.42	65.33	668.42	78.03	668.42	46.03	668.42	84.9	668.42	99.83	668.42	127.26	668.42	193.92	668.42	223.45	668.42	230	668.42	228.51	668.42	236.8	668.42	248.07	668.42	189.55	668.42	175.3	668.42	123.13	668.42	109.39	668.42	59.65	668.42	27.88	668.42	23.5	668.42	22.125	668.42	28.115
670.55	34.21	670.55	76.22	670.55	60.78	670.55	53.87	670.55	93.18	670.55	97.51	670.55	142.97	670.55	219.45	670.55	239.75	670.55	268.3	670.55	262.83	670.55	280.12	670.55	283.26	670.55	235.92	670.55	197.74	670.55	158.63	670.55	115.58	670.55	67.2	670.55	41.77	670.55	16.47	670.55	10.37	670.55	26.285
672.67	36.87	672.67	78.13	672.67	84.53	672.67	89.71	672.67	104.47	672.67	127.2	672.67	194.69	672.67	252	672.67	291.07	672.67	311.63	672.67	333.18	672.67	321.47	672.67	343.47	672.67	306.31	672.67	247.2	672.67	228.15	672.67	158.78	672.67	78.76	672.67	46.66	672.67	31.45	672.67	20.62	672.67	36.96
674.8	41.025	674.8	79.04	674.8	95.28	674.8	84.56	674.8	105.76	674.8	127.9	674.8	203.41	674.8	284.57	674.8	331.4	674.8	354.99	674.8	407.54	674.8	376.84	674.8	364.71	674.8	344.73	674.8	273.68	674.8	237.68	674.8	151.98	674.8	91.31	674.8	52.56	674.8	42.43	674.8	16.37	674.8	29.635
676.92	23.175	676.92	94.96	676.92	101.05	676.92	102.42	676.92	114.05	676.92	139.61	676.92	217.14	676.92	307.15	676.92	368.76	676.92	386.37	676.92	415.92	676.92	401.23	676.92	409.98	676.92	354.17	676.92	283.18	676.92	252.24	676.92	168.19	676.92	88.87	676.92	55.46	676.92	39.41	676.92	18.62	676.92	37.31
679.04	40.825	679.04	95.88	679.04	122.82	679.04	119.28	679.04	149.35	679.04	164.33	679.04	258.88	679.04	349.75	679.04	361.13	679.04	409.77	679.04	450.31	679.04	436.63	679.04	417.28	679.04	367.63	679.04	319.7	679.04	270.81	679.04	152.4	679.04	88.43	679.04	52.37	679.04	19.4	679.04	31.375	679.04	22.49
681.16	28.465	681.16	126.82	681.16	136.59	681.16	137.16	681.16	152.64	681.16	172.06	681.16	244.62	681.16	344.37	681.16	383.52	681.16	439.2	681.16	457.72	681.16	436.06	681.16	429.6	681.16	372.12	681.16	312.23	681.16	293.39	681.16	172.62	681.16	84	681.16	47.27	681.16	30.39	681.16	14.63	681.16	26.175
683.29	23.105	683.29	131.76	683.29	136.37	683.29	121.04	683.29	136.94	683.29	167.8	683.29	290.37	683.29	378	683.29	422.93	683.29	410.65	683.29	467.15	683.29	434.5	683.29	455.95	683.29	382.63	683.29	333.78	683.29	291	683.29	176.84	683.29	94.56	683.29	66.18	683.29	37.38	683.29	11.39	683.29	17.36
685.41	39.24	685.41	130.71	685.41	133.16	685.41	130.92	685.41	156.24	685.41	192.55	685.41	285.13	685.41	348.64	685.41	388.36	685.41	424.12	685.41	432.59	685.41	431.96	685.41	430.32	685.41	379.16	685.41	316.35	685.41	258.62	685.41	165.08	685.41	84.13	685.41	55.1	685.41	12.37	685.41	17.15	685.41	20.05
687.52	25.87	687.52	143.67	687.52	150.96	687.52	145.82	687.52	162.54	687.52	174.31	687.52	266.89	687.52	355.31	687.52	384.8	687.52	451.61	687.52	427.05	687.52	416.44	687.52	418.72	687.52	395.71	687.52	299.94	687.52	271.26	687.52	145.32	687.52	84.71	687.52	50.01	687.52	52.37	687.52	12.91	687.52	16.245
689.64	28	689.64	141.63	689.64	144.76	689.64	154.72	689.64	148.85	689.64	181.07	689.64	265.66	689.64	337.98	689.64	392.26	689.64	405.13	689.64	402.53	689.64	384.93	689.64	417.14	689.64	332.29	689.64	282.54	689.64	230.91	689.64	148.56	689.64	85.28	689.64	49.93	689.64	26.37	689.64	11.675	689.64	18.94
691.76	30.125	691.76	154.61	691.76	171.56	691.76	155.62	691.76	179.16	691.76	172.85	691.76	270.43	691.76	326.67	691.76	388.73	691.76	414.67	691.76	413.02	691.76	399.44	691.76	363.59	691.76	327.88	691.76	250.16	691.76	228.57	691.76	133.82	691.76	89.86	691.76	41.85	691.76	38.37	691.76	12.44	691.76	21.145
693.88	21.245	693.88	141.58	693.88	142.37	693.88	156.54	693.88	152.47	693.88	172.64	693.88	240.2	693.88	329.37	693.88	364.23	693.88	353.22	693.88	379.52	693.88	369.96	693.88	367.06	693.88	294.49	693.88	251.79	693.88	196.25	693.88	135.08	693.88	64.45	693.88	49.77	693.88	21.38	693.88	5.21	693.88	16.855
696	28.865	696	130.57	696	143.19	696	144.46	696	164.79	696	179.43	696	257.98	696	303.09	696	328.73	696	359.8	696	354.04	696	368.5	696	334.55	696	271.12	696	237.44	696	169.95	696	115.35	696	71.03	696	28.69	696	21.39	696	10.485	696	26.565
698.11	31.98	698.11	145.56	698.11	157.01	698.11	152.38	698.11	187.11	698.11	167.23	698.11	236.77	698.11	318.82	698.11	347.26	698.11	360.39	698.11	343.57	698.11	355.06	698.11	322.06	698.11	283.77	698.11	221.1	698.11	176.66	698.11	112.64	698.11	58.63	698.11	50.62	698.11	41.4	698.11	14.76	698.11	22.785
700.23	35.595	700.23	142.55	700.23	142.84	700.23	137.32	700.23	158.44	700.23	149.04	700.23	242.55	700.23	279.56	700.23	313.8	700.23	318.01	700.23	323.12	700.23	301.63	700.23	310.6	700.23	249.44	700.23	190.78	700.23	158.38	700.23	105.93	700.23	54.22	700.23	44.54	700.23	25.41	700.23	0.04	700.23	18.51
702.34	25.205	702.34	152.55	702.34	141.68	702.34	164.25	702.34	179.77	702.34	170.86	702.34	221.35	702.34	322.32	702.34	287.35	702.34	343.64	702.34	333.68	702.34	338.21	702.34	310.16	702.34	252.12	702.34	189.47	702.34	170.11	702.34	105.23	702.34	54.83	702.34	43.47	702.34	33.43	702.34	14.825	702.34	23.245
704.45	29.815	704.45	133.56	704.45	141.52	704.45	146.2	704.45	144.11	704.45	158.68	704.45	217.14	704.45	257.09	704.45	281.92	704.45	305.3	704.45	296.25	704.45	287.81	704.45	289.74	704.45	228.82	704.45	168.17	704.45	145.85	704.45	103.54	704.45	62.43	704.45	40.41	704.45	23.45	704.45	18.61	704.45	23.98
706.57	19.425	706.57	133.57	706.57	134.36	706.57	135.15	706.57	157.46	706.57	164.51	706.57	203.93	706.57	254.87	706.57	278.5	706.57	294.97	706.57	310.84	706.57	288.42	706.57	262.34	706.57	205.53	706.57	185.89	706.57	132.61	706.57	99.87	706.57	50.05	706.57	33.34	706.57	26.47	706.57	9.4	706.57	34.23
708.68	28.03	708.68	117.59	708.68	131.22	708.68	122.1	708.68	143.81	708.68	151.35	708.68	201.73	708.68	224.66	708.68	251.1	708.68	253.66	708.68	260.43	708.68	244.04	708.68	224.96	708.68	215.26	708.68	146.62	708.68	121.37	708.68	94.21	708.68	44.67	708.68	36.28	708.68	25.49	708.68	17.195	708.68	39.98
710.79	20.135	710.79	122.61	710.79	115.07	710.79	98.06	710.79	125.16	710.79	134.2	710.79	199.53	710.79	226.46	710.79	239.71	710.79	256.36	710.79	253.04	710.79	220.67	710.79	217.6	710.79	178	710.79	123.36	710.79	104.15	710.79	66.56	710.79	36.29	710.79	24.21	710.79	19.52	710.79	8.49	710.79	25.74
712.9	25.235	712.9	117.63	712.9	108.94	712.9	112.03	712.9	146.52	712.9	108.05	712.9	154.33	712.9	193.27	712.9	205.33	712.9	223.08	712.9	215.66	712.9	182.32	712.9	192.26	712.9	149.75	712.9	110.12	712.9	103.93	712.9	66.92	712.9	41.92	712.9	45.15	712.9	25.55	712.9	17.79	712.9	20.51
715.01	22.34	715.01	115.66	715.01	113.8	715.01	122	715.01	111.89	715.01	110.91	715.01	150.14	715.01	166.09	715.01	206.97	715.01	190.82	715.01	195.29	715.01	218.97	715.01	170.94	715.01	141.52	715.01	121.88	715.01	97.73	715.01	60.3	715.01	35.56	715.01	39.09	715.01	6.58	715.01	22.095	715.01	29.785
717.12	21.94	717.12	97.7	717.12	86.68	717.12	89.97	717.12	99.27	717.12	92.78	717.12	132.94	717.12	141.93	717.12	156.62	717.12	159.58	717.12	171.93	717.12	151.64	717.12	171.63	717.12	123.3	717.12	77.66	717.12	72.53	717.12	59.68	717.12	27.2	717.12	22.04	717.12	24.61	717.12	20.9	717.12	37.075
719.23	8.04	719.23	88.73	719.23	86.56	719.23	88.95	719.23	80.66	719.23	83.65	719.23	123.75	719.23	128.77	719.23	120.28	719.23	156.35	719.23	168.59	719.23	158.32	719.23	131.35	719.23	122.09	719.23	101.45	719.23	58.35	719.23	44.09	719.23	28.86	719.23	23.98	719.23	34.65	719.23	7.205	719.23	34.37
721.34	16.135	721.34	69.77	721.34	67.44	721.34	64.93	721.34	69.05	721.34	71.52	721.34	81.55	721.34	110.62	721.34	118.96	721.34	135.13	721.34	123.25	721.34	119	721.34	98.08	721.34	94.89	721.34	66.25	721.34	41.17	721.34	47.51	721.34	20.51	721.34	15.93	721.34	7.69	721.34	3.015	721.34	27.675
723.45	18.735	723.45	62.82	723.45	68.33	723.45	79.92	723.45	85.45	723.45	47.41	723.45	85.36	723.45	106.48	723.45	109.64	723.45	103.93	723.45	103.92	723.45	98.7	723.45	101.83	723.45	88.69	723.45	67.06	723.45	66.99	723.45	41.94	723.45	31.18	723.45	20.87	723.45	22.73	723.45	6.83	723.45	27.985
725.55	18.835	725.55	57.86	725.55	58.22	725.55	58.92	725.55	53.86	725.55	46.29	725.55	76.16	725.55	74.35	725.55	88.34	725.55	73.74	725.55	116.6	725.55	81.4	725.55	78.59	725.55	79.51	725.55	50.88	725.55	48.83	725.55	49.39	725.55	17.85	725.55	18.82	725.55	24.77	725.55	8.145	725.55	27.31
727.66	15.43	727.66	59.91	727.66	49.12	727.66	61.91	727.66	57.28	727.66	48.19	727.66	48.97	727.66	62.22	727.66	60.05	727.66	66.57	727.66	94.29	727.66	87.12	727.66	83.37	727.66	46.34	727.66	41.72	727.66	45.67	727.66	28.85	727.66	14.54	727.66	21.77	727.66	21.81	727.66	13.465	727.66	29.145
729.76	20.03	729.76	50.96	729.76	68.03	729.76	51.91	729.76	62.7	729.76	55.08	729.76	54.77	729.76	46.11	729.76	66.78	729.76	56.41	729.76	63.99	729.76	65.84	729.76	68.17	729.76	49.17	729.76	58.56	729.76	42.52	729.76	32.33	729.76	15.23	729.76	19.72	729.76	28.86	729.76	3.785	729.76	14.49
731.87	20.13	731.87	45.01	731.87	34.94	731.87	33.92	731.87	40.14	731.87	27.99	731.87	67.57	731.87	72	731.87	63.51	731.87	70.27	731.87	58.7	731.87	66.56	731.87	50.98	731.87	72.01	731.87	26.4	731.87	35.37	731.87	34.83	731.87	27.93	731.87	34.67	731.87	10.91	731.87	9.605	731.87	19.35
733.97	17.225	733.97	30.07	733.97	38.86	733.97	37.93	733.97	39.58	733.97	32.89	733.97	55.37	733.97	51.9	733.97	61.25	733.97	38.13	733.97	74.42	733.97	55.3	733.97	43.8	733.97	30.86	733.97	33.26	733.97	49.22	733.97	16.35	733.97	15.63	733.97	15.63	733.97	26.97	733.97	3.43	733.97	10.715
736.07	11.825	736.07	41.13	736.07	35.78	736.07	34.94	736.07	36.04	736.07	35.8	736.07	37.17	736.07	52.81	736.07	34.01	736.07	43.01	736.07	78.14	736.07	35.04	736.07	38.64	736.07	32.71	736.07	13.13	736.07	24.09	736.07	15.88	736.07	7.35	736.07	22.58	736.07	30.02	736.07	7.755	736.07	23.095
738.18	18.925	738.18	29.18	738.18	25.7	738.18	33.96	738.18	42.51	738.18	16.72	738.18	48.97	738.18	26.72	738.18	27.77	738.18	52.9	738.18	22.87	738.18	30.79	738.18	42.49	738.18	27.57	738.18	15	738.18	36.95	738.18	32.43	738.18	24.07	738.18	16.53	738.18	1.08	738.18	1.085	738.18	7.49
740.28	19.525	740.28	5.24	740.28	9.63	740.28	28.98	740.28	20.98	740.28	23.64	740.28	34.76	740.28	12.64	740.28	35.55	740.28	25.8	740.28	9.61	740.28	14.54	740.28	22.36	740.28	35.43	740.28	1.88	740.28	20.82	740.28	5	740.28	22.81	740.28	7.49	740.28	11.14	740.28	2.415	740.28	15.39
742.38	9.125	742.38	14.3	742.38	26.57	742.38	12	742.38	24.47	742.38	32.56	742.38	23.56	742.38	27.56	742.38	24.33	742.38	21.71	742.38	21.36	742.38	33.3	742.38	9.23	742.38	33.3	742.38	6.77	742.38	-1.31	742.38	11.59	742.38	17.55	742.38	10.45	742.38	13.2	742.38	6.245	742.38	10.31
744.48	12.23	744.48	18.36	744.48	13.51	744.48	8.02	744.48	13.97	744.48	8.48	744.48	21.35	744.48	12.49	744.48	37.12	744.48	9.63	744.48	-1.89	744.48	22.06	744.48	4.12	744.48	16.16	744.48	19.66	744.48	17.57	744.48	9.2	744.48	20.31	744.48	12.4	744.48	16.26	744.48	5.58	744.48	2.24
746.58	6.835	746.58	3.43	746.58	24.45	746.58	22.05	746.58	14.48	746.58	5.41	746.58	32.13	746.58	0.42	746.58	31.93	746.58	31.57	746.58	1.87	746.58	7.82	746.58	8.02	746.58	17.03	746.58	4.56	746.58	0.44	746.58	21.83	746.58	9.07	746.58	-0.64	746.58	8.32	746.58	0.915	746.58	0.185
748.68	11.94	748.68	19.49	748.68	28.4	748.68	20.08	748.68	24	748.68	13.34	748.68	13.91	748.68	8.36	748.68	23.74	748.68	11.51	748.68	12.63	748.68	-3.41	748.68	8.94	748.68	3.91	748.68	23.47	748.68	11.32	748.68	12.47	748.68	6.85	748.68	10.32	748.68	0.39	748.68	6.25	748.68	4.14
750.77	12.545	750.77	18.55	750.77	5.36	750.77	27.12	750.77	21.54	750.77	-4.73	750.77	-1.31	750.77	6.31	750.77	6.56	750.77	9.46	750.77	-0.6	750.77	24.37	750.77	8.86	750.77	-4.22	750.77	4.38	750.77	-4.8	750.77	16.14	750.77	0.64	750.77	8.28	750.77	5.46	750.77	3.085	750.77	22.11
752.87	20.655	752.87	12.61	752.87	13.32	752.87	10.15	752.87	22.09	752.87	12.21	752.87	-7.53	752.87	6.25	752.87	21.38	752.87	14.42	752.87	16.17	752.87	22.14	752.87	2.79	752.87	-10.35	752.87	-5.71	752.87	4.08	752.87	19.82	752.87	1.43	752.87	19.24	752.87	7.53	752.87	3.425	752.87	6.595
754.97	15.77	754.97	8.67	754.97	24.28	754.97	20.19	754.97	19.65	754.97	16.15	754.97	10.24	754.97	10.2	754.97	30.22	754.97	29.38	754.97	10.95	754.97	23.92	754.97	9.73	754.97	25.52	754.97	25.21	754.97	18.96	754.97	9.52	754.97	8.24	754.97	6.2	754.97	13.61	754.97	-1.735	754.97	5.09
757.06	-0.12	757.06	28.73	757.06	17.25	757.06	30.24	757.06	19.22	757.06	5.09	757.06	29	757.06	2.16	757.06	30.06	757.06	4.36	757.06	29.73	757.06	-1.3	757.06	14.67	757.06	13.39	757.06	7.14	757.06	6.84	757.06	3.24	757.06	1.06	757.06	4.16	757.06	9.68	757.06	-2.395	757.06	8.595
759.16	19.5	759.16	9.79	759.16	4.22	759.16	3.28	759.16	21.8	759.16	22.03	759.16	17.77	759.16	0.11	759.16	-5.1	759.16	6.34	759.16	5.52	759.16	7.49	759.16	13.62	759.16	2.26	759.16	2.06	759.16	5.73	759.16	11.97	759.16	7.89	759.16	11.12	759.16	11.76	759.16	8.945	759.16	1.615
761.25	5.12	761.25	5.85	761.25	18.2	761.25	15.32	761.25	22.4	761.25	16.98	761.25	11.53	761.25	19.07	761.25	26.75	761.25	18.33	761.25	24.31	761.25	17.27	761.25	5.57	761.25	29.13	761.25	1.99	761.25	12.61	761.25	12.72	761.25	13.73	761.25	10.08	761.25	25.84	761.25	9.285	761.25	6.64
763.35	10.24	763.35	6.9	763.35	18.18	763.35	15.37	763.35	14.02	763.35	16.94	763.35	14.29	763.35	25.03	763.35	10.61	763.35	27.32	763.35	13.11	763.35	2.06	763.35	14.53	763.35	13.01	763.35	7.93	763.35	10.5	763.35	13.49	763.35	0.58	763.35	28.04	763.35	-0.08	763.35	13.13	763.35	13.18
765.44	11.87	765.44	15.96	765.44	1.17	765.44	7.42	765.44	31.65	765.44	3.89	765.44	19.05	765.44	21.99	765.44	13.46	765.44	10.32	765.44	-0.09	765.44	12.86	765.44	-4.51	765.44	2.88	765.44	3.86	765.44	4.39	765.44	15.27	765.44	25.45	765.44	14.01	765.44	24	765.44	3.97	765.44	8.225
767.53	4.505	767.53	18.01	767.53	-0.84	767.53	19.47	767.53	14.29	767.53	13.85	767.53	12.8	767.53	23.95	767.53	8.32	767.53	23.32	767.53	17.71	767.53	16.65	767.53	16.45	767.53	9.75	767.53	15.8	767.53	8.28	767.53	27.07	767.53	8.32	767.53	16.97	767.53	9.08	767.53	7.815	767.53	4.28
769.62	11.145	769.62	10.06	769.62	16.15	769.62	24.52	769.62	4.95	769.62	24.82	769.62	27.56	769.62	27.91	769.62	36.18	769.62	18.32	769.62	20.51	769.62	4.45	769.62	23.41	769.62	33.63	769.62	13.75	769.62	25.17	769.62	10.88	769.62	13.2	769.62	12.94	769.62	17.16	769.62	6.16	769.62	13.845
771.72	14.29	771.72	26.11	771.72	12.15	771.72	25.58	771.72	7.62	771.72	1.79	771.72	7.32	771.72	19.87	771.72	18.05	771.72	11.31	771.72	29.32	771.72	6.25	771.72	8.37	771.72	15.51	771.72	5.69	771.72	25.07	771.72	22.7	771.72	11.09	771.72	16.9	771.72	9.25	771.72	4.005	771.72	12.415
773.81	10.945	773.81	8.16	773.81	20.16	773.81	16.63	773.81	5.31	773.81	4.76	773.81	26.08	773.81	-0.17	773.81	4.91	773.81	12.31	773.81	11.13	773.81	25.06	773.81	-4.68	773.81	17.38	773.81	6.64	773.81	17.97	773.81	11.54	773.81	3	773.81	4.87	773.81	15.34	773.81	9.35	773.81	16.495
775.9	10.61	775.9	18.2	775.9	5.16	775.9	11.69	775.9	9.01	775.9	13.74	775.9	20.84	775.9	22.78	775.9	24.78	775.9	-17.7	775.9	7.95	775.9	27.86	775.9	4.27	775.9	26.26	775.9	6.59	775.9	36.87	775.9	12.39	775.9	11.91	775.9	15.84	775.9	18.42	775.9	7.695	775.9	16.575
777.98	4.28	777.98	9.24	777.98	12.17	777.98	-0.26	777.98	6.73	777.98	7.72	777.98	7.61	777.98	-5.27	777.98	6.64	777.98	1.28	777.98	7.76	777.98	15.67	777.98	-0.77	777.98	2.14	777.98	-2.47	777.98	1.77	777.98	18.25	777.98	5.83	777.98	7.8	777.98	11.51	777.98	6.04	777.98	19.165
780.07	9.965	780.07	16.27	780.07	8.19	780.07	5.8	780.07	16.46	780.07	5.7	780.07	4.38	780.07	11.68	780.07	22.51	780.07	25.25	780.07	18.58	780.07	16.48	780.07	8.17	780.07	18.03	780.07	2.48	780.07	14.67	780.07	12.12	780.07	12.76	780.07	2.77	780.07	18.6	780.07	14.88	780.07	13.26
782.16	3.655	782.16	15.3	782.16	24.21	782.16	20.86	782.16	11.2	782.16	23.69	782.16	29.16	782.16	18.62	782.16	44.37	782.16	4.23	782.16	14.39	782.16	1.29	782.16	9.12	782.16	24.91	782.16	12.43	782.16	5.58	782.16	12.99	782.16	1.7	782.16	13.74	782.16	15.69	782.16	6.725	782.16	22.36
784.25	7.365	784.25	1.33	784.25	0.23	784.25	4.91	784.25	2.96	784.25	6.68	784.25	3.94	784.25	22.56	784.25	12.23	784.25	6.19	784.25	20.21	784.25	2.1	784.25	1.06	784.25	16.79	784.25	8.39	784.25	7.49	784.25	6.88	784.25	9.65	784.25	6.71	784.25	13.79	784.25	12.57	784.25	9.465
786.33	10.58	786.33	-3.64	786.33	3.26	786.33	4.97	786.33	16.73	786.33	27.67	786.33	20.72	786.33	27.5	786.33	29.09	786.33	13.15	786.33	0.03	786.33	18.92	786.33	10	786.33	27.68	786.33	30.34	786.33	23.41	786.33	5.78	786.33	18.61	786.33	12.69	786.33	23.88	786.33	8.915	786.33	9.07
788.42	10.31	788.42	18.38	788.42	17.29	788.42	8.03	788.42	8.51	788.42	7.66	788.42	20.51	788.42	12.43	788.42	-8.06	788.42	33.1	788.42	9.85	788.42	13.73	788.42	31.93	788.42	14.56	788.42	-0.71	788.42	1.32	788.42	-1.31	788.42	6.57	788.42	5.66	788.42	7.97	788.42	5.255	788.42	20.18
790.5	28.055	790.5	17.39	790.5	22.32	790.5	26.09	790.5	24.3	790.5	20.66	790.5	47.3	790.5	25.36	790.5	20.78	790.5	21.05	790.5	21.68	790.5	4.55	790.5	13.86	790.5	5.44	790.5	13.24	790.5	32.24	790.5	6.6	790.5	24.55	790.5	9.63	790.5	16.07	790.5	17.6	790.5	12.29
792.59	0.315	792.59	0.4	792.59	25.35	792.59	14.15	792.59	12.1	792.59	17.65	792.59	9.1	792.59	35.28	792.59	22.62	792.59	22.99	792.59	18.5	792.59	-2.64	792.59	5.79	792.59	10.32	792.59	1.19	792.59	6.16	792.59	5.52	792.59	0.53	792.59	14.61	792.59	12.16	792.59	6.44	792.59	17.4
794.67	27.59	794.67	29.41	794.67	20.39	794.67	34.21	794.67	23.92	794.67	24.65	794.67	6.9	794.67	17.2	794.67	35.46	794.67	31.93	794.67	41.32	794.67	35.17	794.67	15.71	794.67	8.2	794.67	3.14	794.67	24.09	794.67	13.44	794.67	13.52	794.67	16.58	794.67	17.26	794.67	15.285	794.67	26.515
796.75	14.38	796.75	26.41	796.75	24.43	796.75	31.27	796.75	26.75	796.75	22.65	796.75	4.7	796.75	18.11	796.75	19.28	796.75	30.85	796.75	28.14	796.75	11.98	796.75	23.63	796.75	22.08	796.75	1.09	796.75	4.01	796.75	26.37	796.75	3.52	796.75	7.56	796.75	26.35	796.75	7.625	796.75	22.63
798.83	23.185	798.83	20.41	798.83	11.48	798.83	13.33	798.83	14.58	798.83	6.65	798.83	25.51	798.83	36.02	798.83	34.11	798.83	40.77	798.83	18.96	798.83	25.79	798.83	32.54	798.83	31.96	798.83	5.04	798.83	13.94	798.83	12.3	798.83	17.53	798.83	27.54	798.83	17.45	798.83	17.46	798.83	18.245
800.91	22	800.91	33.4	800.91	6.53	800.91	4.39	800.91	16.43	800.91	10.64	800.91	10.32	800.91	26.93	800.91	27.92	800.91	42.68	800.91	42.78	800.91	19.6	800.91	10.45	800.91	18.84	800.91	10.99	800.91	14.87	800.91	-2.76	800.91	21.54	800.91	2.52	800.91	5.54	800.91	11.8	800.91	14.855
802.99	21.325	802.99	28.39	802.99	26.58	802.99	26.44	802.99	22.29	802.99	15.64	802.99	30.14	802.99	29.83	802.99	6.73	802.99	32.59	802.99	16.59	802.99	10.41	802.99	28.35	802.99	35.71	802.99	14.94	802.99	13.79	802.99	31.19	802.99	22.56	802.99	11.5	802.99	25.64	802.99	17.135	802.99	29.97
805.07	32.665	805.07	30.38	805.07	20.63	805.07	14.5	805.07	21.15	805.07	14.64	805.07	24.95	805.07	23.73	805.07	36.53	805.07	23.49	805.07	49.41	805.07	18.21	805.07	26.25	805.07	15.58	805.07	30.89	805.07	7.73	805.07	11.13	805.07	24.59	805.07	30.48	805.07	7.74	805.07	16.475	805.07	23.58
807.15	28.02	807.15	23.36	807.15	39.68	807.15	24.56	807.15	11.03	807.15	21.63	807.15	18.77	807.15	15.62	807.15	63.33	807.15	50.37	807.15	34.22	807.15	27.02	807.15	42.14	807.15	36.45	807.15	21.84	807.15	20.66	807.15	26.09	807.15	5.62	807.15	11.46	807.15	21.83	807.15	14.805	807.15	20.685
809.23	28.38	809.23	36.33	809.23	30.74	809.23	15.61	809.23	-1.09	809.23	17.63	809.23	10.59	809.23	26.51	809.23	36.11	809.23	23.26	809.23	35.04	809.23	29.82	809.23	45.02	809.23	34.32	809.23	9.79	809.23	17.59	809.23	16.04	809.23	2.66	809.23	20.45	809.23	2.93	809.23	20.64	809.23	23.79
811.31	28.745	811.31	21.31	811.31	17.8	811.31	41.67	811.31	14.8	811.31	15.62	811.31	12.42	811.31	20.39	811.31	41.9	811.31	40.13	811.31	32.85	811.31	11.61	811.31	34.9	811.31	46.18	811.31	7.73	811.31	29.52	811.31	25	811.31	13.71	811.31	15.43	811.31	10.03	811.31	13.47	811.31	16.89
813.38	21.625	813.38	12.28	813.38	26.86	813.38	26.72	813.38	14.7	813.38	21.61	813.38	33.24	813.38	30.27	813.38	38.67	813.38	41.99	813.38	36.65	813.38	25.4	813.38	20.77	813.38	43.04	813.38	34.68	813.38	26.45	813.38	28.96	813.38	9.76	813.38	14.42	813.38	19.12	813.38	29.3	813.38	20.49
815.46	26.01	815.46	42.24	815.46	46.92	815.46	39.78	815.46	33.6	815.46	34.6	815.46	40.07	815.46	32.15	815.46	18.44	815.46	51.84	815.46	51.46	815.46	43.19	815.46	48.64	815.46	33.89	815.46	40.62	815.46	37.39	815.46	31.93	815.46	16.82	815.46	28.41	815.46	30.22	815.46	25.13	815.46	21.58
817.54	17.9	817.54	29.2	817.54	20.98	817.54	23.83	817.54	44.52	817.54	14.58	817.54	28.89	817.54	31.02	817.54	54.2	817.54	36.69	817.54	51.26	817.54	19.98	817.54	45.49	817.54	27.74	817.54	39.56	817.54	28.32	817.54	23.89	817.54	13.89	817.54	18.4	817.54	23.32	817.54	23.955	817.54	21.67
819.61	31.795	819.61	21.16	819.61	28.05	819.61	14.88	819.61	27.44	819.61	26.56	819.61	34.72	819.61	30.89	819.61	24.95	819.61	21.52	819.61	24.06	819.61	25.76	819.61	53.34	819.61	28.59	819.61	15.5	819.61	27.25	819.61	22.87	819.61	17.96	819.61	14.39	819.61	7.41	819.61	23.78	819.61	24.75
821.68	27.2	821.68	26.11	821.68	24.12	821.68	26.93	821.68	12.36	821.68	26.54	821.68	33.55	821.68	26.75	821.68	40.7	821.68	30.35	821.68	50.85	821.68	32.54	821.68	33.19	821.68	39.43	821.68	27.44	821.68	14.18	821.68	25.84	821.68	10.04	821.68	11.38	821.68	18.51	821.68	20.1	821.68	15.825
823.76	32.605	823.76	31.06	823.76	17.19	823.76	24.98	823.76	16.3	823.76	28.52	823.76	45.38	823.76	44.6	823.76	45.44	823.76	49.17	823.76	48.64	823.76	63.31	823.76	67.02	823.76	29.26	823.76	39.37	823.76	34.11	823.76	24.82	823.76	16.12	823.76	5.37	823.76	31.61	823.76	32.42	823.76	24.89
825.83	33.515	825.83	19.01	825.83	22.26	825.83	18.03	825.83	16.24	825.83	28.49	825.83	23.21	825.83	54.45	825.83	37.17	825.83	51.97	825.83	30.43	825.83	33.08	825.83	37.85	825.83	26.09	825.83	11.3	825.83	4.05	825.83	16.8	825.83	20.21	825.83	12.37	825.83	13.7	825.83	22.24	825.83	32.45
827.9	26.425	827.9	15.95	827.9	27.33	827.9	28.07	827.9	30.19	827.9	26.46	827.9	32.04	827.9	31.3	827.9	43.9	827.9	36.77	827.9	67.21	827.9	17.84	827.9	38.67	827.9	27.92	827.9	19.23	827.9	11.97	827.9	13.78	827.9	4.3	827.9	8.36	827.9	22.8	827.9	11.055	827.9	33
829.97	35.84	829.97	34.88	829.97	31.4	829.97	39.12	829.97	4.14	829.97	32.42	829.97	31.87	829.97	27.14	829.97	44.62	829.97	12.55	829.97	31.99	829.97	39.6	829.97	42.48	829.97	39.74	829.97	31.16	829.97	9.9	829.97	33.77	829.97	6.4	829.97	19.36	829.97	11.89	829.97	16.365	829.97	31.04
832.04	32.25	832.04	29.82	832.04	28.47	832.04	14.16	832.04	23.1	832.04	24.38	832.04	28.7	832.04	45.98	832.04	27.33	832.04	46.33	832.04	30.76	832.04	30.35	832.04	46.28	832.04	55.55	832.04	35.08	832.04	21.83	832.04	33.75	832.04	19.5	832.04	0.36	832.04	24.98	832.04	23.175	832.04	20.075
834.11	35.165	834.11	25.75	834.11	17.55	834.11	21.2	834.11	17.06	834.11	4.33	834.11	45.53	834.11	29.81	834.11	46.03	834.11	40.09	834.11	32.53	834.11	44.1	834.11	46.07	834.11	61.36	834.11	25	834.11	35.75	834.11	13.74	834.11	12.61	834.11	23.36	834.11	20.08	834.11	11.985	834.11	28.595
836.18	20.08	836.18	39.67	836.18	19.62	836.18	33.24	836.18	29.03	836.18	21.27	836.18	26.36	836.18	40.64	836.18	34.72	836.18	54.84	836.18	45.29	836.18	56.84	836.18	40.85	836.18	46.16	836.18	34.92	836.18	31.67	836.18	36.74	836.18	21.72	836.18	36.36	836.18	23.17	836.18	9.79	836.18	39.11
838.25	24.49	838.25	25.59	838.25	36.7	838.25	31.27	838.25	12.01	838.25	18.21	838.25	24.18	838.25	28.46	838.25	43.41	838.25	47.58	838.25	17.05	838.25	29.58	838.25	23.62	838.25	22.95	838.25	25.83	838.25	28.6	838.25	33.73	838.25	8.84	838.25	13.36	838.25	32.26	838.25	21.59	838.25	22.61
840.32	28.4	840.32	33.51	840.32	22.77	840.32	36.3	840.32	8.99	840.32	28.15	840.32	33.01	840.32	42.27	840.32	36.09	840.32	39.31	840.32	27.8	840.32	44.3	840.32	29.39	840.32	31.73	840.32	33.75	840.32	28.51	840.32	18.72	840.32	10.96	840.32	22.36	840.32	24.35	840.32	21.89	840.32	16.6
842.38	16.805	842.38	17.43	842.38	14.85	842.38	35.34	842.38	8.97	842.38	29.08	842.38	9.83	842.38	28.08	842.38	13.76	842.38	22.02	842.38	33.54	842.38	29.02	842.38	28.14	842.38	30.51	842.38	28.65	842.38	19.43	842.38	28.72	842.38	4.08	842.38	2.37	842.38	31.44	842.38	20.185	842.38	11.575
844.45	15.21	844.45	19.34	844.45	18.93	844.45	16.36	844.45	23.96	844.45	14	844.45	12.65	844.45	40.89	844.45	25.42	844.45	39.73	844.45	45.28	844.45	28.74	844.45	31.88	844.45	35.28	844.45	29.55	844.45	9.34	844.45	28.72	844.45	13.21	844.45	17.38	844.45	7.52	844.45	19.98	844.45	19.04
846.52	18.105	846.52	18.25	846.52	30	846.52	9.39	846.52	7.96	846.52	-5.09	846.52	24.47	846.52	19.69	846.52	18.07	846.52	24.42	846.52	18.01	846.52	28.45	846.52	17.61	846.52	23.04	846.52	3.45	846.52	23.25	846.52	30.72	846.52	-0.66	846.52	18.38	846.52	12.61	846.52	15.27	846.52	27.49
848.58	14	848.58	10.15	848.58	27.08	848.58	32.41	848.58	19.95	848.58	26.82	848.58	14.29	848.58	30.48	848.58	33.72	848.58	45.1	848.58	26.73	848.58	24.14	848.58	43.33	848.58	25.79	848.58	34.35	848.58	19.16	848.58	9.72	848.58	16.47	848.58	15.39	848.58	24.7	848.58	17.555	848.58	26.425
850.64	23.885	850.64	16.05	850.64	16.16	850.64	11.43	850.64	12.96	850.64	15.71	850.64	27.1	850.64	26.27	850.64	36.36	850.64	21.76	850.64	40.45	850.64	14.84	850.64	27.04	850.64	34.53	850.64	25.24	850.64	25.06	850.64	18.73	850.64	25.61	850.64	19.4	850.64	21.78	850.64	14.84	850.64	30.35
852.71	10.26	852.71	19.95	852.71	15.23	852.71	29.45	852.71	30.96	852.71	14.61	852.71	2.91	852.71	26.06	852.71	38.99	852.71	38.41	852.71	26.15	852.71	24.52	852.71	12.74	852.71	34.27	852.71	18.12	852.71	18.96	852.71	16.73	852.71	13.75	852.71	32.42	852.71	21.86	852.71	14.615	852.71	17.755
854.77	13.13	854.77	6.84	854.77	11.31	854.77	28.47	854.77	13.97	854.77	11.49	854.77	27.72	854.77	6.84	854.77	18.61	854.77	20.05	854.77	23.85	854.77	29.2	854.77	27.43	854.77	33.99	854.77	19	854.77	18.86	854.77	23.74	854.77	9.89	854.77	17.43	854.77	19.94	854.77	7.895	854.77	20.145
856.83	16.49	856.83	30.73	856.83	27.38	856.83	30.48	856.83	16.98	856.83	15.37	856.83	33.53	856.83	18.61	856.83	24.22	856.83	38.68	856.83	21.55	856.83	22.86	856.83	36.1	856.83	38.71	856.83	30.88	856.83	28.75	856.83	5.74	856.83	20.03	856.83	18.44	856.83	26.02	856.83	14.665	856.83	18.02
858.89	24.845	858.89	20.62	858.89	32.46	858.89	25.49	858.89	13.99	858.89	12.24	858.89	21.33	858.89	30.38	858.89	30.82	858.89	42.29	858.89	43.23	858.89	21.52	858.89	37.76	858.89	32.41	858.89	15.75	858.89	21.64	858.89	12.75	858.89	13.18	858.89	11.46	858.89	35.1	858.89	21.435	858.89	23.88
860.95	16.185	860.95	20.5	860.95	26.53	860.95	8.49	860.95	3.01	860.95	1.11	860.95	18.13	860.95	4.14	860.95	10.42	860.95	15.89	860.95	33.91	860.95	14.17	860.95	23.41	860.95	17.11	860.95	15.62	860.95	-2.48	860.95	27.76	860.95	13.33	860.95	18.47	860.95	14.18	860.95	9.7	860.95	15.215
863.01	22.015	863.01	31.38	863.01	32.6	863.01	28.49	863.01	25.03	863.01	26.97	863.01	20.92	863.01	29.89	863.01	21	863.01	25.47	863.01	34.57	863.01	24.81	863.01	20.05	863.01	26.79	863.01	18.48	863.01	36.4	863.01	24.77	863.01	5.48	863.01	16.49	863.01	26.25	863.01	9.96	863.01	31.54
865.07	10.33	865.07	29.25	865.07	19.68	865.07	22.49	865.07	5.05	865.07	18.82	865.07	5.71	865.07	3.64	865.07	31.58	865.07	5.04	865.07	34.23	865.07	14.44	865.07	36.68	865.07	22.46	865.07	27.33	865.07	10.27	865.07	12.78	865.07	17.63	865.07	20.51	865.07	1.33	865.07	18.215	865.07	6.84
867.13	26.635	867.13	25.13	867.13	41.75	867.13	16.49	867.13	22.07	867.13	39.67	867.13	29.49	867.13	18.39	867.13	31.15	867.13	32.59	867.13	33.88	867.13	14.06	867.13	-2.71	867.13	5.12	867.13	43.18	867.13	19.14	867.13	20.79	867.13	17.79	867.13	18.53	867.13	10.4	867.13	12.965	867.13	21.125
869.19	21.425	869.19	16.99	869.19	20.82	869.19	35.48	869.19	16.1	869.19	11.51	869.19	11.27	869.19	27.13	869.19	23.7	869.19	13.13	869.19	43.51	869.19	9.67	869.19	42.89	869.19	35.77	869.19	18.02	869.19	21.01	869.19	18.8	869.19	16.94	869.19	12.55	869.19	30.47	869.19	10.715	869.19	14.39
871.25	19.2	871.25	20.86	871.25	27.88	871.25	24.47	871.25	7.13	871.25	30.35	871.25	11.05	871.25	31.86	871.25	25.25	871.25	34.65	871.25	41.14	871.25	31.27	871.25	18.47	871.25	22.41	871.25	28.86	871.25	3.87	871.25	5.81	871.25	26.1	871.25	25.57	871.25	12.53	871.25	15.96	871.25	10.13
873.3	13.46	873.3	29.72	873.3	19.95	873.3	24.45	873.3	24.16	873.3	17.18	873.3	20.82	873.3	15.59	873.3	22.79	873.3	44.16	873.3	42.76	873.3	19.86	873.3	34.04	873.3	19.04	873.3	10.69	873.3	39.73	873.3	22.82	873.3	27.26	873.3	27.59	873.3	23.6	873.3	12.7	873.3	20.855
875.36	14.705	875.36	26.58	875.36	23.02	875.36	8.43	875.36	5.18	875.36	13.01	875.36	18.58	875.36	16.31	875.36	38.32	875.36	9.65	875.36	30.36	875.36	8.44	875.36	6.6	875.36	4.65	875.36	-1.49	875.36	32.58	875.36	29.82	875.36	23.41	875.36	12.62	875.36	6.66	875.36	6.43	875.36	17.555
877.41	20.935	877.41	15.44	877.41	16.08	877.41	26.4	877.41	14.21	877.41	18.83	877.41	2.34	877.41	5.02	877.41	10.84	877.41	10.13	877.41	21.96	877.41	8.01	877.41	23.15	877.41	-1.75	877.41	0.33	877.41	9.43	877.41	20.83	877.41	9.57	877.41	11.64	877.41	18.72	877.41	20.66	877.41	20.235
879.47	19.145	879.47	17.29	879.47	13.14	879.47	28.38	879.47	20.25	879.47	4.65	879.47	28.1	879.47	37.73	879.47	23.35	879.47	26.59	879.47	31.54	879.47	17.56	879.47	16.68	879.47	44.84	879.47	20.14	879.47	12.27	879.47	12.84	879.47	6.73	879.47	3.66	879.47	12.78	879.47	13.885	879.47	36.39
881.52	24.335	881.52	33.14	881.52	24.2	881.52	26.34	881.52	21.28	881.52	22.46	881.52	16.84	881.52	25.43	881.52	2.86	881.52	17.03	881.52	33.12	881.52	9.11	881.52	32.2	881.52	14.41	881.52	16.95	881.52	24.11	881.52	8.85	881.52	10.89	881.52	16.69	881.52	21.84	881.52	9.605	881.52	19.02
883.57	30.505	883.57	14.99	883.57	31.26	883.57	34.3	883.57	39.31	883.57	13.27	883.57	15.58	883.57	30.13	883.57	22.35	883.57	37.46	883.57	37.68	883.57	26.64	883.57	45.71	883.57	41.98	883.57	36.75	883.57	34.95	883.57	25.86	883.57	21.05	883.57	30.72	883.57	27.89	883.57	15.32	883.57	36.63
885.63	18.66	885.63	15.83	885.63	18.31	885.63	21.26	885.63	7.34	885.63	19.07	885.63	16.32	885.63	17.82	885.63	19.83	885.63	25.87	885.63	16.23	885.63	8.16	885.63	17.2	885.63	4.52	885.63	2.54	885.63	18.78	885.63	22.87	885.63	5.21	885.63	1.74	885.63	3.95	885.63	19.03	885.63	19.215
887.68	15.79	887.68	24.67	887.68	24.37	887.68	24.22	887.68	28.37	887.68	18.87	887.68	20.04	887.68	11.5	887.68	18.3	887.68	-5.74	887.68	5.77	887.68	10.67	887.68	-3.32	887.68	36.06	887.68	25.32	887.68	23.61	887.68	16.87	887.68	23.37	887.68	6.77	887.68	8	887.68	12.735	887.68	21.77
889.73	27.395	889.73	6.51	889.73	15.42	889.73	27.16	889.73	13.4	889.73	23.67	889.73	16.76	889.73	11.18	889.73	26.76	889.73	50.64	889.73	22.29	889.73	24.17	889.73	36.15	889.73	36.58	889.73	24.1	889.73	23.44	889.73	11.88	889.73	16.53	889.73	16.8	889.73	26.04	889.73	23.935	889.73	21.305
891.78	23.98	891.78	1.34	891.78	20.47	891.78	17.11	891.78	33.43	891.78	7.46	891.78	0.47	891.78	38.85	891.78	21.22	891.78	20.99	891.78	4.8	891.78	11.65	891.78	28.6	891.78	24.09	891.78	4.87	891.78	26.26	891.78	15.88	891.78	22.69	891.78	13.83	891.78	20.09	891.78	16.63	891.78	19.81
893.83	32.045	893.83	26.17	893.83	27.51	893.83	27.05	893.83	44.46	893.83	8.24	893.83	19.18	893.83	23.52	893.83	17.66	893.83	29.34	893.83	27.3	893.83	30.13	893.83	30.04	893.83	19.58	893.83	34.64	893.83	19.08	893.83	19.88	893.83	20.85	893.83	5.86	893.83	19.13	893.83	17.82	893.83	26.79
895.88	17.58	895.88	11	895.88	21.56	895.88	25.98	895.88	7.49	895.88	34.02	895.88	4.87	895.88	6.18	895.88	44.09	895.88	24.66	895.88	17.79	895.88	17.58	895.88	16.48	895.88	27.06	895.88	-1.6	895.88	20.9	895.88	29.88	895.88	16.01	895.88	23.89	895.88	17.17	895.88	16.5	895.88	9.245
897.93	23.595	897.93	9.83	897.93	12.6	897.93	-0.09	897.93	10.51	897.93	4.8	897.93	23.56	897.93	-0.17	897.93	19.51	897.93	12.97	897.93	29.26	897.93	9.03	897.93	10.9	897.93	17.53	897.93	20.15	897.93	27.71	897.93	13.88	897.93	18.16	897.93	9.92	897.93	29.2	897.93	16.68	897.93	24.17
899.97	11.58	899.97	7.65	899.97	19.63	899.97	39.83	899.97	30.54	899.97	7.58	899.97	27.24	899.97	26.47	899.97	18.92	899.97	9.27	899.97	27.72	899.97	12.46	899.97	45.3	899.97	27.98	899.97	6.9	899.97	30.52	899.97	31.88	899.97	21.32	899.97	11.95	899.97	24.23	899.97	10.35	899.97	13.565
902.02	21.045	902.02	15.47	902.02	39.67	902.02	26.75	902.02	11.56	902.02	11.35	902.02	12.91	902.02	40.11	902.02	24.32	902.02	15.55	902.02	15.17	902.02	11.87	902.02	13.7	902.02	38.42	902.02	25.64	902.02	21.32	902.02	11.88	902.02	18.47	902.02	12.98	902.02	19.26	902.02	20.515	902.02	25.93
904.07	27.975	904.07	18.28	904.07	20.7	904.07	24.66	904.07	13.58	904.07	8.12	904.07	11.58	904.07	15.74	904.07	37.71	904.07	19.81	904.07	34.6	904.07	19.28	904.07	29.09	904.07	32.84	904.07	24.37	904.07	22.13	904.07	10.87	904.07	14.62	904.07	22.02	904.07	28.29	904.07	30.175	904.07	9.765
906.11	15.88	906.11	17.1	906.11	12.73	906.11	11.57	906.11	9.6	906.11	6.88	906.11	-7.77	906.11	33.37	906.11	25.09	906.11	4.06	906.11	39.01	906.11	2.66	906.11	19.47	906.11	12.25	906.11	22.1	906.11	2.93	906.11	14.87	906.11	9.77	906.11	17.05	906.11	15.31	906.11	10.33	906.11	20.575
908.15	30.755	908.15	28.91	908.15	19.75	908.15	46.47	908.15	16.62	908.15	22.64	908.15	10.87	908.15	7.99	908.15	23.46	908.15	34.3	908.15	26.42	908.15	16.04	908.15	33.84	908.15	20.65	908.15	39.82	908.15	43.72	908.15	17.86	908.15	27.92	908.15	20.08	908.15	42.34	908.15	20.48	908.15	21.35
910.2	14.6	910.2	24.72	910.2	24.77	910.2	20.37	910.2	14.63	910.2	18.4	910.2	5.51	910.2	35.6	910.2	29.82	910.2	14.52	910.2	15.8	910.2	18.39	910.2	30.2	910.2	24.03	910.2	8.54	910.2	26.52	910.2	11.85	910.2	21.06	910.2	9.12	910.2	21.35	910.2	21.62	910.2	14.595
912.24	14.915	912.24	-2.48	912.24	21.79	912.24	13.26	912.24	10.64	912.24	25.16	912.24	7.14	912.24	19.21	912.24	27.16	912.24	16.74	912.24	35.17	912.24	-1.26	912.24	6.56	912.24	12.4	912.24	16.25	912.24	11.31	912.24	13.83	912.24	10.21	912.24	4.15	912.24	-1.63	912.24	12.255	912.24	25.805
914.28	10.195	914.28	24.32	914.28	21.8	914.28	29.14	914.28	20.65	914.28	22.91	914.28	13.75	914.28	27.8	914.28	14.5	914.28	9.93	914.28	19.53	914.28	15.06	914.28	4.9	914.28	37.75	914.28	18.96	914.28	25.09	914.28	22.82	914.28	28.35	914.28	9.19	914.28	21.38	914.28	24.885	914.28	22.985
916.33	23.445	916.33	3.12	916.33	19.81	916.33	17.02	916.33	30.65	916.33	14.66	916.33	12.37	916.33	20.4	916.33	5.82	916.33	7.12	916.33	27.87	916.33	27.37	916.33	8.24	916.33	15.08	916.33	26.66	916.33	6.88	916.33	26.8	916.33	11.49	916.33	17.22	916.33	16.38	916.33	10.005	916.33	11.63
918.37	12.665	918.37	8.92	918.37	21.82	918.37	31.89	918.37	11.65	918.37	5.41	918.37	2.97	918.37	8.98	918.37	9.13	918.37	17.3	918.37	-11.81	918.37	30.67	918.37	5.57	918.37	-1.59	918.37	16.35	918.37	14.66	918.37	10.78	918.37	26.62	918.37	0.26	918.37	6.39	918.37	23.12	918.37	21.745
920.41	17.85	920.41	3.72	920.41	22.82	920.41	21.76	920.41	14.65	920.41	16.15	920.41	0.58	920.41	41.56	920.41	-7.56	920.41	12.46	920.41	15.5	920.41	6.95	920.41	24.89	920.41	25.71	920.41	6.05	920.41	16.44	920.41	24.75	920.41	18.75	920.41	0.29	920.41	15.39	920.41	27.23	920.41	18.82
922.45	23.495	922.45	9.51	922.45	31.81	922.45	13.62	922.45	-0.36	922.45	16.89	922.45	6.17	922.45	26.13	922.45	20.73	922.45	18.61	922.45	12.79	922.45	9.21	922.45	17.21	922.45	9	922.45	32.73	922.45	10.22	922.45	16.72	922.45	26.88	922.45	11.33	922.45	18.39	922.45	16.835	922.45	17.365
924.49	19.11	924.49	17.31	924.49	23.81	924.49	25.47	924.49	20.63	924.49	10.63	924.49	12.76	924.49	33.7	924.49	12.01	924.49	25.76	924.49	25.07	924.49	21.46	924.49	32.52	924.49	-8.72	924.49	23.42	924.49	11	924.49	12.69	924.49	30	924.49	21.36	924.49	24.38	924.49	-0.57	924.49	11.87
926.52	23.685	926.52	13.1	926.52	15.79	926.52	26.32	926.52	9.62	926.52	16.37	926.52	34.35	926.52	15.25	926.52	22.28	926.52	30.89	926.52	13.33	926.52	4.69	926.52	18.83	926.52	24.54	926.52	20.1	926.52	5.77	926.52	18.66	926.52	19.12	926.52	17.4	926.52	7.38	926.52	11.015	926.52	15.345
928.56	20.225	928.56	20.9	928.56	26.78	928.56	30.16	928.56	15.59	928.56	14.1	928.56	14.94	928.56	28.81	928.56	9.54	928.56	12.01	928.56	39.58	928.56	20.91	928.56	12.13	928.56	11.79	928.56	34.77	928.56	35.54	928.56	24.62	928.56	23.24	928.56	7.44	928.56	22.37	928.56	19.595	928.56	13.28
930.6	15.725	930.6	22.69	930.6	-1.24	930.6	-2	930.6	1.57	930.6	5.84	930.6	5.52	930.6	18.35	930.6	-5.21	930.6	15.12	930.6	24.82	930.6	13.11	930.6	2.43	930.6	19.03	930.6	21.45	930.6	-0.69	930.6	-1.42	930.6	-1.65	930.6	19.47	930.6	14.36	930.6	20.67	930.6	3.675
932.64	13.185	932.64	19.48	932.64	22.73	932.64	23.82	932.64	14.54	932.64	6.57	932.64	25.1	932.64	35.89	932.64	20.03	932.64	-10.77	932.64	14.05	932.64	-4.71	932.64	9.72	932.64	14.25	932.64	10.11	932.64	9.07	932.64	21.54	932.64	13.46	932.64	14.51	932.64	17.35	932.64	11.735	932.64	5.535
934.67	25.11	934.67	0.28	934.67	23.7	934.67	14.65	934.67	-3.5	934.67	4.3	934.67	6.68	934.67	15.42	934.67	2.27	934.67	14.32	934.67	-3.73	934.67	-4.54	934.67	11.01	934.67	-0.53	934.67	17.78	934.67	0.84	934.67	8.49	934.67	25.57	934.67	4.54	934.67	4.33	934.67	24.295	934.67	13.855
936.71	15.49	936.71	13.08	936.71	36.66	936.71	24.46	936.71	13.46	936.71	13.03	936.71	23.25	936.71	22.94	936.71	15.5	936.71	22.41	936.71	20.49	936.71	-1.39	936.71	13.3	936.71	41.67	936.71	13.44	936.71	27.6	936.71	22.44	936.71	21.67	936.71	20.58	936.71	23.31	936.71	14.345	936.71	13.64
938.74	13.33	938.74	2.87	938.74	28.62	938.74	36.27	938.74	19.41	938.74	2.76	938.74	6.83	938.74	20.45	938.74	5.73	938.74	6.5	938.74	21.69	938.74	-5.26	938.74	10.58	938.74	1.87	938.74	9.1	938.74	17.36	938.74	16.39	938.74	7.76	938.74	5.61	938.74	11.3	938.74	10.89	938.74	5.88
940.77	3.63	940.77	12.67	940.77	24.58	940.77	22.07	940.77	19.36	940.77	14.48	940.77	-3.59	940.77	17.96	940.77	30.96	940.77	13.58	940.77	19.89	940.77	5.86	940.77	9.85	940.77	14.06	940.77	23.76	940.77	19.12	940.77	14.33	940.77	23.85	940.77	5.64	940.77	17.28	940.77	17.425	940.77	16.085
942.81	-1.115	942.81	12.48	942.81	27.53	942.81	21.87	942.81	6.31	942.81	11.21	942.81	12.99	942.81	16.46	942.81	18.19	942.81	14.66	942.81	13.09	942.81	7.97	942.81	15.13	942.81	6.24	942.81	-0.59	942.81	27.88	942.81	18.27	942.81	19.94	942.81	10.68	942.81	13.26	942.81	-0.045	942.81	0.245
944.84	18.095	944.84	6.28	944.84	32.47	944.84	42.66	944.84	26.25	944.84	15.93	944.84	9.57	944.84	20.96	944.84	27.42	944.84	17.73	944.84	28.29	944.84	8.06	944.84	13.4	944.84	28.42	944.84	1.06	944.84	21.64	944.84	18.21	944.84	17.03	944.84	1.71	944.84	25.24	944.84	25.975	944.84	18.365
946.87	7.27	946.87	17.09	946.87	40.41	946.87	9.45	946.87	9.18	946.87	-2.35	946.87	3.15	946.87	20.45	946.87	-0.36	946.87	12.81	946.87	11.48	946.87	12.15	946.87	19.67	946.87	6.59	946.87	17.71	946.87	8.39	946.87	20.14	946.87	15.11	946.87	15.74	946.87	24.21	946.87	26.49	946.87	5.44
948.9	12.905	948.9	22.9	948.9	25.35	948.9	47.23	948.9	13.12	948.9	12.37	948.9	20.73	948.9	29.93	948.9	10.88	948.9	38.9	948.9	21.68	948.9	26.23	948.9	16.93	948.9	18.76	948.9	30.35	948.9	21.14	948.9	22.08	948.9	18.18	948.9	9.77	948.9	4.19	948.9	30.495	948.9	8.975
950.93	21.015	950.93	6.72	950.93	30.28	950.93	25	950.93	12.05	950.93	6.08	950.93	17.32	950.93	20.4	950.93	5.11	950.93	3.98	950.93	26.87	950.93	33.3	950.93	-1.8	950.93	21.92	950.93	18	950.93	1.89	950.93	36	950.93	16.25	950.93	-1.21	950.93	32.17	950.93	13.99	950.93	11.96
952.96	16.1	952.96	4.54	952.96	48.21	952.96	6.78	952.96	1.97	952.96	13.8	952.96	1.92	952.96	25.86	952.96	18.35	952.96	7.07	952.96	36.08	952.96	13.37	952.96	6.45	952.96	25.08	952.96	23.64	952.96	22.64	952.96	19.93	952.96	24.32	952.96	11.82	952.96	1.14	952.96	9.48	952.96	7.895
954.99	14.665	954.99	34.36	954.99	38.13	954.99	23.54	954.99	27.9	954.99	19.51	954.99	18.52	954.99	12.32	954.99	9.6	954.99	4.17	954.99	11.28	954.99	14.44	954.99	-7.29	954.99	27.25	954.99	19.28	954.99	11.39	954.99	32.85	954.99	13.39	954.99	15.85	954.99	15.12	954.99	17.965	954.99	12.28
957.02	9.715	957.02	2.19	957.02	17.05	957.02	27.3	957.02	28.82	957.02	11.22	957.02	13.12	957.02	31.77	957.02	7.86	957.02	27.28	957.02	20.49	957.02	10.5	957.02	31.97	957.02	18.41	957.02	7.92	957.02	10.14	957.02	31.77	957.02	9.45	957.02	23.87	957.02	20.1	957.02	21.44	957.02	-2.385
959.04	12.755	959.04	12.02	959.04	20.97	959.04	24.06	959.04	41.74	959.04	19.93	959.04	7.73	959.04	31.22	959.04	8.13	959.04	30.4	959.04	11.71	959.04	19.57	959.04	26.22	959.04	5.57	959.04	23.56	959.04	33.88	959.04	21.69	959.04	14.51	959.04	22.89	959.04	25.07	959.04	22.41	959.04	7.895
961.07	11.785	961.07	14.86	961.07	38.88	961.07	10.82	961.07	11.66	961.07	9.64	961.07	8.35	961.07	14.65	961.07	3.4	961.07	21.52	961.07	30.94	961.07	18.64	961.07	6.48	961.07	25.74	961.07	31.2	961.07	22.63	961.07	29.61	961.07	17.56	961.07	24.92	961.07	22.05	961.07	26.875	961.07	9.63
963.1	10.32	963.1	24.7	963.1	26.78	963.1	20.57	963.1	14.57	963.1	2.35	963.1	3.98	963.1	34.08	963.1	11.69	963.1	-4.34	963.1	7.19	963.1	16.71	963.1	23.73	963.1	-5.1	963.1	4.83	963.1	9.37	963.1	10.52	963.1	14.61	963.1	16.94	963.1	26.02	963.1	19.335	963.1	10.335
965.12	2.855	965.12	11.55	965.12	11.69	965.12	12.31	965.12	20.48	965.12	8.05	965.12	11.61	965.12	-12.5	965.12	10	965.12	8.81	965.12	22.44	965.12	3.79	965.12	9.99	965.12	32.08	965.12	16.47	965.12	17.11	965.12	17.43	965.12	26.66	965.12	20.96	965.12	20	965.12	27.285	965.12	7.015
967.15	10.9	967.15	19.4	967.15	38.59	967.15	35.06	967.15	6.39	967.15	22.76	967.15	13.25	967.15	12.92	967.15	-3.68	967.15	12.97	967.15	31.71	967.15	17.87	967.15	24.25	967.15	14.25	967.15	28.1	967.15	25.84	967.15	19.34	967.15	31.7	967.15	15.98	967.15	15.97	967.15	30.73	967.15	6.68
969.17	18.96	969.17	10.26	969.17	35.48	969.17	25.8	969.17	21.3	969.17	26.46	969.17	11.89	969.17	19.32	969.17	28.65	969.17	32.14	969.17	6.99	969.17	11.97	969.17	21.51	969.17	28.43	969.17	-5.27	969.17	9.58	969.17	32.25	969.17	33.74	969.17	10.99	969.17	38.95	969.17	32.165	969.17	13.845
971.19	19.04	971.19	19.12	971.19	27.37	971.19	21.53	971.19	30.21	971.19	7.16	971.19	11.55	971.19	21.73	971.19	18	971.19	18.33	971.19	22.28	971.19	24.07	971.19	26.78	971.19	25.62	971.19	31.36	971.19	19.31	971.19	17.15	971.19	26.78	971.19	26.01	971.19	22.92	971.19	22.1	971.19	5.015
973.21	5.64	973.21	29.99	973.21	34.26	973.21	39.27	973.21	26.11	973.21	10.85	973.21	8.21	973.21	12.13	973.21	13.37	973.21	11.53	973.21	23.59	973.21	17.18	973.21	21.05	973.21	32.82	973.21	27.98	973.21	32.04	973.21	32.05	973.21	24.81	973.21	25.03	973.21	14.9	973.21	18.015	973.21	0.85
975.24	6.77	975.24	13.87	975.24	15.15	975.24	15	975.24	26.01	975.24	8.55	975.24	10.88	975.24	8.52	975.24	10.76	975.24	12.76	975.24	30.91	975.24	2.31	975.24	-0.67	975.24	16.03	975.24	16.61	975.24	11.76	975.24	12.95	975.24	20.84	975.24	17.05	975.24	20.87	975.24	15.725	975.24	9.4575
977.26	0.93	977.26	12.75	977.26	33.03	977.26	17.73	977.26	22.91	977.26	12.24	977.26	14.55	977.26	-3.08	977.26	14.18	977.26	6.99	977.26	-1.75	977.26	5.45	977.26	14.61	977.26	5.25	977.26	13.23	977.26	21.48	977.26	16.85	977.26	18.87	977.26	19.06	977.26	17.84	977.26	18.1825	977.26	9.33
979.28	17.13	979.28	10.63	979.28	9.9	979.28	25.45	979.28	18.81	979.28	-4.07	979.28	13.24	979.28	17.32	979.28	6.61	979.28	6.25	979.28	15.6	979.28	16.6	979.28	18.89	979.28	10.49	979.28	33.85	979.28	11.2	979.28	24.75	979.28	19.89	979.28	13.08	979.28	3.82	979.28	21.64	979.28	15.4675
981.3	20.865	981.3	26.52	981.3	49.78	981.3	43.18	981.3	23.7	981.3	26.62	981.3	32.93	981.3	49.72	981.3	25.07	981.3	3.53	981.3	22.97	981.3	13.77	981.3	36.18	981.3	9.74	981.3	40.47	981.3	14.92	981.3	20.65	981.3	27.91	981.3	38.09	981.3	24.79	981.3	22.3425	981.3	10.87
983.32	21.64	983.32	27.42	983.32	33.65	983.32	32.9	983.32	24.6	983.32	22.3	983.32	13.62	983.32	18.11	983.32	20.55	983.32	27.83	983.32	3.35	983.32	14.96	983.32	35.48	983.32	16	983.32	33.09	983.32	36.63	983.32	26.54	983.32	26.93	983.32	14.1	983.32	17.76	983.32	24.295	983.32	17.2925
985.33	34.45	985.33	1.32	985.33	17.51	985.33	31.62	985.33	9.49	985.33	7.98	985.33	0.33	985.33	21.52	985.33	4.06	985.33	23.15	985.33	25.74	985.33	12.16	985.33	14.78	985.33	5.29	985.33	28.71	985.33	-3.67	985.33	31.43	985.33	21.95	985.33	24.12	985.33	18.74	985.33	28.7425	985.33	18.98
987.35	44.3	987.35	8.22	987.35	53.38	987.35	10.34	987.35	46.37	987.35	33.66	987.35	13.04	987.35	27.92	987.35	36.59	987.35	12.5	987.35	15.15	987.35	32.37	987.35	20.09	987.35	31.59	987.35	40.32	987.35	22.04	987.35	25.32	987.35	18.96	987.35	24.13	987.35	17.71	987.35	30.69	987.35	24.4375
989.37	48.19	989.37	29.13	989.37	34.23	989.37	31.06	989.37	40.26	989.37	22.34	989.37	16.75	989.37	37.33	989.37	31.15	989.37	13.86	989.37	48.57	989.37	10.6	989.37	20.41	989.37	3.9	989.37	22.94	989.37	22.74	989.37	33.21	989.37	19.97	989.37	29.15	989.37	37.68	989.37	38.635	989.37	28.415
991.39	59.615	991.39	22.05	991.39	32.09	991.39	37.78	991.39	33.15	991.39	33.02	991.39	27.48	991.39	5.74	991.39	8.74	991.39	4.25	991.39	18	991.39	14.85	991.39	43.73	991.39	19.24	991.39	29.55	991.39	14.43	991.39	12.1	991.39	28.97	991.39	28.16	991.39	34.65	991.39	39.0775	991.39	31.4125
993.4	71.58	993.4	22.97	993.4	45.94	993.4	32.49	993.4	40.03	993.4	11.69	993.4	30.21	993.4	44.16	993.4	20.35	993.4	14.66	993.4	35.45	993.4	31.12	993.4	18.07	993.4	26.59	993.4	27.17	993.4	24.13	993.4	33.99	993.4	23.98	993.4	28.17	993.4	25.63	993.4	48.5175	993.4	43.43
995.42	80.585	995.42	31.9	995.42	40.79	995.42	27.21	995.42	38.91	995.42	22.37	995.42	19.95	995.42	41.58	995.42	12.99	995.42	31.08	995.42	34.91	995.42	29.4	995.42	38.41	995.42	18.96	995.42	44.78	995.42	35.82	995.42	29.88	995.42	14.98	995.42	33.19	995.42	34.6	995.42	55.4575	995.42	54.7225
997.43	98.625	997.43	31.83	997.43	68.64	997.43	40.92	997.43	56.79	997.43	42.04	997.43	24.69	997.43	35.01	997.43	42.65	997.43	33.53	997.43	32.38	997.43	15.7	997.43	30.76	997.43	31.34	997.43	43.4	997.43	31.5	997.43	32.76	997.43	25.97	997.43	41.2	997.43	30.57	997.43	55.145	997.43	64.785
999.44	108.705	999.44	23.76	999.44	50.49	999.44	30.63	999.44	38.67	999.44	25.71	999.44	13.44	999.44	17.44	999.44	17.34	999.44	9	999.44	53.87	999.44	4.02	999.44	5.13	999.44	46.75	999.44	24.01	999.44	35.19	999.44	33.65	999.44	28.97	999.44	19.21	999.44	22.54	999.44	65.08	999.44	76.8725
1001.46	125.325	1001.46	35.7	1001.46	50.33	1001.46	42.35	1001.46	34.55	1001.46	33.39	1001.46	19.2	1001.46	36.88	1001.46	32.05	1001.46	29.49	1001.46	38.37	1001.46	32.35	1001.46	22.5	1001.46	31.17	1001.46	29.62	1001.46	38.87	1001.46	33.53	1001.46	35.96	1001.46	32.23	1001.46	35.51	1001.46	73.7625	1001.46	87.235
1003.47	154.485	1003.47	40.64	1003.47	43.16	1003.47	39.06	1003.47	43.42	1003.47	24.06	1003.47	13.96	1003.47	39.33	1003.47	19.79	1003.47	39	1003.47	29.88	1003.47	26.71	1003.47	44.89	1003.47	29.61	1003.47	20.24	1003.47	24.55	1003.47	38.41	1003.47	35.95	1003.47	34.24	1003.47	29.48	1003.47	78.445	1003.47	91.1225
1005.48	162.68	1005.48	49.59	1005.48	49	1005.48	37.78	1005.48	46.29	1005.48	28.73	1005.48	20.73	1005.48	44.78	1005.48	37.54	1005.48	30.53	1005.48	52.4	1005.48	25.08	1005.48	49.29	1005.48	42.06	1005.48	52.86	1005.48	35.23	1005.48	36.29	1005.48	43.94	1005.48	30.26	1005.48	32.46	1005.48	87.1275	1005.48	99.035
1007.49	177.915	1007.49	47.54	1007.49	60.83	1007.49	34.49	1007.49	38.17	1007.49	43.4	1007.49	22.51	1007.49	46.24	1007.49	22.32	1007.49	39.08	1007.49	34.93	1007.49	43.47	1007.49	45.69	1007.49	33.54	1007.49	37.47	1007.49	37.91	1007.49	29.18	1007.49	41.92	1007.49	36.27	1007.49	24.43	1007.49	91.5575	1007.49	105.975
1009.5	167.69	1009.5	57.5	1009.5	42.66	1009.5	42.21	1009.5	56.04	1009.5	35.08	1009.5	47.29	1009.5	33.7	1009.5	15.12	1009.5	37.65	1009.5	59.47	1009.5	24.88	1009.5	80.11	1009.5	37.02	1009.5	44.09	1009.5	50.58	1009.5	53.06	1009.5	48.91	1009.5	34.29	1009.5	35.4	1009.5	92.985	1009.5	109.695
1011.51	183.005	1011.51	43.46	1011.51	64.49	1011.51	53.92	1011.51	46.9	1011.51	36.75	1011.51	49.08	1011.51	57.17	1011.51	35.94	1011.51	54.23	1011.51	69.02	1011.51	46.31	1011.51	51.54	1011.51	51.53	1011.51	55.71	1011.51	61.26	1011.51	43.94	1011.51	56.89	1011.51	47.3	1011.51	42.37	1011.51	99.6625	1011.51	117.942
1013.52	184.86	1013.52	49.42	1013.52	52.31	1013.52	53.64	1013.52	51.77	1013.52	43.43	1013.52	46.87	1013.52	44.65	1013.52	44.78	1013.52	18.84	1013.52	41.59	1013.52	36.76	1013.52	43.98	1013.52	22.05	1013.52	57.33	1013.52	54.93	1013.52	42.82	1013.52	30.86	1013.52	32.32	1013.52	30.34	1013.52	103.09	1013.52	116.218
1015.53	176.25	1015.53	40.39	1015.53	44.13	1015.53	60.35	1015.53	43.64	1015.53	34.11	1015.53	42.67	1015.53	30.14	1015.53	57.64	1015.53	32.46	1015.53	60.16	1015.53	31.22	1015.53	30.43	1015.53	61.59	1015.53	70.95	1015.53	62.61	1015.53	42.7	1015.53	50.84	1015.53	27.33	1015.53	33.31	1015.53	92.265	1015.53	112.775
1017.53	154.685	1017.53	37.35	1017.53	55.95	1017.53	46.07	1017.53	37.5	1017.53	63.79	1017.53	69.47	1017.53	41.63	1017.53	51.52	1017.53	38.1	1017.53	56.74	1017.53	62.7	1017.53	51.89	1017.53	52.14	1017.53	71.58	1017.53	64.28	1017.53	50.58	1017.53	36.81	1017.53	39.35	1017.53	31.28	1017.53	87.9375	1017.53	103.862
1019.54	148.66	1019.54	41.33	1019.54	49.77	1019.54	49.79	1019.54	45.37	1019.54	31.47	1019.54	68.29	1019.54	51.13	1019.54	66.41	1019.54	65.75	1019.54	65.33	1019.54	27.2	1019.54	69.36	1019.54	61.71	1019.54	70.2	1019.54	62.96	1019.54	42.45	1019.54	31.78	1019.54	28.37	1019.54	29.25	1019.54	84.3625	1019.54	105.735
1021.55	142.67	1021.55	37.3	1021.55	59.58	1021.55	41.52	1021.55	34.23	1021.55	43.16	1021.55	53.1	1021.55	61.63	1021.55	72.32	1021.55	62.42	1021.55	86.94	1021.55	70.72	1021.55	96.84	1021.55	73.3	1021.55	63.83	1021.55	42.63	1021.55	40.33	1021.55	45.75	1021.55	32.39	1021.55	26.22	1021.55	72.785	1021.55	88.3875
1023.55	125.725	1023.55	36.28	1023.55	49.4	1023.55	45.24	1023.55	44.09	1023.55	42.85	1023.55	56.92	1023.55	75.14	1023.55	90.24	1023.55	92.11	1023.55	88.55	1023.55	71.26	1023.55	102.33	1023.55	69.9	1023.55	85.46	1023.55	57.31	1023.55	44.21	1023.55	27.72	1023.55	19.41	1023.55	32.19	1023.55	71.4575	1023.55	82.325
1025.56	96.815	1025.56	30.26	1025.56	38.21	1025.56	39.97	1025.56	45.95	1025.56	41.54	1025.56	56.75	1025.56	84.66	1025.56	96.18	1025.56	86.82	1025.56	134.17	1025.56	87.81	1025.56	135.83	1025.56	91.51	1025.56	99.09	1025.56	85.98	1025.56	50.09	1025.56	29.68	1025.56	30.43	1025.56	32.16	1025.56	63.3775	1025.56	72.545
1027.56	93.45	1027.56	42.24	1027.56	58.01	1027.56	63.69	1027.56	37.81	1027.56	66.23	1027.56	91.59	1027.56	102.19	1027.56	106.13	1027.56	118.53	1027.56	123.79	1027.56	126.38	1027.56	118.34	1027.56	109.15	1027.56	80.73	1027.56	82.66	1027.56	50.97	1027.56	32.65	1027.56	18.45	1027.56	30.13	1027.56	58.8	1027.56	62.5525
1029.56	77.625	1029.56	59.22	1029.56	51.82	1029.56	42.42	1029.56	56.66	1029.56	51.93	1029.56	101.42	1029.56	119.73	1029.56	114.1	1029.56	160.27	1029.56	211.43	1029.56	148.97	1029.56	162.86	1029.56	141.79	1029.56	105.37	1029.56	100.34	1029.56	79.85	1029.56	38.61	1029.56	30.47	1029.56	35.09	1029.56	50.72	1029.56	56.845
1031.57	81.835	1031.57	54.21	1031.57	61.62	1031.57	47.16	1031.57	45.52	1031.57	67.63	1031.57	127.27	1031.57	126.27	1031.57	161.08	1031.57	194.02	1031.57	220.07	1031.57	197.58	1031.57	211.39	1031.57	178.46	1031.57	154.01	1031.57	135.02	1031.57	77.73	1031.57	48.56	1031.57	31.5	1031.57	21.06	1031.57	47.14	1031.57	47.675
1033.57	67.59	1033.57	73.2	1033.57	89.42	1033.57	93.89	1033.57	73.37	1033.57	96.34	1033.57	153.12	1033.57	180.82	1033.57	243.07	1033.57	225.78	1033.57	235.72	1033.57	238.2	1033.57	264.94	1033.57	229.13	1033.57	199.65	1033.57	146.7	1033.57	89.61	1033.57	63.52	1033.57	39.52	1033.57	49.03	1033.57	38.81	1033.57	37.0425
1035.57	49.885	1035.57	97.19	1035.57	98.22	1035.57	92.63	1035.57	96.23	1035.57	140.05	1035.57	173.97	1035.57	268.38	1035.57	285.08	1035.57	307.56	1035.57	319.38	1035.57	263.84	1035.57	312.49	1035.57	271.83	1035.57	243.3	1035.57	206.39	1035.57	106.49	1035.57	50.48	1035.57	18.55	1035.57	40	1035.57	39.98	1035.57	27.2
1037.57	40.22	1037.57	97.18	1037.57	91.02	1037.57	104.37	1037.57	83.08	1037.57	126.76	1037.57	204.83	1037.57	290.95	1037.57	346.09	1037.57	359.35	1037.57	351.05	1037.57	366.5	1037.57	402.05	1037.57	302.53	1037.57	250.95	1037.57	229.07	1037.57	128.37	1037.57	60.43	1037.57	36.58	1037.57	22.97	1037.57	37.15	1037.57	26.145
1039.57	38.6	1039.57	112.17	1039.57	116.81	1039.57	133.12	1039.57	106.93	1039.57	157.48	1039.57	254.69	1039.57	348.53	1039.57	387.11	1039.57	423.15	1039.57	446.72	1039.57	442.17	1039.57	457.62	1039.57	358.25	1039.57	287.61	1039.57	265.76	1039.57	145.26	1039.57	82.38	1039.57	28.61	1039.57	24.94	1039.57	31.07	1039.57	27.3825
1041.57	21.515	1041.57	154.16	1041.57	150.61	1041.57	146.87	1041.57	143.78	1041.57	213.21	1041.57	311.56	1041.57	424.11	1041.57	457.14	1041.57	512.97	1041.57	539.4	1041.57	511.86	1041.57	514.2	1041.57	441.99	1041.57	372.27	1041.57	320.45	1041.57	168.14	1041.57	92.33	1041.57	52.64	1041.57	42.9	1041.57	24.99	1041.57	13.91
1043.57	42.475	1043.57	179.16	1043.57	174.4	1043.57	148.62	1043.57	175.63	1043.57	212.94	1043.57	328.44	1043.57	447.71	1043.57	530.18	1043.57	564.8	1043.57	613.08	1043.57	578.57	1043.57	614.79	1043.57	500.74	1043.57	420.93	1043.57	324.15	1043.57	179.02	1043.57	95.28	1043.57	36.67	1043.57	36.87	1043.57	23.91	1043.57	17.9775
1045.57	16.475	1045.57	176.16	1045.57	204.19	1045.57	201.38	1045.57	192.48	1045.57	235.67	1045.57	386.32	1045.57	517.31	1045.57	573.23	1045.57	608.64	1045.57	665.77	1045.57	610.3	1045.57	635.39	1045.57	542.5	1045.57	421.6	1045.57	359.85	1045.57	183.91	1045.57	108.23	1045.57	56.71	1045.57	54.84	1045.57	23.08	1045.57	8.59
1047.56	23.515	1047.56	202.15	1047.56	204.97	1047.56	221.14	1047.56	209.33	1047.56	272.42	1047.56	398.2	1047.56	552.92	1047.56	584.29	1047.56	659.49	1047.56	640.47	1047.56	653.04	1047.56	670	1047.56	568.28	1047.56	455.27	1047.56	364.55	1047.56	209.79	1047.56	111.17	1047.56	56.74	1047.56	27.81	1047.56	21.7525	1047.56	15.2475
1049.56	25.1	1049.56	223.15	1049.56	232.76	1049.56	200.91	1049.56	208.18	1049.56	274.16	1049.56	403.09	1049.56	571.54	1049.56	620.35	1049.56	643.36	1049.56	693.17	1049.56	675.8	1049.56	674.62	1049.56	553.08	1049.56	475.95	1049.56	413.26	1049.56	206.68	1049.56	103.12	1049.56	67.78	1049.56	37.77	1049.56	15.9225	1049.56	5.6975
1051.55	19.72	1051.55	216.15	1051.55	230.54	1051.55	225.68	1051.55	224.03	1051.55	270.92	1051.55	428.98	1051.55	549.17	1051.55	603.41	1051.55	651.23	1051.55	702.87	1051.55	642.58	1051.55	658.25	1051.55	571.88	1051.55	483.63	1051.55	378.97	1051.55	195.57	1051.55	111.06	1051.55	61.82	1051.55	38.74	1051.55	12.595	1051.55	5.9425
1053.55	27.39	1053.55	237.15	1053.55	223.33	1053.55	215.45	1053.55	214.88	1053.55	238.68	1053.55	385.88	1053.55	537.81	1053.55	614.48	1053.55	657.12	1053.55	655.58	1053.55	609.37	1053.55	612.89	1053.55	540.7	1053.55	439.31	1053.55	345.68	1053.55	203.45	1053.55	105	1053.55	56.86	1053.55	40.71	1053.55	-2.2675	1053.55	8.735
1055.54	35.595	1055.54	238.15	1055.54	220.11	1055.54	253.23	1055.54	233.72	1055.54	255.45	1055.54	372.78	1055.54	520.46	1055.54	545.56	1055.54	560.02	1055.54	595.3	1055.54	585.18	1055.54	601.54	1055.54	495.54	1055.54	420.01	1055.54	343.4	1055.54	196.34	1055.54	111.94	1055.54	74.9	1055.54	61.68	1055.54	14.38	1055.54	15.65
1057.54	18.345	1057.54	203.15	1057.54	232.89	1057.54	215.01	1057.54	230.57	1057.54	243.23	1057.54	315.68	1057.54	449.12	1057.54	461.63	1057.54	498.92	1057.54	530.02	1057.54	519.01	1057.54	526.2	1057.54	404.38	1057.54	354.7	1057.54	311.13	1057.54	181.23	1057.54	101.88	1057.54	69.95	1057.54	40.64	1057.54	8.23	1057.54	15.92
1059.53	32.14	1059.53	208.14	1059.53	192.67	1059.53	189.8	1059.53	189.41	1059.53	218.01	1059.53	262.59	1059.53	374.79	1059.53	404.71	1059.53	432.84	1059.53	413.74	1059.53	429.85	1059.53	451.86	1059.53	382.24	1059.53	312.41	1059.53	278.86	1059.53	159.13	1059.53	86.82	1059.53	58.99	1059.53	46.61	1059.53	15.58	1059.53	4.795
1061.52	30.97	1061.52	175.14	1061.52	185.45	1061.52	179.6	1061.52	178.26	1061.52	162.8	1061.52	237.5	1061.52	286.47	1061.52	338.79	1061.52	376.76	1061.52	376.46	1061.52	365.71	1061.52	363.54	1061.52	293.12	1061.52	259.11	1061.52	213.59	1061.52	151.02	1061.52	96.75	1061.52	59.04	1061.52	32.57	1061.52	6.43	1061.52	13.265
1063.52	21.35	1063.52	164.14	1063.52	178.22	1063.52	169.4	1063.52	168.1	1063.52	147.6	1063.52	196.42	1063.52	250.16	1063.52	269.88	1063.52	290.7	1063.52	294.19	1063.52	282.59	1063.52	280.23	1063.52	244	1063.52	221.83	1063.52	187.34	1063.52	124.92	1063.52	98.69	1063.52	55.09	1063.52	41.54	1063.52	12.285	1063.52	10.31
1065.51	18.265	1065.51	153.14	1065.51	157	1065.51	147.21	1065.51	147.94	1065.51	134.41	1065.51	162.34	1065.51	203.86	1065.51	205.96	1065.51	265.64	1065.51	228.93	1065.51	197.48	1065.51	227.92	1065.51	178.9	1065.51	170.55	1065.51	146.08	1065.51	98.81	1065.51	77.62	1065.51	39.15	1065.51	45.51	1065.51	-2.14	1065.51	7.91
1067.5	24.225	1067.5	116.14	1067.5	128.77	1067.5	111.02	1067.5	124.79	1067.5	85.23	1067.5	119.27	1067.5	156.57	1067.5	175.04	1067.5	167.59	1067.5	171.66	1067.5	147.39	1067.5	180.63	1067.5	151.81	1067.5	139.27	1067.5	108.84	1067.5	73.71	1067.5	71.55	1067.5	50.2	1067.5	26.47	1067.5	18.995	1067.5	5.545
1069.49	17.23	1069.49	109.13	1069.49	98.54	1069.49	99.84	1069.49	104.63	1069.49	73.05	1069.49	86.2	1069.49	125.29	1069.49	157.12	1069.49	114.55	1069.49	155.4	1069.49	131.32	1069.49	135.34	1069.49	134.74	1069.49	102.01	1069.49	67.6	1069.49	80.61	1069.49	47.48	1069.49	25.26	1069.49	33.44	1069.49	-7.36	1069.49	12.685
1071.48	12.775	1071.48	81.13	1071.48	82.32	1071.48	84.66	1071.48	68.47	1071.48	53.89	1071.48	85.13	1071.48	71.02	1071.48	95.2	1071.48	82.52	1071.48	104.14	1071.48	73.26	1071.48	84.06	1071.48	75.68	1071.48	67.75	1071.48	56.36	1071.48	45.52	1071.48	35.42	1071.48	29.32	1071.48	30.4	1071.48	12.22	1071.48	-5.815
1073.46	16.365	1073.46	82.12	1073.46	85.09	1073.46	74.5	1073.46	81.32	1073.46	50.74	1073.46	70.07	1073.46	58.76	1073.46	88.27	1073.46	73.49	1073.46	89.88	1073.46	98.22	1073.46	82.79	1073.46	99.63	1073.46	64.49	1073.46	56.14	1073.46	58.42	1073.46	55.35	1073.46	24.38	1073.46	35.37	1073.46	-1.09	1073.46	-4.59
1075.45	2.5	1075.45	59.11	1075.45	67.86	1075.45	46.34	1075.45	58.16	1075.45	39.59	1075.45	60.01	1075.45	44.51	1075.45	66.35	1075.45	52.47	1075.45	64.62	1075.45	59.19	1075.45	63.53	1075.45	51.59	1075.45	39.25	1075.45	39.92	1075.45	39.33	1075.45	37.27	1075.45	19.45	1075.45	30.33	1075.45	6.46	1075.45	1.45
1077.44	20.675	1077.44	60.11	1077.44	59.62	1077.44	56.18	1077.44	40	1077.44	29.45	1077.44	32.95	1077.44	53.28	1077.44	36.41	1077.44	35.46	1077.44	38.37	1077.44	35.18	1077.44	26.28	1077.44	34.56	1077.44	19.01	1077.44	21.71	1077.44	42.24	1077.44	34.2	1077.44	27.52	1077.44	27.3	1077.44	13.83	1077.44	11.43
1079.42	17.88	1079.42	35.09	1079.42	39.39	1079.42	33.03	1079.42	30.84	1079.42	15.33	1079.42	24.9	1079.42	26.05	1079.42	50.48	1079.42	42.45	1079.42	51.11	1079.42	67.18	1079.42	42.04	1079.42	18.55	1079.42	45.77	1079.42	28.5	1079.42	25.15	1079.42	22.13	1079.42	1.59	1079.42	24.26	1079.42	10.205	1079.42	9.355
1081.41	13.6	1081.41	44.08	1081.41	28.16	1081.41	25.9	1081.41	36.68	1081.41	31.22	1081.41	44.85	1081.41	42.84	1081.41	40.53	1081.41	33.45	1081.41	29.86	1081.41	6.2	1081.41	20.81	1081.41	18.54	1081.41	31.55	1081.41	28.31	1081.41	30.06	1081.41	31.06	1081.41	11.66	1081.41	13.23	1081.41	5.585	1081.41	-0.27
1083.4	2.83	1083.4	32.07	1083.4	17.93	1083.4	25.76	1083.4	13.52	1083.4	21.11	1083.4	11.81	1083.4	21.64	1083.4	25.58	1083.4	26.45	1083.4	30.61	1083.4	5.24	1083.4	17.59	1083.4	6.55	1083.4	19.33	1083.4	22.12	1083.4	33.97	1083.4	24.98	1083.4	4.74	1083.4	14.19	1083.4	22.97	1083.4	3.045
1085.38	21.055	1085.38	39.05	1085.38	18.69	1085.38	41.64	1085.38	28.37	1085.38	10.02	1085.38	37.76	1085.38	21.45	1085.38	36.62	1085.38	33.46	1085.38	27.35	1085.38	28.29	1085.38	12.37	1085.38	40.57	1085.38	28.12	1085.38	20.94	1085.38	24.89	1085.38	17.91	1085.38	19.81	1085.38	26.16	1085.38	2.86	1085.38	16.81
1087.36	15.76	1087.36	39.03	1087.36	40.46	1087.36	21.52	1087.36	14.21	1087.36	23.94	1087.36	40.72	1087.36	39.27	1087.36	43.66	1087.36	33.47	1087.36	-11.9	1087.36	16.36	1087.36	44.16	1087.36	18.61	1087.36	27.92	1087.36	23.77	1087.36	13.81	1087.36	16.83	1087.36	24.9	1087.36	23.12	1087.36	11.75	1087.36	3.02
1089.35	-2.565	1089.35	20.01	1089.35	12.22	1089.35	4.41	1089.35	27.05	1089.35	4.87	1089.35	11.69	1089.35	10.1	1089.35	28.69	1089.35	10.49	1089.35	10.85	1089.35	10.43	1089.35	10.97	1089.35	15.65	1089.35	37.73	1089.35	3.61	1089.35	16.74	1089.35	30.76	1089.35	22.98	1089.35	6.09	1089.35	8.645	1089.35	7.18
1091.33	8.065	1091.33	17.99	1091.33	34.99	1091.33	26.32	1091.33	22.89	1091.33	13.81	1091.33	23.65	1091.33	44.95	1091.33	21.7	1091.33	11.51	1091.33	38.59	1091.33	20.52	1091.33	3.78	1091.33	7.7	1091.33	18.54	1091.33	12.46	1091.33	32.66	1091.33	16.68	1091.33	20.06	1091.33	29.05	1091.33	0.045	1091.33	-0.715
1093.31	18.15	1093.31	39.97	1093.31	34.75	1093.31	35.22	1093.31	33.73	1093.31	15.77	1093.31	31.62	1093.31	25.8	1093.31	41.71	1093.31	31.53	1093.31	28.34	1093.31	22.62	1093.31	19.6	1093.31	35.75	1093.31	18.37	1093.31	7.32	1093.31	32.59	1093.31	28.61	1093.31	21.15	1093.31	15.01	1093.31	10.95	1093.31	2.345
1095.29	10.195	1095.29	15.94	1095.29	17.52	1095.29	7.14	1095.29	21.57	1095.29	21.73	1095.29	26.6	1095.29	-6.33	1095.29	47.7	1095.29	-1.44	1095.29	17.09	1095.29	6.73	1095.29	1.42	1095.29	27.82	1095.29	-4.8	1095.29	12.18	1095.29	2.52	1095.29	22.53	1095.29	14.24	1095.29	22.98	1095.29	17.36	1095.29	-1.145
1097.27	11.195	1097.27	24.9	1097.27	40.28	1097.27	31.06	1097.27	17.42	1097.27	8.71	1097.27	34.57	1097.27	17.55	1097.27	28.69	1097.27	39.59	1097.27	43.84	1097.27	10.84	1097.27	42.26	1097.27	11.89	1097.27	39.04	1097.27	24.06	1097.27	24.45	1097.27	26.45	1097.27	24.33	1097.27	23.94	1097.27	11.275	1097.27	14.815
1099.25	3.655	1099.25	35.87	1099.25	13.04	1099.25	20.99	1099.25	12.26	1099.25	0.7	1099.25	31.55	1099.25	48.43	1099.25	28.66	1099.25	21.62	1099.25	34.59	1099.25	49.96	1099.25	2.1	1099.25	30.96	1099.25	9.89	1099.25	8.94	1099.25	29.39	1099.25	29.38	1099.25	17.42	1099.25	13.9	1099.25	17.19	1099.25	6.225
1101.23	18.575	1101.23	15.83	1101.23	24.81	1101.23	17.93	1101.23	14.1	1101.23	-0.3	1101.23	1.53	1101.23	10.32	1101.23	20.62	1101.23	11.65	1101.23	16.34	1101.23	10.08	1101.23	19.95	1101.23	-9.96	1101.23	25.75	1101.23	16.83	1101.23	10.33	1101.23	15.3	1101.23	28.51	1101.23	9.87	1101.23	12.115	1101.23	15.59
1103.21	9.455	1103.21	27.79	1103.21	19.57	1103.21	21.87	1103.21	0.94	1103.21	9.71	1103.21	15.51	1103.21	4.23	1103.21	-2.44	1103.21	1.69	1103.21	21.08	1103.21	-0.79	1103.21	27.8	1103.21	3.11	1103.21	32.62	1103.21	4.74	1103.21	15.27	1103.21	13.22	1103.21	10.6	1103.21	3.83	1103.21	14.54	1103.21	8.91
1105.19	17.79	1105.19	22.75	1105.19	25.33	1105.19	22.81	1105.19	12.79	1105.19	6.72	1105.19	23.5	1105.19	48.14	1105.19	22.49	1105.19	3.73	1105.19	36.83	1105.19	16.33	1105.19	17.66	1105.19	20.18	1105.19	24.5	1105.19	17.65	1105.19	25.21	1105.19	23.14	1105.19	24.7	1105.19	24.79	1105.19	6.97	1105.19	13.18
1107.16	8.59	1107.16	29.7	1107.16	34.09	1107.16	14.77	1107.16	27.63	1107.16	14.75	1107.16	12.48	1107.16	10.05	1107.16	44.41	1107.16	17.76	1107.16	30.58	1107.16	10.46	1107.16	17.52	1107.16	41.25	1107.16	39.39	1107.16	22.56	1107.16	27.16	1107.16	33.07	1107.16	15.79	1107.16	28.76	1107.16	15.905	1107.16	5.91
1109.14	4.85	1109.14	29.64	1109.14	24.86	1109.14	14.72	1109.14	24.47	1109.14	17.79	1109.14	12.47	1109.14	26.98	1109.14	34.31	1109.14	29.81	1109.14	44.33	1109.14	21.59	1109.14	19.39	1109.14	35.32	1109.14	6.29	1109.14	7.49	1109.14	28.1	1109.14	25.99	1109.14	28.89	1109.14	24.72	1109.14	9.345	1109.14	1.595
1111.11	27.07	1111.11	33.59	1111.11	43.62	1111.11	17.68	1111.11	14.32	1111.11	13.84	1111.11	28.46	1111.11	28.91	1111.11	27.19	1111.11	19.85	1111.11	17.07	1111.11	37.72	1111.11	34.26	1111.11	11.38	1111.11	34.2	1111.11	14.42	1111.11	30.05	1111.11	22.91	1111.11	14.98	1111.11	31.68	1111.11	9.285	1111.11	14.735
1113.09	29.755	1113.09	22.53	1113.09	0.38	1113.09	15.65	1113.09	12.16	1113.09	2.89	1113.09	2.46	1113.09	1.84	1113.09	-6.94	1113.09	23.88	1113.09	13.82	1113.09	21.84	1113.09	-0.88	1113.09	7.44	1113.09	13.12	1113.09	3.35	1113.09	16	1113.09	9.83	1113.09	6.08	1113.09	5.64	1113.09	19.73	1113.09	12.83
1115.06	26.9	1115.06	45.46	1115.06	33.14	1115.06	10.61	1115.06	33.01	1115.06	15.96	1115.06	41.45	1115.06	26.78	1115.06	39.91	1115.06	13.92	1115.06	47.56	1115.06	12.96	1115.06	6.99	1115.06	21.49	1115.06	36.04	1115.06	32.29	1115.06	15.94	1115.06	16.75	1115.06	29.17	1115.06	15.61	1115.06	1.18	1115.06	17.89
1117.04	23.505	1117.04	29.39	1117.04	27.91	1117.04	0.58	1117.04	18.85	1117.04	11.03	1117.04	33.44	1117.04	15.72	1117.04	23.74	1117.04	21.96	1117.04	39.3	1117.04	18.07	1117.04	39.86	1117.04	18.54	1117.04	20.96	1117.04	21.24	1117.04	25.89	1117.04	13.68	1117.04	26.27	1117.04	12.57	1117.04	29.63	1117.04	10.905
1119.01	15.58	1119.01	39.32	1119.01	34.67	1119.01	28.56	1119.01	22.69	1119.01	24.11	1119.01	31.44	1119.01	38.67	1119.01	38.55	1119.01	10.99	1119.01	15.05	1119.01	26.17	1119.01	24.73	1119.01	43.58	1119.01	26.89	1119.01	12.19	1119.01	21.84	1119.01	22.6	1119.01	31.37	1119.01	22.53	1119.01	-1.415	1119.01	4.88
1120.98	21.615	1120.98	32.24	1120.98	32.44	1120.98	33.53	1120.98	18.53	1120.98	23.19	1120.98	29.43	1120.98	30.61	1120.98	22.36	1120.98	23.01	1120.98	35.79	1120.98	36.27	1120.98	35.59	1120.98	18.61	1120.98	24.83	1120.98	15.14	1120.98	25.79	1120.98	15.52	1120.98	32.46	1120.98	26.49	1120.98	2.545	1120.98	10.315
1122.95	22.615	1122.95	30.16	1122.95	23.2	1122.95	9.51	1122.95	29.38	1122.95	21.29	1122.95	26.42	1122.95	20.56	1122.95	43.14	1122.95	32.04	1122.95	8.52	1122.95	40.35	1122.95	12.46	1122.95	11.63	1122.95	24.76	1122.95	18.09	1122.95	35.73	1122.95	17.45	1122.95	14.56	1122.95	25.45	1122.95	1.505	1122.95	-3.285
1124.92	23.08	1124.92	25.07	1124.92	35.96	1124.92	19.49	1124.92	15.22	1124.92	2.38	1124.92	9.41	1124.92	12.51	1124.92	23.91	1124.92	28.05	1124.92	33.26	1124.92	20.43	1124.92	39.32	1124.92	18.64	1124.92	33.7	1124.92	20.04	1124.92	17.68	1124.92	18.37	1124.92	18.65	1124.92	15.42	1124.92	11.97	1124.92	13.075
1126.89	11.51	1126.89	28.97	1126.89	21.73	1126.89	9.46	1126.89	32.06	1126.89	10.48	1126.89	37.4	1126.89	16.45	1126.89	16.66	1126.89	35.06	1126.89	24	1126.89	-2.51	1126.89	34.17	1126.89	37.64	1126.89	20.64	1126.89	17.98	1126.89	24.62	1126.89	24.29	1126.89	20.74	1126.89	20.38	1126.89	7.44	1126.89	21.9
1128.86	16.405	1128.86	22.87	1128.86	17.49	1128.86	24.44	1128.86	26.9	1128.86	24.59	1128.86	18.39	1128.86	15.4	1128.86	24.4	1128.86	29.07	1128.86	13.73	1128.86	30.55	1128.86	20.02	1128.86	62.63	1128.86	24.57	1128.86	6.93	1128.86	22.57	1128.86	25.22	1128.86	14.84	1128.86	20.34	1128.86	1.91	1128.86	8.685
1130.83	24.77	1130.83	31.77	1130.83	40.26	1130.83	27.42	1130.83	13.74	1130.83	26.7	1130.83	36.37	1130.83	27.34	1130.83	58.13	1130.83	26.06	1130.83	43.45	1130.83	21.58	1130.83	33.86	1130.83	32.6	1130.83	36.51	1130.83	40.87	1130.83	22.51	1130.83	25.14	1130.83	35.93	1130.83	21.3	1130.83	12.88	1130.83	20.935
1132.8	18.6	1132.8	21.66	1132.8	29.02	1132.8	6.39	1132.8	20.58	1132.8	16.81	1132.8	3.35	1132.8	24.27	1132.8	33.84	1132.8	29.05	1132.8	31.17	1132.8	18.6	1132.8	17.7	1132.8	15.56	1132.8	20.43	1132.8	11.81	1132.8	22.45	1132.8	17.07	1132.8	16.02	1132.8	17.26	1132.8	0.355	1132.8	12.155
1134.77	23.895	1134.77	24.54	1134.77	15.79	1134.77	30.37	1134.77	13.42	1134.77	25.92	1134.77	8.33	1134.77	19.21	1134.77	24.54	1134.77	4.02	1134.77	16.88	1134.77	22.61	1134.77	15.53	1134.77	12.51	1134.77	24.36	1134.77	15.75	1134.77	14.38	1134.77	17.99	1134.77	16.1	1134.77	14.22	1134.77	3.835	1134.77	4.835
1136.73	22.66	1136.73	22.42	1136.73	20.55	1136.73	6.34	1136.73	25.25	1136.73	12.03	1136.73	5.3	1136.73	13.13	1136.73	9.22	1136.73	4.99	1136.73	19.58	1136.73	31.6	1136.73	12.35	1136.73	22.44	1136.73	10.28	1136.73	18.67	1136.73	25.32	1136.73	21.92	1136.73	9.19	1136.73	3.18	1136.73	6.315	1136.73	22.485
1138.7	26.395	1138.7	21.29	1138.7	15.32	1138.7	14.31	1138.7	6.09	1138.7	5.14	1138.7	1.26	1138.7	13.05	1138.7	19.89	1138.7	10.94	1138.7	35.28	1138.7	15.57	1138.7	2.17	1138.7	-3.65	1138.7	18.19	1138.7	20.59	1138.7	12.25	1138.7	12.85	1138.7	8.28	1138.7	3.14	1138.7	13.295	1138.7	10.105
1140.67	16.595	1140.67	16.15	1140.67	18.08	1140.67	22.28	1140.67	10.92	1140.67	13.25	1140.67	31.22	1140.67	34.96	1140.67	19.55	1140.67	30.88	1140.67	26.96	1140.67	19.52	1140.67	10.97	1140.67	6.24	1140.67	22.1	1140.67	4.51	1140.67	24.18	1140.67	22.78	1140.67	26.36	1140.67	20.11	1140.67	3.78	1140.67	22.19
1142.63	24.27	1142.63	24.01	1142.63	21.85	1142.63	20.24	1142.63	6.75	1142.63	12.35	1142.63	17.17	1142.63	5.86	1142.63	18.19	1142.63	39.81	1142.63	29.63	1142.63	27.45	1142.63	10.77	1142.63	23.12	1142.63	14	1142.63	21.41	1142.63	17.1	1142.63	11.71	1142.63	13.44	1142.63	22.07	1142.63	0.265	1142.63	18.245
1144.6	11.41	1144.6	13.86	1144.6	24.62	1144.6	19.2	1144.6	15.58	1144.6	6.46	1144.6	32.11	1144.6	23.75	1144.6	17.82	1144.6	23.72	1144.6	7.29	1144.6	22.36	1144.6	1.55	1144.6	26.97	1144.6	18.89	1144.6	-6.7	1144.6	20.02	1144.6	14.64	1144.6	24.52	1144.6	13.03	1144.6	-4.745	1144.6	6.27
1146.56	25.02	1146.56	21.71	1146.56	16.38	1146.56	5.15	1146.56	13.41	1146.56	9.55	1146.56	22.04	1146.56	14.64	1146.56	31.43	1146.56	19.61	1146.56	6.94	1146.56	1.25	1146.56	37.32	1146.56	18.81	1146.56	37.76	1146.56	19.18	1146.56	16.94	1146.56	14.57	1146.56	18.6	1146.56	16.99	1146.56	10.245	1146.56	10.765
1148.52	15.105	1148.52	8.54	1148.52	0.15	1148.52	19.1	1148.52	17.24	1148.52	8.65	1148.52	9.96	1148.52	16.51	1148.52	30.02	1148.52	17.49	1148.52	9.57	1148.52	7.11	1148.52	12.07	1148.52	34.63	1148.52	-2.37	1148.52	6.05	1148.52	13.86	1148.52	15.5	1148.52	14.67	1148.52	12.95	1148.52	4.235	1148.52	10.735
1150.48	20.66	1150.48	14.37	1150.48	18.92	1150.48	23.05	1150.48	15.07	1150.48	24.74	1150.48	20.87	1150.48	21.36	1150.48	35.6	1150.48	51.34	1150.48	19.18	1150.48	-0.04	1150.48	10.81	1150.48	33.42	1150.48	22.48	1150.48	14.9	1150.48	35.76	1150.48	18.43	1150.48	16.74	1150.48	23.91	1150.48	6.23	1150.48	8.675
1152.45	9.185	1152.45	20.2	1152.45	9.68	1152.45	27.99	1152.45	19.89	1152.45	13.82	1152.45	26.77	1152.45	17.21	1152.45	15.16	1152.45	17.18	1152.45	22.78	1152.45	21.77	1152.45	17.54	1152.45	20.2	1152.45	29.32	1152.45	16.74	1152.45	16.67	1152.45	11.36	1152.45	9.81	1152.45	10.87	1152.45	-4.775	1152.45	4.585
1154.41	34.685	1154.41	43.01	1154.41	20.45	1154.41	32.92	1154.41	20.71	1154.41	9.89	1154.41	33.65	1154.41	28.04	1154.41	37.7	1154.41	32.99	1154.41	0.36	1154.41	35.56	1154.41	8.25	1154.41	-3.05	1154.41	23.14	1154.41	26.57	1154.41	30.57	1154.41	21.3	1154.41	30.87	1154.41	17.83	1154.41	9.72	1154.41	7.475
1156.37	30.655	1156.37	12.82	1156.37	10.22	1156.37	20.84	1156.37	9.53	1156.37	7.95	1156.37	12.52	1156.37	20.85	1156.37	22.22	1156.37	25.79	1156.37	12.92	1156.37	29.32	1156.37	5.94	1156.37	24.69	1156.37	28.95	1156.37	-2.61	1156.37	9.46	1156.37	11.24	1156.37	12.94	1156.37	11.79	1156.37	8.215	1156.37	10.835
1158.33	17.6	1158.33	8.62	1158.33	3.99	1158.33	15.76	1158.33	27.35	1158.33	15.01	1158.33	31.37	1158.33	19.65	1158.33	40.72	1158.33	18.55	1158.33	17.46	1158.33	20.06	1158.33	29.61	1158.33	35.39	1158.33	0.74	1158.33	14.19	1158.33	11.35	1158.33	14.17	1158.33	14.99	1158.33	9.75	1158.33	3.715	1158.33	9.17
1160.28	28.52	1160.28	30.42	1160.28	23.75	1160.28	31.67	1160.28	27.17	1160.28	26.05	1160.28	33.2	1160.28	17.43	1160.28	42.19	1160.28	30.29	1160.28	-1.02	1160.28	20.76	1160.28	17.25	1160.28	5.08	1160.28	30.52	1160.28	13.99	1160.28	15.23	1160.28	23.11	1160.28	24.05	1160.28	8.71	1160.28	18.715	1160.28	14.485
1162.24	30.415	1162.24	19.2	1162.24	25.52	1162.24	20.57	1162.24	22.98	1162.24	14.08	1162.24	11.02	1162.24	14.19	1162.24	26.65	1162.24	9.01	1162.24	16.48	1162.24	28.44	1162.24	12.88	1162.24	8.74	1162.24	30.27	1162.24	15.76	1162.24	25.11	1162.24	30.05	1162.24	26.1	1162.24	3.67	1162.24	-4.785	1162.24	10.775
1164.2	28.785	1164.2	23.98	1164.2	15.29	1164.2	14.46	1164.2	20.79	1164.2	14.1	1164.2	20.81	1164.2	13.94	1164.2	41.09	1164.2	22.7	1164.2	15.95	1164.2	31.08	1164.2	17.49	1164.2	33.39	1164.2	25.01	1164.2	38.53	1164.2	22.98	1164.2	0.99	1164.2	20.15	1164.2	14.62	1164.2	8.215	1164.2	11.045
1166.16	24.13	1166.16	20.75	1166.16	14.06	1166.16	5.34	1166.16	15.6	1166.16	-4.89	1166.16	14.59	1166.16	8.66	1166.16	17.5	1166.16	23.35	1166.16	20.4	1166.16	16.69	1166.16	14.07	1166.16	20	1166.16	-2.27	1166.16	20.28	1166.16	10.84	1166.16	17.93	1166.16	20.19	1166.16	0.58	1166.16	6.22	1166.16	5.29
1168.11	26.45	1168.11	1.51	1168.11	7.83	1168.11	24.22	1168.11	6.41	1168.11	4.1	1168.11	9.35	1168.11	10.36	1168.11	24.88	1168.11	16.98	1168.11	5.83	1168.11	-0.73	1168.11	24.62	1168.11	30.6	1168.11	24.43	1168.11	15.01	1168.11	28.7	1168.11	12.88	1168.11	18.23	1168.11	1.54	1168.11	6.72	1168.11	18.515
1170.07	16.745	1170.07	27.26	1170.07	13.6	1170.07	7.08	1170.07	6.21	1170.07	15.08	1170.07	23.08	1170.07	24.04	1170.07	27.25	1170.07	20.57	1170.07	9.22	1170.07	3.81	1170.07	11.15	1170.07	24.17	1170.07	27.11	1170.07	3.74	1170.07	12.55	1170.07	24.82	1170.07	12.27	1170.07	16.5	1170.07	5.725	1170.07	2.725
1172.02	23.52	1172.02	19	1172.02	12.36	1172.02	6.93	1172.02	7.01	1172.02	16.04	1172.02	37.79	1172.02	35.7	1172.02	25.59	1172.02	21.14	1172.02	13.59	1172.02	13.31	1172.02	21.65	1172.02	14.72	1172.02	4.76	1172.02	12.45	1172.02	6.39	1172.02	10.77	1172.02	0.3	1172.02	14.46	1172.02	3.725	1172.02	9.41
1173.98	27.77	1173.98	16.74	1173.98	33.13	1173.98	13.77	1173.98	-1.19	1173.98	16.99	1173.98	11.48	1173.98	36.34	1173.98	39.9	1173.98	20.67	1173.98	26.93	1173.98	15.78	1173.98	25.12	1173.98	31.24	1173.98	29.4	1173.98	31.14	1173.98	24.22	1173.98	20.71	1173.98	21.33	1173.98	23.42	1173.98	15.23	1173.98	12.08
1175.93	30.495	1175.93	25.46	1175.93	33.9	1175.93	14.59	1175.93	15.6	1175.93	10.92	1175.93	44.14	1175.93	30.95	1175.93	32.18	1175.93	25.16	1175.93	47.24	1175.93	35.21	1175.93	20.56	1175.93	11.74	1175.93	15.01	1175.93	21.83	1175.93	41.05	1175.93	26.66	1175.93	22.35	1175.93	23.38	1175.93	2.735	1175.93	11.73
1177.88	22.705	1177.88	13.17	1177.88	21.67	1177.88	-4.59	1177.88	18.39	1177.88	29.84	1177.88	24.77	1177.88	16.53	1177.88	19.44	1177.88	8.61	1177.88	6.52	1177.88	13.6	1177.88	-1.03	1177.88	21.21	1177.88	26.59	1177.88	9.5	1177.88	18.87	1177.88	1.61	1177.88	-1.64	1177.88	17.33	1177.88	4.74	1177.88	14.365
1179.84	23.89	1179.84	9.88	1179.84	19.44	1179.84	14.21	1179.84	2.18	1179.84	4.74	1179.84	-2.62	1179.84	28.09	1179.84	11.67	1179.84	15.03	1179.84	21.77	1179.84	12.95	1179.84	18.35	1179.84	9.66	1179.84	-7.85	1179.84	13.15	1179.84	13.68	1179.84	7.56	1179.84	11.38	1179.84	13.29	1179.84	-0.755	1179.84	11.985
1181.79	16.555	1181.79	10.57	1181.79	19.21	1181.79	21	1181.79	17.97	1181.79	7.62	1181.79	34.96	1181.79	37.62	1181.79	24.87	1181.79	21.41	1181.79	36.99	1181.79	-4.74	1181.79	23.69	1181.79	2.09	1181.79	12.69	1181.79	0.8	1181.79	6.48	1181.79	9.51	1181.79	7.38	1181.79	9.25	1181.79	-0.755	1181.79	12.085
1183.74	20.2	1183.74	34.25	1183.74	10.98	1183.74	19.77	1183.74	14.75	1183.74	21.49	1183.74	27.51	1183.74	24.12	1183.74	33.04	1183.74	-1.25	1183.74	16.17	1183.74	17.53	1183.74	22	1183.74	15.49	1183.74	17.2	1183.74	13.43	1183.74	10.27	1183.74	11.46	1183.74	22.38	1183.74	14.2	1183.74	9.25	1183.74	20.675
1185.69	22.83	1185.69	8.92	1185.69	22.74	1185.69	17.54	1185.69	7.53	1185.69	16.34	1185.69	15.03	1185.69	2.59	1185.69	18.19	1185.69	25.05	1185.69	5.32	1185.69	7.76	1185.69	5.27	1185.69	20.87	1185.69	20.69	1185.69	5.04	1185.69	10.05	1185.69	13.41	1185.69	8.38	1185.69	16.16	1185.69	7.255	1185.69	9.75
1187.64	22.435	1187.64	11.58	1187.64	15.51	1187.64	24.29	1187.64	17.31	1187.64	3.17	1187.64	8.52	1187.64	21.03	1187.64	43.3	1187.64	15.3	1187.64	12.43	1187.64	-1.06	1187.64	14.51	1187.64	-1.78	1187.64	19.15	1187.64	8.65	1187.64	8.83	1187.64	14.36	1187.64	9.37	1187.64	16.11	1187.64	8.76	1187.64	9.815
1189.59	25.025	1189.59	18.22	1189.59	18.28	1189.59	12.02	1189.59	7.09	1189.59	25.99	1189.59	12.98	1189.59	11.44	1189.59	23.38	1189.59	7.51	1189.59	9.51	1189.59	16.08	1189.59	18.71	1189.59	16.54	1189.59	3.59	1189.59	0.24	1189.59	-3.41	1189.59	24.31	1189.59	6.36	1189.59	8.06	1189.59	8.76	1189.59	9.365
1191.53	21.595	1191.53	7.86	1191.53	0.05	1191.53	18.75	1191.53	11.86	1191.53	-0.22	1191.53	4.4	1191.53	-9.18	1191.53	28.42	1191.53	6.67	1191.53	11.55	1191.53	-3.83	1191.53	18.87	1191.53	18.84	1191.53	8.01	1191.53	5.81	1191.53	6.34	1191.53	11.25	1191.53	2.34	1191.53	9.02	1191.53	-4.74	1191.53	11.405
1193.48	25.65	1193.48	-6.52	1193.48	22.82	1193.48	7.47	1193.48	2.63	1193.48	9.56	1193.48	-12.2	1193.48	21.17	1193.48	15.44	1193.48	-7.21	1193.48	5.55	1193.48	6.22	1193.48	3.99	1193.48	28.11	1193.48	16.4	1193.48	14.37	1193.48	6.08	1193.48	6.2	1193.48	7.31	1193.48	-1.03	1193.48	12.265	1193.48	-0.57
1195.43	21.685	1195.43	6.08	1195.43	19.58	1195.43	22.17	1195.43	17.4	1195.43	14.32	1195.43	8.16	1195.43	11.48	1195.43	11.42	1195.43	29.86	1195.43	-2.5	1195.43	2.23	1195.43	13.07	1195.43	17.35	1195.43	7.77	1195.43	11.92	1195.43	26.82	1195.43	7.14	1195.43	17.29	1195.43	2.92	1195.43	9.265	1195.43	22.95
1197.37	18.205	1197.37	25.68	1197.37	0.35	1197.37	20.86	1197.37	21.17	1197.37	1.06	1197.37	14.49	1197.37	17.76	1197.37	25.37	1197.37	20.89	1197.37	26.42	1197.37	27.19	1197.37	24.11	1197.37	17.57	1197.37	24.11	1197.37	6.45	1197.37	16.54	1197.37	11.08	1197.37	14.25	1197.37	20.86	1197.37	10.265	1197.37	17.96
1199.32	17.205	1199.32	2.26	1199.32	11.12	1199.32	19.54	1199.32	14.93	1199.32	12.78	1199.32	27.78	1199.32	1	1199.32	20.28	1199.32	14.86	1199.32	-0.7	1199.32	30.11	1199.32	5.11	1199.32	12.76	1199.32	11.44	1199.32	5.97	1199.32	12.25	1199.32	18.02	1199.32	4.21	1199.32	8.81	1199.32	15.26	1199.32	14.46
1201.27	23.195	1201.27	18.83	1201.27	17.88	1201.27	17.2	1201.27	23.7	1201.27	11.48	1201.27	21.04	1201.27	12.21	1201.27	6.15	1201.27	26.79	1201.27	1.14	1201.27	9.98	1201.27	26.06	1201.27	9.92	1201.27	3.74	1201.27	14.48	1201.27	3.96	1201.27	1.96	1201.27	13.17	1201.27	9.76	1201.27	5.76	1201.27	14.955
1203.21	20.165	1203.21	12.39	1203.21	17.65	1203.21	28.86	1203.21	17.46	1203.21	10.16	1203.21	27.28	1203.21	31.39	1203.21	25.99	1203.21	-8.33	1203.21	22.93	1203.21	21.81	1203.21	11.96	1203.21	37.05	1203.21	9.01	1203.21	25.97	1203.21	33.65	1203.21	18.9	1203.21	25.12	1203.21	5.7	1203.21	12.755	1203.21	8.945
1205.15	15.625	1205.15	22.94	1205.15	21.42	1205.15	11.51	1205.15	16.22	1205.15	16.81	1205.15	5.48	1205.15	17.54	1205.15	0.79	1205.15	14.5	1205.15	4.68	1205.15	25.6	1205.15	-8.18	1205.15	-1.84	1205.15	14.27	1205.15	3.44	1205.15	11.34	1205.15	-1.17	1205.15	18.07	1205.15	6.65	1205.15	14.75	1205.15	22.925
1207.1	31.57	1207.1	9.48	1207.1	22.18	1207.1	18.14	1207.1	15.98	1207.1	19.45	1207.1	9.65	1207.1	18.66	1207.1	19.56	1207.1	8.29	1207.1	2.38	1207.1	15.34	1207.1	-4.36	1207.1	17.23	1207.1	17.5	1207.1	5.91	1207.1	5.02	1207.1	11.75	1207.1	18.01	1207.1	4.59	1207.1	12.245	1207.1	7.4
1209.04	13	1209.04	31.01	1209.04	10.95	1209.04	3.76	1209.04	-1.27	1209.04	6.07	1209.04	10.8	1209.04	-3.26	1209.04	18.28	1209.04	18.02	1209.04	15.04	1209.04	-0.96	1209.04	42.4	1209.04	3.28	1209.04	3.71	1209.04	1.35	1209.04	17.69	1209.04	16.68	1209.04	14.95	1209.04	13.53	1209.04	14.735	1209.04	13.375
1210.98	12.92	1210.98	23.53	1210.98	25.71	1210.98	20.38	1210.98	10.49	1210.98	26.66	1210.98	15.91	1210.98	29.79	1210.98	2.97	1210.98	12.71	1210.98	4.65	1210.98	25.69	1210.98	26.12	1210.98	26.3	1210.98	3.9	1210.98	-1.22	1210.98	11.35	1210.98	24.6	1210.98	13.89	1210.98	21.47	1210.98	18.225	1210.98	9.345
1212.92	8.825	1212.92	19.04	1212.92	4.48	1212.92	22.98	1212.92	8.24	1212.92	21.23	1212.92	22	1212.92	27.8	1212.92	19.61	1212.92	1.35	1212.92	28.22	1212.92	22.3	1212.92	17.79	1212.92	-0.7	1212.92	15.07	1212.92	12.2	1212.92	20.01	1212.92	21.51	1212.92	23.81	1212.92	17.42	1212.92	7.21	1212.92	3.31
1214.86	16.715	1214.86	2.54	1214.86	-0.76	1214.86	3.57	1214.86	4.99	1214.86	11.77	1214.86	3.06	1214.86	14.78	1214.86	15.22	1214.86	19.95	1214.86	19.74	1214.86	14.87	1214.86	27.42	1214.86	4.26	1214.86	20.22	1214.86	8.6	1214.86	7.65	1214.86	16.42	1214.86	2.74	1214.86	3.36	1214.86	-0.3	1214.86	9.275
1216.8	19.6	1216.8	11.04	1216.8	18	1216.8	12.15	1216.8	12.74	1216.8	27.3	1216.8	-0.91	1216.8	16.74	1216.8	36.78	1216.8	29.5	1216.8	2.21	1216.8	36.39	1216.8	-2.01	1216.8	-0.8	1216.8	18.34	1216.8	1.99	1216.8	8.29	1216.8	14.33	1216.8	18.66	1216.8	14.3	1216.8	18.685	1216.8	5.235
1218.74	10.97	1218.74	0.53	1218.74	18.76	1218.74	2.72	1218.74	-0.51	1218.74	-5.2	1218.74	4.1	1218.74	20.66	1218.74	-2.7	1218.74	17	1218.74	21.63	1218.74	1.87	1218.74	0.53	1218.74	5.1	1218.74	4.45	1218.74	6.36	1218.74	8.92	1218.74	10.23	1218.74	-0.43	1218.74	7.24	1218.74	16.165	1218.74	6.7
1220.68	15.33	1220.68	11.02	1220.68	17.52	1220.68	16.28	1220.68	1.24	1220.68	9.27	1220.68	9.08	1220.68	19.54	1220.68	6.78	1220.68	24.47	1220.68	-12	1220.68	21.31	1220.68	32.02	1220.68	10.98	1220.68	0.54	1220.68	5.72	1220.68	25.55	1220.68	16.13	1220.68	11.48	1220.68	9.17	1220.68	8.645	1220.68	-5.84
1222.61	12.68	1222.61	3.49	1222.61	20.28	1222.61	19.83	1222.61	15.99	1222.61	21.72	1222.61	11.04	1222.61	28.4	1222.61	28.21	1222.61	35.88	1222.61	-3.68	1222.61	13.7	1222.61	18.46	1222.61	13.84	1222.61	29.6	1222.61	10.06	1222.61	17.16	1222.61	14.02	1222.61	14.39	1222.61	11.11	1222.61	4.12	1222.61	14.625
1224.55	14.02	1224.55	2.97	1224.55	18.04	1224.55	32.37	1224.55	20.74	1224.55	10.15	1224.55	29.98	1224.55	33.23	1224.55	22.6	1224.55	25.26	1224.55	17.59	1224.55	31.05	1224.55	17.86	1224.55	20.66	1224.55	-1.35	1224.55	16.38	1224.55	17.78	1224.55	17.91	1224.55	16.29	1224.55	12.05	1224.55	22.6	1224.55	9.09
1226.49	24.355	1226.49	22.44	1226.49	23.8	1226.49	13.91	1226.49	6.49	1226.49	10.55	1226.49	6.89	1226.49	18.02	1226.49	-13.06	1226.49	3.59	1226.49	-1.18	1226.49	31.36	1226.49	4.22	1226.49	25.46	1226.49	10.67	1226.49	11.7	1226.49	34.38	1226.49	18.79	1226.49	11.19	1226.49	6.99	1226.49	17.07	1226.49	-1.94
1228.42	16.175	1228.42	14.9	1228.42	22.55	1228.42	5.43	1228.42	7.24	1228.42	14.93	1228.42	0.78	1228.42	12.79	1228.42	11.24	1228.42	35.88	1228.42	0.99	1228.42	18.63	1228.42	19.53	1228.42	-5.78	1228.42	2.68	1228.42	9.99	1228.42	0.98	1228.42	24.67	1228.42	16.08	1228.42	0.93	1228.42	15.54	1228.42	-3.47
1230.36	20.99	1230.36	7.36	1230.36	21.31	1230.36	-3.06	1230.36	10.99	1230.36	-4.72	1230.36	20.64	1230.36	14.53	1230.36	15.49	1230.36	15.13	1230.36	8.12	1230.36	16.85	1230.36	19.8	1230.36	13.96	1230.36	24.67	1230.36	15.27	1230.36	25.57	1230.36	22.54	1230.36	8.97	1230.36	5.87	1230.36	11.51	1230.36	4.51
1232.29	17.8	1232.29	11.82	1232.29	39.07	1232.29	18.45	1232.29	14.74	1232.29	31.61	1232.29	18.49	1232.29	24.23	1232.29	11.7	1232.29	10.33	1232.29	17.2	1232.29	28.03	1232.29	9.03	1232.29	18.68	1232.29	16.64	1232.29	7.54	1232.29	31.16	1232.29	30.41	1232.29	24.86	1232.29	19.81	1232.29	-0.03	1232.29	2.99
1234.23	31.1	1234.23	19.28	1234.23	11.82	1234.23	24.94	1234.23	21.49	1234.23	17.92	1234.23	20.32	1234.23	9.91	1234.23	-4.13	1234.23	17.5	1234.23	6.23	1234.23	-7.83	1234.23	-6.78	1234.23	18.37	1234.23	16.59	1234.23	14.79	1234.23	25.74	1234.23	5.27	1234.23	37.74	1234.23	8.74	1234.23	18.935	1234.23	10.48
1236.16	14.395	1236.16	12.73	1236.16	23.58	1236.16	11.43	1236.16	17.25	1236.16	12.2	1236.16	14.12	1236.16	22.56	1236.16	-0.01	1236.16	8.62	1236.16	31.22	1236.16	22.27	1236.16	5.36	1236.16	12.03	1236.16	25.52	1236.16	-2.97	1236.16	13.31	1236.16	16.12	1236.16	23.61	1236.16	5.68	1236.16	10.395	1236.16	-0.53
1238.09	22.685	1238.09	12.18	1238.09	33.33	1238.09	4.91	1238.09	1	1238.09	21.47	1238.09	14.91	1238.09	31.18	1238.09	13.08	1238.09	8.71	1238.09	12.17	1238.09	19.32	1238.09	18.47	1238.09	12.67	1238.09	4.43	1238.09	19.25	1238.09	33.88	1238.09	25.97	1238.09	20.49	1238.09	9.62	1238.09	17.85	1238.09	8.475
1240.02	14.965	1240.02	10.63	1240.02	12.09	1240.02	12.38	1240.02	5.76	1240.02	34.71	1240.02	22.68	1240.02	4.78	1240.02	25.12	1240.02	3.75	1240.02	29.08	1240.02	-3.66	1240.02	30.54	1240.02	7.29	1240.02	7.33	1240.02	21.46	1240.02	14.44	1240.02	15.82	1240.02	6.36	1240.02	1.56	1240.02	13.3	1240.02	3.98
1241.95	-0.755	1241.95	26.08	1241.95	26.84	1241.95	20.85	1241.95	8.51	1241.95	19.93	1241.95	0.43	1241.95	-8.66	1241.95	15.13	1241.95	26.76	1241.95	-2.06	1241.95	12.32	1241.95	13.57	1241.95	28.88	1241.95	20.21	1241.95	6.66	1241.95	22	1241.95	14.65	1241.95	7.23	1241.95	3.5	1241.95	21.255	1241.95	4.5
1243.88	12.015	1243.88	11.53	1243.88	26.59	1243.88	10.31	1243.88	16.27	1243.88	17.13	1243.88	-1.84	1243.88	33.88	1243.88	15.11	1243.88	19.73	1243.88	-2.23	1243.88	19.26	1243.88	18.57	1243.88	7.45	1243.88	6.07	1243.88	17.84	1243.88	11.55	1243.88	25.48	1243.88	16.09	1243.88	10.44	1243.88	19.7	1243.88	14.53
1245.81	0.79	1245.81	28.98	1245.81	7.34	1245.81	29.76	1245.81	19.03	1245.81	27.32	1245.81	26.88	1245.81	11.39	1245.81	27.05	1245.81	22.66	1245.81	4.56	1245.81	16.16	1245.81	40.53	1245.81	51	1245.81	9.92	1245.81	2	1245.81	24.1	1245.81	-1.69	1245.81	19.95	1245.81	23.38	1245.81	22.145	1245.81	7.065
1247.74	16.065	1247.74	12.43	1247.74	19.1	1247.74	18.21	1247.74	8.79	1247.74	18.48	1247.74	0.58	1247.74	45.88	1247.74	6.95	1247.74	-10.45	1247.74	9.31	1247.74	15.03	1247.74	40.46	1247.74	9.53	1247.74	20.75	1247.74	15.16	1247.74	21.64	1247.74	2.12	1247.74	20.81	1247.74	19.32	1247.74	22.09	1247.74	17.115
1249.67	14.35	1249.67	17.88	1249.67	29.85	1249.67	18.66	1249.67	4.55	1249.67	7.63	1249.67	20.27	1249.67	3.34	1249.67	-0.17	1249.67	24.4	1249.67	4.03	1249.67	11.87	1249.67	24.36	1249.67	10.04	1249.67	2.56	1249.67	3.3	1249.67	6.17	1249.67	14.93	1249.67	19.66	1249.67	6.26	1249.67	18.53	1249.67	3.18
1251.6	20.635	1251.6	12.33	1251.6	17.6	1251.6	11.1	1251.6	14.32	1251.6	30.76	1251.6	12.94	1251.6	9.78	1251.6	23.67	1251.6	3.22	1251.6	43.71	1251.6	33.67	1251.6	41.23	1251.6	16.53	1251.6	28.36	1251.6	21.43	1251.6	24.7	1251.6	26.74	1251.6	17.51	1251.6	19.2	1251.6	28.965	1251.6	14.255
1253.53	14.425	1253.53	12.79	1253.53	26.35	1253.53	8.54	1253.53	17.08	1253.53	23.87	1253.53	21.6	1253.53	22.2	1253.53	28.49	1253.53	35	1253.53	24.36	1253.53	15.45	1253.53	5.07	1253.53	44	1253.53	29.14	1253.53	25.54	1253.53	11.23	1253.53	8.53	1253.53	19.36	1253.53	10.14	1253.53	9.405	1253.53	14.34
1255.45	18.725	1255.45	17.24	1255.45	35.1	1255.45	37.98	1255.45	24.85	1255.45	35.97	1255.45	41.25	1255.45	20.6	1255.45	52.28	1255.45	32.75	1255.45	29.98	1255.45	16.19	1255.45	9.88	1255.45	38.46	1255.45	32.91	1255.45	18.65	1255.45	4.74	1255.45	34.32	1255.45	25.2	1255.45	11.09	1255.45	14.335	1255.45	2.445
1257.38	14.525	1257.38	22.7	1257.38	19.85	1257.38	3.42	1257.38	8.61	1257.38	12.05	1257.38	1.88	1257.38	35.99	1257.38	19.04	1257.38	34.48	1257.38	30.57	1257.38	23.91	1257.38	18.67	1257.38	25.9	1257.38	19.66	1257.38	25.74	1257.38	12.26	1257.38	17.11	1257.38	22.04	1257.38	13.03	1257.38	15.265	1257.38	8.565
1259.3	7.335	1259.3	38.17	1259.3	35.6	1259.3	31.85	1259.3	29.38	1259.3	21.12	1259.3	33.5	1259.3	28.35	1259.3	34.78	1259.3	12.17	1259.3	35.14	1259.3	32.6	1259.3	4.43	1259.3	21.32	1259.3	36.4	1259.3	36.82	1259.3	14.77	1259.3	18.89	1259.3	32.88	1259.3	15.97	1259.3	23.695	1259.3	0.195
1261.23	12.65	1261.23	21.64	1261.23	23.35	1261.23	15.29	1261.23	21.15	1261.23	29.18	1261.23	21.12	1261.23	44.7	1261.23	34.49	1261.23	20.83	1261.23	13.67	1261.23	54.27	1261.23	23.16	1261.23	36.73	1261.23	15.13	1261.23	32.89	1261.23	9.27	1261.23	13.66	1261.23	17.72	1261.23	0.92	1261.23	23.125	1261.23	15.845
1263.15	12.475	1263.15	16.11	1263.15	28.1	1263.15	13.72	1263.15	31.92	1263.15	28.22	1263.15	26.72	1263.15	2.04	1263.15	22.18	1263.15	13.47	1263.15	39.19	1263.15	37.92	1263.15	47.88	1263.15	43.13	1263.15	24.84	1263.15	12.96	1263.15	26.77	1263.15	16.43	1263.15	9.55	1263.15	21.87	1263.15	22.05	1263.15	13.515
1265.07	12.8	1265.07	45.58	1265.07	15.86	1265.07	24.16	1265.07	30.7	1265.07	25.25	1265.07	21.31	1265.07	37.36	1265.07	38.86	1265.07	42.08	1265.07	52.68	1265.07	37.54	1265.07	54.57	1265.07	57.51	1265.07	39.54	1265.07	31.01	1265.07	32.27	1265.07	27.19	1265.07	21.38	1265.07	19.81	1265.07	31.47	1265.07	10.195
1267	10.14	1267	35.07	1267	24.61	1267	30.59	1267	22.47	1267	27.26	1267	30.9	1267	29.67	1267	29.51	1267	32.68	1267	42.15	1267	39.14	1267	49.24	1267	40.88	1267	38.22	1267	27.05	1267	23.76	1267	5.94	1267	32.21	1267	17.76	1267	31.89	1267	18.895
1268.92	13.985	1268.92	3.56	1268.92	35.36	1268.92	18.03	1268.92	18.25	1268.92	40.27	1268.92	21.48	1268.92	45.97	1268.92	25.15	1268.92	17.25	1268.92	26.6	1268.92	36.73	1268.92	56.9	1268.92	50.23	1268.92	30.9	1268.92	43.08	1268.92	22.24	1268.92	22.69	1268.92	13.04	1268.92	14.71	1268.92	24.81	1268.92	9.61
1270.84	29.835	1270.84	35.05	1270.84	39.11	1270.84	14.47	1270.84	40.02	1270.84	30.27	1270.84	30.05	1270.84	51.26	1270.84	48.77	1270.84	52.8	1270.84	36.04	1270.84	65.29	1270.84	56.53	1270.84	59.58	1270.84	37.56	1270.84	26.11	1270.84	23.72	1270.84	24.43	1270.84	21.86	1270.84	20.67	1270.84	28.73	1270.84	15.345
1272.76	13.695	1272.76	9.55	1272.76	8.86	1272.76	11.91	1272.76	34.8	1272.76	36.25	1272.76	28.61	1272.76	45.54	1272.76	9.37	1272.76	60.33	1272.76	55.45	1272.76	32.84	1272.76	36.16	1272.76	49.92	1272.76	38.21	1272.76	16.12	1272.76	28.2	1272.76	-0.83	1272.76	18.69	1272.76	0.62	1272.76	27.645	1272.76	24.59
1274.68	26.565	1274.68	16.06	1274.68	35.61	1274.68	12.36	1274.68	53.58	1274.68	29.23	1274.68	38.17	1274.68	39.81	1274.68	33.97	1274.68	37.85	1274.68	40.85	1274.68	61.38	1274.68	57.76	1274.68	44.24	1274.68	43.84	1274.68	28.13	1274.68	20.67	1274.68	11.9	1274.68	33.51	1274.68	27.57	1274.68	40.56	1274.68	28.85
1276.6	20.445	1276.6	24.57	1276.6	44.36	1276.6	3.81	1276.6	34.36	1276.6	11.2	1276.6	48.72	1276.6	56.08	1276.6	43.55	1276.6	72.35	1276.6	72.24	1276.6	76.9	1276.6	59.36	1276.6	58.56	1276.6	71.47	1276.6	37.13	1276.6	31.13	1276.6	18.63	1276.6	24.33	1276.6	19.53	1276.6	45.47	1276.6	22.13
1278.52	36.835	1278.52	26.09	1278.52	44.11	1278.52	35.26	1278.52	46.15	1278.52	15.16	1278.52	37.27	1278.52	53.34	1278.52	45.12	1278.52	72.84	1278.52	55.62	1278.52	48.41	1278.52	59.94	1278.52	65.87	1278.52	40.08	1278.52	25.12	1278.52	15.6	1278.52	20.35	1278.52	16.14	1278.52	8.48	1278.52	28.385	1278.52	24.42
1280.44	19.735	1280.44	35.62	1280.44	34.86	1280.44	20.72	1280.44	40.93	1280.44	25.11	1280.44	31.82	1280.44	48.59	1280.44	22.69	1280.44	88.32	1280.44	66.99	1280.44	52.91	1280.44	61.51	1280.44	84.17	1280.44	8.69	1280.44	63.1	1280.44	29.05	1280.44	27.06	1280.44	24.96	1280.44	15.44	1280.44	40.29	1280.44	35.725
1282.35	16.14	1282.35	21.15	1282.35	21.61	1282.35	30.19	1282.35	37.72	1282.35	26.06	1282.35	40.37	1282.35	40.85	1282.35	45.24	1282.35	48.79	1282.35	68.34	1282.35	56.41	1282.35	52.07	1282.35	65.47	1282.35	24.28	1282.35	45.08	1282.35	-1.49	1282.35	13.77	1282.35	25.77	1282.35	10.4	1282.35	48.7	1282.35	32.045
1284.27	24.06	1284.27	25.69	1284.27	30.36	1284.27	23.65	1284.27	34.5	1284.27	47	1284.27	32.91	1284.27	44.1	1284.27	49.79	1284.27	58.25	1284.27	57.69	1284.27	63.89	1284.27	60.62	1284.27	73.76	1284.27	52.86	1284.27	27.05	1284.27	39.96	1284.27	12.48	1284.27	30.58	1284.27	20.36	1284.27	50.105	1284.27	36.38
1286.19	35.49	1286.19	39.24	1286.19	38.12	1286.19	18.13	1286.19	47.29	1286.19	47.93	1286.19	74.45	1286.19	59.34	1286.19	71.34	1286.19	101.71	1286.19	56.04	1286.19	88.37	1286.19	83.17	1286.19	65.04	1286.19	63.44	1286.19	71.01	1286.19	21.4	1286.19	24.18	1286.19	32.39	1286.19	20.32	1286.19	43.015	1286.19	32.73
1288.1	30.93	1288.1	39.79	1288.1	38.87	1288.1	37.6	1288.1	49.08	1288.1	23.87	1288.1	64.99	1288.1	54.59	1288.1	61.88	1288.1	78.16	1288.1	65.38	1288.1	74.84	1288.1	62.71	1288.1	72.33	1288.1	73	1288.1	41.97	1288.1	35.85	1288.1	37.88	1288.1	21.2	1288.1	22.29	1288.1	45.915	1288.1	26.595
1290.02	23.385	1290.02	25.35	1290.02	48.62	1290.02	40.09	1290.02	37.87	1290.02	40.79	1290.02	51.53	1290.02	84.84	1290.02	27.42	1290.02	96.61	1290.02	82.72	1290.02	81.31	1290.02	58.25	1290.02	104.6	1290.02	79.56	1290.02	58.93	1290.02	35.29	1290.02	30.58	1290.02	27.01	1290.02	26.25	1290.02	42.32	1290.02	49.97
1291.93	26.35	1291.93	36.92	1291.93	43.37	1291.93	36.57	1291.93	35.67	1291.93	29.72	1291.93	47.08	1291.93	67.09	1291.93	35.97	1291.93	69.05	1291.93	52.06	1291.93	65.78	1291.93	78.78	1291.93	55.88	1291.93	42.1	1291.93	44.87	1291.93	18.72	1291.93	17.27	1291.93	23.82	1291.93	16.22	1291.93	46.22	1291.93	37.86
1293.84	41.825	1293.84	53.49	1293.84	37.13	1293.84	47.07	1293.84	47.46	1293.84	44.64	1293.84	50.62	1293.84	106.35	1293.84	63.51	1293.84	95.5	1293.84	70.4	1293.84	96.25	1293.84	85.31	1293.84	74.16	1293.84	75.64	1293.84	49.82	1293.84	14.15	1293.84	37.95	1293.84	28.62	1293.84	22.18	1293.84	31.125	1293.84	35.765
1295.76	46.815	1295.76	42.06	1295.76	39.88	1295.76	34.56	1295.76	44.26	1295.76	63.56	1295.76	60.17	1295.76	77.6	1295.76	71.05	1295.76	71.95	1295.76	81.74	1295.76	91.72	1295.76	69.84	1295.76	88.43	1295.76	69.17	1295.76	47.76	1295.76	51.59	1295.76	30.64	1295.76	16.43	1295.76	12.15	1295.76	37.025	1295.76	33.18
1297.67	31.815	1297.67	56.65	1297.67	65.64	1297.67	43.06	1297.67	61.06	1297.67	54.48	1297.67	37.72	1297.67	100.86	1297.67	69.6	1297.67	85.4	1297.67	89.08	1297.67	82.19	1297.67	71.38	1297.67	70.7	1297.67	60.69	1297.67	37.69	1297.67	19.01	1297.67	25.32	1297.67	29.23	1297.67	9.12	1297.67	40.42	1297.67	38.11
1299.58	36.335	1299.58	59.24	1299.58	47.39	1299.58	76.57	1299.58	45.86	1299.58	42.4	1299.58	48.27	1299.58	96.13	1299.58	73.16	1299.58	89.85	1299.58	97.43	1299.58	108.67	1299.58	102.91	1299.58	91.98	1299.58	62.2	1299.58	46.62	1299.58	50.44	1299.58	29	1299.58	21.03	1299.58	16.09	1299.58	44.32	1299.58	23.05
1301.49	34.36	1301.49	44.83	1301.49	58.15	1301.49	57.08	1301.49	42.66	1301.49	57.31	1301.49	42.83	1301.49	65.41	1301.49	64.72	1301.49	75.32	1301.49	89.79	1301.49	101.15	1301.49	85.45	1301.49	88.25	1301.49	81.71	1301.49	55.55	1301.49	38.87	1301.49	30.67	1301.49	20.83	1301.49	23.06	1301.49	38.22	1301.49	31.005
1303.4	37.405	1303.4	50.44	1303.4	53.9	1303.4	42.6	1303.4	60.46	1303.4	44.23	1303.4	46.4	1303.4	81.69	1303.4	73.3	1303.4	75.79	1303.4	70.16	1303.4	97.64	1303.4	94.99	1303.4	82.53	1303.4	56.21	1303.4	58.47	1303.4	34.29	1303.4	5.34	1303.4	14.64	1303.4	14.03	1303.4	33.115	1303.4	27.97
1305.31	31.96	1305.31	49.04	1305.31	55.66	1305.31	51.12	1305.31	55.26	1305.31	37.15	1305.31	52.97	1305.31	73.99	1305.31	93.88	1305.31	86.27	1305.31	74.53	1305.31	51.13	1305.31	112.54	1305.31	84.81	1305.31	65.71	1305.31	47.4	1305.31	30.71	1305.31	8.01	1305.31	25.44	1305.31	7.01	1305.31	40.51	1305.31	34.45
1307.22	33.535	1307.22	61.66	1307.22	67.42	1307.22	79.65	1307.22	60.07	1307.22	56.08	1307.22	86.55	1307.22	100.29	1307.22	91.47	1307.22	65.76	1307.22	90.92	1307.22	79.64	1307.22	79.1	1307.22	97.1	1307.22	59.19	1307.22	50.32	1307.22	21.13	1307.22	23.68	1307.22	34.24	1307.22	35.98	1307.22	25.905	1307.22	52.44
1309.13	29.12	1309.13	41.28	1309.13	62.17	1309.13	46.18	1309.13	56.88	1309.13	46	1309.13	53.13	1309.13	79.6	1309.13	71.08	1309.13	65.27	1309.13	106.32	1309.13	86.16	1309.13	83.67	1309.13	75.39	1309.13	77.68	1309.13	62.23	1309.13	21.55	1309.13	14.35	1309.13	20.04	1309.13	17.95	1309.13	35.3	1309.13	33.44
1311.03	34.22	1311.03	57.91	1311.03	45.93	1311.03	51.72	1311.03	66.69	1311.03	42.93	1311.03	67.73	1311.03	96.93	1311.03	69.7	1311.03	64.79	1311.03	80.74	1311.03	90.69	1311.03	69.24	1311.03	89.68	1311.03	74.15	1311.03	56.15	1311.03	35.97	1311.03	18.01	1311.03	32.84	1311.03	8.93	1311.03	47.195	1311.03	43.45
1312.94	37.34	1312.94	44.54	1312.94	68.69	1312.94	48.26	1312.94	67.5	1312.94	52.86	1312.94	48.33	1312.94	85.27	1312.94	78.33	1312.94	69.33	1312.94	74.17	1312.94	87.23	1312.94	88.83	1312.94	94.98	1312.94	66.62	1312.94	65.06	1312.94	34.39	1312.94	23.67	1312.94	31.63	1312.94	11.91	1312.94	37.59	1312.94	36.975
1314.85	27.47	1314.85	58.18	1314.85	39.45	1314.85	39.8	1314.85	57.31	1314.85	43.8	1314.85	70.95	1314.85	79.63	1314.85	69.99	1314.85	77.88	1314.85	55.62	1314.85	69.79	1314.85	80.43	1314.85	76.29	1314.85	78.09	1314.85	53.98	1314.85	39.82	1314.85	26.34	1314.85	30.43	1314.85	19.89	1314.85	26.98	1314.85	31.01
1316.75	34.12	1316.75	37.83	1316.75	47.21	1316.75	49.36	1316.75	62.13	1316.75	46.74	1316.75	58.57	1316.75	75	1316.75	70.66	1316.75	78.46	1316.75	78.09	1316.75	64.36	1316.75	71.05	1316.75	80.6	1316.75	64.55	1316.75	42.89	1316.75	29.24	1316.75	26	1316.75	16.23	1316.75	23.86	1316.75	36.875	1316.75	43.055
1318.66	33.285	1318.66	63.48	1318.66	52.98	1318.66	50.92	1318.66	76.94	1318.66	46.69	1318.66	43.21	1318.66	65.39	1318.66	71.35	1318.66	85.06	1318.66	58.58	1318.66	104.96	1318.66	87.68	1318.66	71.93	1318.66	64.01	1318.66	58.8	1318.66	31.66	1318.66	31.66	1318.66	38.03	1318.66	12.84	1318.66	43.77	1318.66	42.11
1320.56	35.47	1320.56	54.14	1320.56	63.74	1320.56	48.48	1320.56	60.76	1320.56	27.65	1320.56	36.85	1320.56	83.79	1320.56	50.07	1320.56	44.68	1320.56	62.09	1320.56	62.57	1320.56	55.33	1320.56	62.26	1320.56	66.46	1320.56	67.71	1320.56	26.08	1320.56	21.31	1320.56	29.83	1320.56	16.83	1320.56	45.83	1320.56	34.0875
1322.46	33.17	1322.46	32.8	1322.46	79.5	1322.46	36.05	1322.46	47.58	1322.46	30.61	1322.46	50.51	1322.46	63.22	1322.46	67.8	1322.46	63.32	1322.46	44.63	1322.46	40.21	1322.46	33.99	1322.46	88.61	1322.46	40.91	1322.46	31.63	1322.46	39.51	1322.46	23.97	1322.46	12.63	1322.46	9.81	1322.46	38.5275	1322.46	46.6275
1324.37	27.385	1324.37	40.47	1324.37	58.27	1324.37	27.62	1324.37	48.4	1324.37	41.58	1324.37	46.19	1324.37	85.66	1324.37	47.56	1324.37	66.99	1324.37	68.19	1324.37	69.86	1324.37	101.68	1324.37	66.96	1324.37	65.36	1324.37	51.54	1324.37	29.93	1324.37	29.63	1324.37	16.43	1324.37	23.79	1324.37	31.2225	1324.37	30.42
1326.27	46.12	1326.27	37.15	1326.27	55.03	1326.27	53.2	1326.27	60.22	1326.27	29.56	1326.27	34.88	1326.27	75.13	1326.27	69.35	1326.27	79.69	1326.27	68.78	1326.27	70.54	1326.27	85.38	1326.27	56.33	1326.27	40.8	1326.27	28.46	1326.27	24.36	1326.27	14.29	1326.27	15.23	1326.27	25.77	1326.27	28.92	1326.27	29.9675
1328.17	37.875	1328.17	39.83	1328.17	59.8	1328.17	41.79	1328.17	46.05	1328.17	29.55	1328.17	42.58	1328.17	78.62	1328.17	27.17	1328.17	43.42	1328.17	90.4	1328.17	60.25	1328.17	70.11	1328.17	89.7	1328.17	50.24	1328.17	37.37	1328.17	49.79	1328.17	27.95	1328.17	24.03	1328.17	18.76	1328.17	26.865	1328.17	37.52
1330.07	54.15	1330.07	34.52	1330.07	55.57	1330.07	41.38	1330.07	74.87	1330.07	52.55	1330.07	53.3	1330.07	64.13	1330.07	47.01	1330.07	76.18	1330.07	56.05	1330.07	41.98	1330.07	67.86	1330.07	30.1	1330.07	43.68	1330.07	44.29	1330.07	15.22	1330.07	8.6	1330.07	10.83	1330.07	15.74	1330.07	41.5625	1330.07	34.8275
1331.97	42.44	1331.97	55.22	1331.97	76.34	1331.97	29.98	1331.97	76.7	1331.97	34.56	1331.97	37.03	1331.97	86.66	1331.97	20.88	1331.97	72.97	1331.97	37.73	1331.97	29.75	1331.97	52.63	1331.97	61.5	1331.97	18.12	1331.97	42.21	1331.97	5.66	1331.97	20.26	1331.97	27.64	1331.97	14.73	1331.97	30.7575	1331.97	39.14
1333.87	53.25	1333.87	33.92	1333.87	61.11	1333.87	44.58	1333.87	40.53	1333.87	38.58	1333.87	43.79	1333.87	53.23	1333.87	30.79	1333.87	40.79	1333.87	19.44	1333.87	43.54	1333.87	62.43	1333.87	44.92	1333.87	39.55	1333.87	36.13	1333.87	20.1	1333.87	22.92	1333.87	19.44	1333.87	9.71	1333.87	35.455	1333.87	40.955
1335.77	47.08	1335.77	56.62	1335.77	56.88	1335.77	48.19	1335.77	60.36	1335.77	45.61	1335.77	60.56	1335.77	47.81	1335.77	53.72	1335.77	62.66	1335.77	47.19	1335.77	39.36	1335.77	49.26	1335.77	53.36	1335.77	36.98	1335.77	35.06	1335.77	36.54	1335.77	28.58	1335.77	16.24	1335.77	30.7	1335.77	28.9025	1335.77	37.5275
1337.67	47.43	1337.67	30.34	1337.67	49.65	1337.67	29.8	1337.67	41.2	1337.67	19.66	1337.67	32.35	1337.67	64.43	1337.67	47.7	1337.67	73.56	1337.67	31.98	1337.67	53.21	1337.67	49.11	1337.67	21.81	1337.67	22.42	1337.67	43.99	1337.67	18.99	1337.67	10.24	1337.67	17.05	1337.67	11.69	1337.67	33.8475	1337.67	43.35
1339.57	62.3	1339.57	53.06	1339.57	60.42	1339.57	59.42	1339.57	78.03	1339.57	35.72	1339.57	48.16	1339.57	51.07	1339.57	36.71	1339.57	42.5	1339.57	49.8	1339.57	31.1	1339.57	45	1339.57	41.28	1339.57	23.85	1339.57	28.92	1339.57	31.44	1339.57	23.9	1339.57	18.85	1339.57	27.67	1339.57	36.545	1339.57	40.43
1341.46	79.195	1341.46	29.78	1341.46	72.2	1341.46	24.05	1341.46	63.87	1341.46	24.79	1341.46	42.98	1341.46	47.74	1341.46	46.75	1341.46	48.48	1341.46	31.67	1341.46	41.03	1341.46	32.92	1341.46	35.76	1341.46	26.28	1341.46	27.85	1341.46	25.89	1341.46	9.57	1341.46	11.66	1341.46	10.66	1341.46	38.7425	1341.46	49.7625
1343.36	62.105	1343.36	41.51	1343.36	67.97	1343.36	45.68	1343.36	55.71	1343.36	25.88	1343.36	33.83	1343.36	53.45	1343.36	2.84	1343.36	36.5	1343.36	40.57	1343.36	45.99	1343.36	10.87	1343.36	26.27	1343.36	37.71	1343.36	21.79	1343.36	7.35	1343.36	33.23	1343.36	9.47	1343.36	21.65	1343.36	44.94	1343.36	56.1
1345.26	87.54	1345.26	56.25	1345.26	60.75	1345.26	45.32	1345.26	64.55	1345.26	17.98	1345.26	38.71	1345.26	50.18	1345.26	22.96	1345.26	6.57	1345.26	28.52	1345.26	40.98	1345.26	28.85	1345.26	33.79	1345.26	46.14	1345.26	35.74	1345.26	10.81	1345.26	37.9	1345.26	26.28	1345.26	13.64	1345.26	50.8875	1345.26	57.69
1347.15	70.495	1347.15	36.99	1347.15	58.53	1347.15	34.97	1347.15	44.39	1347.15	22.1	1347.15	36.6	1347.15	27.95	1347.15	11.13	1347.15	28.68	1347.15	9.51	1347.15	19.02	1347.15	17.87	1347.15	15.34	1347.15	19.58	1347.15	18.69	1347.15	18.28	1347.15	12.57	1347.15	15.09	1347.15	3.63	1347.15	48.5875	1347.15	61.035
1349.05	97.47	1349.05	53.74	1349.05	72.31	1349.05	56.62	1349.05	63.23	1349.05	33.23	1349.05	34.52	1349.05	58.75	1349.05	21.33	1349.05	43.84	1349.05	13.55	1349.05	45.1	1349.05	39.92	1349.05	24.91	1349.05	28.01	1349.05	11.64	1349.05	35.75	1349.05	23.24	1349.05	20.9	1349.05	22.62	1349.05	50.285	1349.05	68.8825
1350.94	81.47	1350.94	42.5	1350.94	55.09	1350.94	45.27	1350.94	62.08	1350.94	34.39	1350.94	17.46	1350.94	12.59	1350.94	22.59	1350.94	36.05	1350.94	23.63	1350.94	21.22	1350.94	-0.99	1350.94	-3.51	1350.94	19.44	1350.94	13.6	1350.94	9.23	1350.94	33.92	1350.94	10.72	1350.94	24.61	1350.94	48.235	1350.94	61.485
1352.83	83.49	1352.83	29.26	1352.83	56.88	1352.83	37.93	1352.83	56.93	1352.83	27.56	1352.83	23.42	1352.83	54.46	1352.83	9.88	1352.83	14.3	1352.83	0.77	1352.83	15.39	1352.83	31.14	1352.83	33.1	1352.83	7.88	1352.83	22.57	1352.83	21.71	1352.83	18.59	1352.83	5.53	1352.83	21.61	1352.83	54.685	1352.83	61.34
1354.72	94.035	1354.72	47.03	1354.72	54.66	1354.72	41.6	1354.72	69.78	1354.72	12.75	1354.72	32.41	1354.72	38.37	1354.72	42.23	1354.72	24.61	1354.72	5.95	1354.72	16.6	1354.72	46.31	1354.72	31.74	1354.72	21.32	1354.72	3.54	1354.72	36.2	1354.72	36.27	1354.72	29.35	1354.72	15.6	1354.72	56.635	1354.72	69.9475
1356.62	83.105	1356.62	56.8	1356.62	60.45	1356.62	31.28	1356.62	64.63	1356.62	25.96	1356.62	45.43	1356.62	64.31	1356.62	26.62	1356.62	42.96	1356.62	16.19	1356.62	10.86	1356.62	-2.48	1356.62	45.4	1356.62	26.76	1356.62	14.52	1356.62	7.7	1356.62	26.95	1356.62	41.17	1356.62	27.59	1356.62	50.835	1356.62	66.5575
1358.51	101.695	1358.51	45.58	1358.51	76.23	1358.51	68.96	1358.51	66.48	1358.51	9.18	1358.51	24.47	1358.51	30.29	1358.51	8.05	1358.51	1.37	1358.51	30.48	1358.51	8.16	1358.51	18.78	1358.51	37.08	1358.51	5.2	1358.51	26.51	1358.51	7.2	1358.51	23.64	1358.51	26.99	1358.51	35.59	1358.51	56.785	1358.51	78.4225
1360.4	98.315	1360.4	56.37	1360.4	59.02	1360.4	40.65	1360.4	48.34	1360.4	17.43	1360.4	35.54	1360.4	43.31	1360.4	19.54	1360.4	37.83	1360.4	18.82	1360.4	12.52	1360.4	32.08	1360.4	15.79	1360.4	-5.36	1360.4	-0.5	1360.4	3.71	1360.4	0.33	1360.4	6.81	1360.4	26.58	1360.4	56.9875	1360.4	68.04
1362.29	78.955	1362.29	44.16	1362.29	67.81	1362.29	37.34	1362.29	79.2	1362.29	34.7	1362.29	25.64	1362.29	67.35	1362.29	23.08	1362.29	12.34	1362.29	11.22	1362.29	6.93	1362.29	34.42	1362.29	14.53	1362.29	14.09	1362.29	16.5	1362.29	16.22	1362.29	22.02	1362.29	20.64	1362.29	15.57	1362.29	50.1875	1362.29	69.66
1364.18	73.12	1364.18	55.96	1364.18	66.61	1364.18	56.04	1364.18	57.06	1364.18	19	1364.18	33.77	1364.18	63.44	1364.18	20.66	1364.18	6.9	1364.18	23.68	1364.18	5.39	1364.18	39.82	1364.18	19.3	1364.18	0.55	1364.18	22.51	1364.18	16.75	1364.18	19.72	1364.18	12.47	1364.18	19.57	1364.18	56.14	1364.18	64.2825
1366.07	77.81	1366.07	47.76	1366.07	70.4	1366.07	31.75	1366.07	49.92	1366.07	18.31	1366.07	29.93	1366.07	32.55	1366.07	16.3	1366.07	29.52	1366.07	10.19	1366.07	4.9	1366.07	12.26	1366.07	10.11	1366.07	6	1366.07	7.53	1366.07	14.28	1366.07	33.42	1366.07	20.3	1366.07	16.56	1366.07	46.345	1366.07	62.6575
1367.95	79.525	1367.95	55.57	1367.95	80.2	1367.95	42.46	1367.95	57.78	1367.95	21.65	1367.95	29.11	1367.95	44.7	1367.95	22.99	1367.95	30.2	1367.95	13.75	1367.95	10.46	1367.95	5.76	1367.95	-0.06	1367.95	-5.53	1367.95	8.55	1367.95	9.82	1367.95	14.13	1367.95	19.13	1367.95	23.56	1367.95	56.0475	1367.95	59.7875
1369.84	75.765	1369.84	69.38	1369.84	71.99	1369.84	49.18	1369.84	72.65	1369.84	12.01	1369.84	29.33	1369.84	47.88	1369.84	40.72	1369.84	33.92	1369.84	18.38	1369.84	20.08	1369.84	24.31	1369.84	8.8	1369.84	12.94	1369.84	10.59	1369.84	26.37	1369.84	24.83	1369.84	13.96	1369.84	32.55	1369.84	41.5025	1369.84	54.4175
1371.73	57.53	1371.73	41.2	1371.73	55.79	1371.73	32.91	1371.73	57.51	1371.73	44.4	1371.73	27.58	1371.73	69.1	1371.73	13.51	1371.73	22.71	1371.73	9.06	1371.73	19.75	1371.73	2.91	1371.73	13.7	1371.73	-0.58	1371.73	-10.37	1371.73	4.92	1371.73	13.55	1371.73	2.8	1371.73	13.55	1371.73	38.2075	1371.73	47.05
1373.61	37.325	1373.61	29.03	1373.61	51.59	1373.61	36.64	1373.61	58.38	1373.61	9.81	1373.61	9.87	1373.61	70.34	1373.61	24.35	1373.61	34.54	1373.61	18.8	1373.61	29.47	1373.61	41.57	1373.61	12.64	1373.61	16.9	1373.61	5.69	1373.61	17.49	1373.61	14.27	1373.61	15.64	1373.61	21.54	1373.61	37.915	1373.61	48.185
1375.5	52.145	1375.5	41.86	1375.5	52.4	1375.5	22.38	1375.5	65.25	1375.5	25.25	1375.5	35.18	1375.5	62.62	1375.5	27.24	1375.5	59.44	1375.5	23.61	1375.5	16.25	1375.5	35.29	1375.5	15.61	1375.5	-1.6	1375.5	8.75	1375.5	10.06	1375.5	26.99	1375.5	17.49	1375.5	7.54	1375.5	36.62	1375.5	44.0725
1377.38	52.495	1377.38	35.7	1377.38	56.2	1377.38	67.13	1377.38	65.13	1377.38	2.71	1377.38	16.53	1377.38	70.93	1377.38	18.18	1377.38	5.38	1377.38	13.47	1377.38	31.07	1377.38	12.06	1377.38	4.61	1377.38	6.92	1377.38	-3.17	1377.38	1.65	1377.38	12.72	1377.38	2.33	1377.38	16.54	1377.38	23.0775	1377.38	39.9625
1379.27	43.365	1379.27	53.55	1379.27	58.01	1379.27	51.88	1379.27	68	1379.27	17.2	1379.27	39.92	1379.27	74.27	1379.27	44.17	1379.27	48.38	1379.27	24.39	1379.27	60.94	1379.27	49.89	1379.27	60.65	1379.27	-7.56	1379.27	29.93	1379.27	20.24	1379.27	14.45	1379.27	21.18	1379.27	20.53	1379.27	29.5375	1379.27	36.105
1381.15	24.27	1381.15	52.4	1381.15	75.82	1381.15	29.64	1381.15	57.88	1381.15	40.72	1381.15	50.33	1381.15	61.65	1381.15	24.22	1381.15	26.43	1381.15	61.36	1381.15	30.87	1381.15	21.77	1381.15	37.72	1381.15	26.98	1381.15	-0.97	1381.15	12.84	1381.15	11.19	1381.15	22.03	1381.15	25.53	1381.15	27.4975	1381.15	28.9975
1383.04	43.2	1383.04	52.25	1383.04	58.63	1383.04	30.41	1383.04	55.76	1383.04	34.27	1383.04	37.78	1383.04	61.05	1383.04	7.31	1383.04	74.54	1383.04	45.4	1383.04	63.84	1383.04	27.72	1383.04	19.83	1383.04	8.55	1383.04	17.16	1383.04	0.46	1383.04	17.93	1383.04	17.89	1383.04	10.53	1383.04	27.2075	1383.04	26.8925
1384.92	37.16	1384.92	44.11	1384.92	58.44	1384.92	18.18	1384.92	51.64	1384.92	6.84	1384.92	68.25	1384.92	61.48	1384.92	47.46	1384.92	46.7	1384.92	4.5	1384.92	12.86	1384.92	27.71	1384.92	32.97	1384.92	3.13	1384.92	18.3	1384.92	5.08	1384.92	14.68	1384.92	18.74	1384.92	28.52	1384.92	17.4175	1384.92	22.29
1386.8	26.645	1386.8	66.98	1386.8	49.26	1386.8	47.96	1386.8	64.52	1386.8	14.44	1386.8	34.76	1386.8	92.95	1386.8	64.66	1386.8	23.91	1386.8	57.65	1386.8	60.94	1386.8	64.77	1386.8	43.15	1386.8	27.73	1386.8	18.46	1386.8	12.71	1386.8	20.44	1386.8	23.61	1386.8	27.52	1386.8	18.88	1386.8	20.4375
1388.68	21.165	1388.68	56.86	1388.68	74.07	1388.68	43.75	1388.68	81.41	1388.68	48.08	1388.68	46.3	1388.68	101.44	1388.68	49.91	1388.68	76.18	1388.68	44.86	1388.68	74.05	1388.68	30.87	1388.68	48.36	1388.68	18.37	1388.68	11.64	1388.68	18.35	1388.68	18.2	1388.68	20.47	1388.68	38.52	1388.68	16.3425	1388.68	18.3375
1390.56	25.71	1390.56	43.74	1390.56	60.89	1390.56	51.54	1390.56	65.3	1390.56	41.74	1390.56	47.87	1390.56	100.96	1390.56	67.21	1390.56	49.49	1390.56	53.13	1390.56	59.22	1390.56	56.04	1390.56	21.6	1390.56	12.03	1390.56	24.84	1390.56	11	1390.56	1.96	1390.56	15.34	1390.56	21.52	1390.56	11.3075	1390.56	15.2375
1392.44	32.785	1392.44	56.62	1392.44	71.71	1392.44	48.34	1392.44	74.19	1392.44	23.42	1392.44	57.47	1392.44	93.52	1392.44	75.57	1392.44	82.85	1392.44	17.45	1392.44	78.43	1392.44	59.25	1392.44	74.88	1392.44	13.72	1392.44	15.06	1392.44	27.67	1392.44	11.74	1392.44	28.21	1392.44	30.51	1392.44	19.0225	1392.44	13.89
1394.32	14.89	1394.32	60.51	1394.32	63.54	1394.32	40.15	1394.32	75.08	1394.32	38.14	1394.32	81.1	1394.32	92.1	1394.32	52.97	1394.32	64.26	1394.32	54.83	1394.32	71.69	1394.32	57.52	1394.32	41.19	1394.32	22.44	1394.32	35.31	1394.32	22.34	1394.32	15.51	1394.32	20.09	1394.32	21.51	1394.32	9.49	1394.32	10.7925
1396.2	1.025	1396.2	42.41	1396.2	62.36	1396.2	40.97	1396.2	87.97	1396.2	32.88	1396.2	62.76	1396.2	87.71	1396.2	81.42	1396.2	81.73	1396.2	60.27	1396.2	80	1396.2	66.84	1396.2	63.53	1396.2	9.2	1396.2	34.59	1396.2	13.02	1396.2	17.3	1396.2	28.96	1396.2	29.51	1396.2	9.9575	1396.2	14.4475
1398.07	27.195	1398.07	61.31	1398.07	59.19	1398.07	53.79	1398.07	72.87	1398.07	33.65	1398.07	80.45	1398.07	104.34	1398.07	80.92	1398.07	94.24	1398.07	81.76	1398.07	81.35	1398.07	72.21	1398.07	48.9	1398.07	23	1398.07	43.89	1398.07	33.71	1398.07	3.09	1398.07	19.85	1398.07	29.51	1398.07	13.175	1398.07	13.3525
1399.95	11.385	1399.95	51.22	1399.95	50.02	1399.95	26.62	1399.95	62.77	1399.95	24.44	1399.95	63.17	1399.95	97.01	1399.95	45.46	1399.95	74.79	1399.95	73.3	1399.95	79.75	1399.95	64.63	1399.95	46.3	1399.95	37.83	1399.95	15.22	1399.95	28.41	1399.95	7.89	1399.95	0.73	1399.95	21.5	1399.95	6.145	1399.95	9.2575
1401.83	13.1	1401.83	42.13	1401.83	69.85	1401.83	54.46	1401.83	56.67	1401.83	52.26	1401.83	62.91	1401.83	79.7	1401.83	62.06	1401.83	71.4	1401.83	71.89	1401.83	89.19	1401.83	89.1	1401.83	65.74	1401.83	27.7	1401.83	44.58	1401.83	16.12	1401.83	8.7	1401.83	19.63	1401.83	9.5	1401.83	13.735	1401.83	27.33
1403.7	8.33	1403.7	38.05	1403.7	78.69	1403.7	29.3	1403.7	61.57	1403.7	36.1	1403.7	19.68	1403.7	110.42	1403.7	72.7	1403.7	108.05	1403.7	56.54	1403.7	87.68	1403.7	95.63	1403.7	65.21	1403.7	32.62	1403.7	24.97	1403.7	11.84	1403.7	17.51	1403.7	17.52	1403.7	17.5	1403.7	9.68	1403.7	16.645
1405.58	9.575	1405.58	55.98	1405.58	67.52	1405.58	44.16	1405.58	55.47	1405.58	54.97	1405.58	59.48	1405.58	90.16	1405.58	79.38	1405.58	99.75	1405.58	57.24	1405.58	71.2	1405.58	99.2	1405.58	90.7	1405.58	27.57	1405.58	30.39	1405.58	21.56	1405.58	6.33	1405.58	16.42	1405.58	16.49	1405.58	20.625	1405.58	18.96
1407.45	8.32	1407.45	66.91	1407.45	50.36	1407.45	65.02	1407.45	87.38	1407.45	47.86	1407.45	57.31	1407.45	128.94	1407.45	76.11	1407.45	103.49	1407.45	91.99	1407.45	68.78	1407.45	100.82	1407.45	78.23	1407.45	62.57	1407.45	20.84	1407.45	28.3	1407.45	13.16	1407.45	23.32	1407.45	29.49	1407.45	16.075	1407.45	29.275
1409.33	15.57	1409.33	63.85	1409.33	58.2	1409.33	50.88	1409.33	67.29	1409.33	42.78	1409.33	63.17	1409.33	126.73	1409.33	107.89	1409.33	90.28	1409.33	75.78	1409.33	94.39	1409.33	82.48	1409.33	76.79	1409.33	50.61	1409.33	23.31	1409.33	24.05	1409.33	10.99	1409.33	24.23	1409.33	18.49	1409.33	12.53	1409.33	9.09
1411.2	8.32	1411.2	68.79	1411.2	89.05	1411.2	57.76	1411.2	76.2	1411.2	68.72	1411.2	103.05	1411.2	130.56	1411.2	95.71	1411.2	114.11	1411.2	113.63	1411.2	133.05	1411.2	124.2	1411.2	99.38	1411.2	44.7	1411.2	63.82	1411.2	32.81	1411.2	21.83	1411.2	33.14	1411.2	43.48	1411.2	17.485	1411.2	21.41
1413.07	18.06	1413.07	32.74	1413.07	60.89	1413.07	49.64	1413.07	51.11	1413.07	32.68	1413.07	64.95	1413.07	124.41	1413.07	76.58	1413.07	122.98	1413.07	78.53	1413.07	79.75	1413.07	69.96	1413.07	62.99	1413.07	16.84	1413.07	24.35	1413.07	6.57	1413.07	1.68	1413.07	10.05	1413.07	2.48	1413.07	22.94	1413.07	12.225
1414.95	3.29	1414.95	54.69	1414.95	63.74	1414.95	50.53	1414.95	74.03	1414.95	26.66	1414.95	77.89	1414.95	101.28	1414.95	85.48	1414.95	105.9	1414.95	75.47	1414.95	121.49	1414.95	95.77	1414.95	102.64	1414.95	16.02	1414.95	49.92	1414.95	25.35	1414.95	24.54	1414.95	14.97	1414.95	23.48	1414.95	10.4	1414.95	0.045
1416.82	-1	1416.82	46.65	1416.82	78.6	1416.82	54.43	1416.82	86.95	1416.82	62.67	1416.82	84.85	1416.82	154.18	1416.82	93.44	1416.82	127.86	1416.82	129.46	1416.82	112.27	1416.82	128.62	1416.82	105.32	1416.82	43.25	1416.82	45.51	1416.82	41.14	1416.82	18.41	1416.82	36.9	1416.82	13.47	1416.82	8.365	1416.82	16.86
1418.69	22.185	1418.69	74.62	1418.69	84.45	1418.69	58.33	1418.69	71.87	1418.69	57.7	1418.69	67.83	1418.69	123.1	1418.69	93.43	1418.69	124.86	1418.69	73.5	1418.69	109.09	1418.69	109.52	1418.69	109.02	1418.69	31.53	1418.69	32.12	1418.69	26.93	1418.69	14.28	1418.69	24.82	1418.69	24.47	1418.69	10.33	1418.69	16.175
1420.56	11.855	1420.56	72.59	1420.56	77.31	1420.56	59.24	1420.56	83.79	1420.56	44.75	1420.56	81.84	1420.56	139.05	1420.56	120.46	1420.56	104.91	1420.56	84.59	1420.56	116.96	1420.56	118.46	1420.56	116.75	1420.56	45.86	1420.56	76.77	1420.56	45.74	1420.56	26.17	1420.56	29.75	1420.56	23.46	1420.56	16.3	1420.56	8.99
1422.43	11	1422.43	50.56	1422.43	75.17	1422.43	47.17	1422.43	71.71	1422.43	81.83	1422.43	90.87	1422.43	149.02	1422.43	103.54	1422.43	129.99	1422.43	98.72	1422.43	145.86	1422.43	87.44	1422.43	101.51	1422.43	27.23	1422.43	68.44	1422.43	20.55	1422.43	3.05	1422.43	26.69	1422.43	23.46	1422.43	0.275	1422.43	4.805
1424.3	21.625	1424.3	67.55	1424.3	59.03	1424.3	62.09	1424.3	70.64	1424.3	44.92	1424.3	87.93	1424.3	134.01	1424.3	109.65	1424.3	155.11	1424.3	93.89	1424.3	122.8	1424.3	118.47	1424.3	106.3	1424.3	51.66	1424.3	46.14	1424.3	19.37	1424.3	27.95	1424.3	19.63	1424.3	35.45	1424.3	15.75	1424.3	6.615
1426.16	10.725	1426.16	69.53	1426.16	65.89	1426.16	57.03	1426.16	93.57	1426.16	42.03	1426.16	92.01	1426.16	155.03	1426.16	106.81	1426.16	145.27	1426.16	141.11	1426.16	119.78	1426.16	100.54	1426.16	107.12	1426.16	38.12	1426.16	52.86	1426.16	33.21	1426.16	16.86	1426.16	22.57	1426.16	21.45	1426.16	-0.27	1426.16	1.425
1428.03	8.305	1428.03	78.53	1428.03	82.76	1428.03	59.97	1428.03	80.5	1428.03	43.17	1428.03	112.11	1428.03	142.07	1428.03	116	1428.03	122.47	1428.03	118.37	1428.03	118.79	1428.03	150.66	1428.03	122.96	1428.03	71.64	1428.03	63.61	1428.03	28.05	1428.03	36.77	1428.03	28.51	1428.03	39.44	1428.03	9.205	1428.03	9.235
1429.9	11.37	1429.9	63.53	1429.9	75.63	1429.9	57.93	1429.9	74.43	1429.9	34.32	1429.9	106.24	1429.9	136.13	1429.9	149.23	1429.9	148.71	1429.9	115.68	1429.9	133.85	1429.9	123.81	1429.9	102.83	1429.9	51.19	1429.9	46.38	1429.9	32.9	1429.9	31.69	1429.9	16.46	1429.9	34.43	1429.9	3.185	1429.9	8.535
1431.76	15.91	1431.76	64.53	1431.76	86.51	1431.76	48.88	1431.76	85.37	1431.76	42.49	1431.76	93.39	1431.76	139.21	1431.76	118.5	1431.76	153.99	1431.76	128.02	1431.76	128.94	1431.76	132	1431.76	110.73	1431.76	48.8	1431.76	56.18	1431.76	44.76	1431.76	18.62	1431.76	35.42	1431.76	26.43	1431.76	19.16	1431.76	16.335
1433.63	10.43	1433.63	44.54	1433.63	69.38	1433.63	62.85	1433.63	84.31	1433.63	50.68	1433.63	57.56	1433.63	119.32	1433.63	98.81	1433.63	137.3	1433.63	114.41	1433.63	134.07	1433.63	127.24	1433.63	115.65	1433.63	63.44	1433.63	74.01	1433.63	30.63	1433.63	34.55	1433.63	11.37	1433.63	24.42	1433.63	6.64	1433.63	8.13
1435.5	2.93	1435.5	51.56	1435.5	94.26	1435.5	58.83	1435.5	72.25	1435.5	46.89	1435.5	76.75	1435.5	162.45	1435.5	125.16	1435.5	145.65	1435.5	122.84	1435.5	147.23	1435.5	110.51	1435.5	102.6	1435.5	62.13	1435.5	55.86	1435.5	52.51	1435.5	21.49	1435.5	29.33	1435.5	26.41	1435.5	0.115	1435.5	8.92
1437.36	24.41	1437.36	94.58	1437.36	63.14	1437.36	44.81	1437.36	95.19	1437.36	40.12	1437.36	96.96	1437.36	123.6	1437.36	136.54	1437.36	183.04	1437.36	124.3	1437.36	134.43	1437.36	139.82	1437.36	102.57	1437.36	59.86	1437.36	57.73	1437.36	18.4	1437.36	30.44	1437.36	25.3	1437.36	20.4	1437.36	18.595	1437.36	17.21
1439.22	18.37	1439.22	61.61	1439.22	83.03	1439.22	72.8	1439.22	85.13	1439.22	69.37	1439.22	92.2	1439.22	155.76	1439.22	129.96	1439.22	159.46	1439.22	120.81	1439.22	140.67	1439.22	127.18	1439.22	115.57	1439.22	56.64	1439.22	64.63	1439.22	54.3	1439.22	25.39	1439.22	6.27	1439.22	31.4	1439.22	10.575	1439.22	16.99
1441.09	16.31	1441.09	74.64	1441.09	93.92	1441.09	73.8	1441.09	84.08	1441.09	61.63	1441.09	106.46	1441.09	148.95	1441.09	140.41	1441.09	158.91	1441.09	160.36	1441.09	126.94	1441.09	141.56	1441.09	108.59	1441.09	83.45	1441.09	68.56	1441.09	45.21	1441.09	30.36	1441.09	30.24	1441.09	23.39	1441.09	14.05	1441.09	9.265
1442.95	15.73	1442.95	65.68	1442.95	84.81	1442.95	75.81	1442.95	84.03	1442.95	73.91	1442.95	80.73	1442.95	156.16	1442.95	107.9	1442.95	133.4	1442.95	137.94	1442.95	116.24	1442.95	119.99	1442.95	94.64	1442.95	53.31	1442.95	47.5	1442.95	15.12	1442.95	17.33	1442.95	11.22	1442.95	12.38	1442.95	13.03	1442.95	11.535
1444.81	8.63	1444.81	70.72	1444.81	80.7	1444.81	60.83	1444.81	94.98	1444.81	69.2	1444.81	89.03	1444.81	160.39	1444.81	114.42	1444.81	156.92	1444.81	119.56	1444.81	126.58	1444.81	154.45	1444.81	108.71	1444.81	58.21	1444.81	78.47	1444.81	34.05	1444.81	10.3	1444.81	25.2	1444.81	14.37	1444.81	7.01	1444.81	9.795
1446.67	24.015	1446.67	88.77	1446.67	91.6	1446.67	87.85	1446.67	65.94	1446.67	51.51	1446.67	94.35	1446.67	127.64	1446.67	125.97	1446.67	163.47	1446.67	116.21	1446.67	93.95	1446.67	117.95	1446.67	121.81	1446.67	62.14	1446.67	51.47	1446.67	46.99	1446.67	26.28	1446.67	17.18	1446.67	21.36	1446.67	1.49	1446.67	17.05
1448.53	12.88	1448.53	82.82	1448.53	76.5	1448.53	56.89	1448.53	92.89	1448.53	33.84	1448.53	80.68	1448.53	143.91	1448.53	110.56	1448.53	148.06	1448.53	142.91	1448.53	136.36	1448.53	118.48	1448.53	126.93	1448.53	62.12	1448.53	55.48	1448.53	43.93	1448.53	35.27	1448.53	22.17	1448.53	16.34	1448.53	8.47	1448.53	10.795
1450.39	7.225	1450.39	66.88	1450.39	81.4	1450.39	55.93	1450.39	95.85	1450.39	45.18	1450.39	83.04	1450.39	133.19	1450.39	117.18	1450.39	134.68	1450.39	147.63	1450.39	126.79	1450.39	86.05	1450.39	82.07	1450.39	52.13	1450.39	59.52	1450.39	34.88	1450.39	18.27	1450.39	21.16	1450.39	12.33	1450.39	11.95	1450.39	17.535
1452.25	20.055	1452.25	78.95	1452.25	94.31	1452.25	80.98	1452.25	111.81	1452.25	75.54	1452.25	88.41	1452.25	153.5	1452.25	122.83	1452.25	124.33	1452.25	135.4	1452.25	141.26	1452.25	98.65	1452.25	113.24	1452.25	60.19	1452.25	84.58	1452.25	44.85	1452.25	42.27	1452.25	26.15	1452.25	25.32	1452.25	21.43	1452.25	21.77
1454.11	12.865	1454.11	76.02	1454.11	89.22	1454.11	81.04	1454.11	91.78	1454.11	48.91	1454.11	78.8	1454.11	150.82	1454.11	133.51	1454.11	142	1454.11	115.19	1454.11	112.76	1454.11	115.28	1454.11	123.43	1454.11	58.28	1454.11	100.66	1454.11	39.82	1454.11	28.28	1454.11	38.15	1454.11	15.3	1454.11	6.41	1454.11	17.99
1455.97	3.155	1455.97	75.1	1455.97	89.13	1455.97	96.1	1455.97	104.74	1455.97	77.3	1455.97	74.21	1455.97	131.16	1455.97	111.23	1455.97	123.71	1455.97	126.02	1455.97	114.29	1455.97	126.95	1455.97	103.64	1455.97	52.4	1455.97	69.77	1455.97	34.8	1455.97	27.29	1455.97	22.15	1455.97	22.29	1455.97	6.89	1455.97	10.205
1457.82	11.93	1457.82	87.18	1457.82	93.05	1457.82	88.18	1457.82	112.71	1457.82	62.7	1457.82	99.64	1457.82	129.51	1457.82	126.97	1457.82	171.45	1457.82	111.88	1457.82	145.85	1457.82	141.65	1457.82	90.88	1457.82	79.57	1457.82	65.89	1457.82	36.79	1457.82	38.31	1457.82	34.16	1457.82	28.28	1457.82	13.875	1457.82	13.405
1459.68	17.69	1459.68	87.27	1459.68	103.97	1459.68	90.26	1459.68	106.69	1459.68	58.11	1459.68	91.08	1459.68	119.89	1459.68	118.74	1459.68	138.21	1459.68	127.77	1459.68	135.44	1459.68	125.38	1459.68	124.13	1459.68	45.77	1459.68	72.04	1459.68	52.79	1459.68	19.34	1459.68	18.17	1459.68	27.26	1459.68	3.855	1459.68	11.1
1461.54	16.43	1461.54	97.36	1461.54	109.89	1461.54	89.36	1461.54	104.66	1461.54	70.53	1461.54	83.54	1461.54	164.28	1461.54	143.54	1461.54	156.01	1461.54	117.7	1461.54	125.06	1461.54	106.14	1461.54	99.41	1461.54	48	1461.54	60.21	1461.54	43.8	1461.54	21.37	1461.54	15.18	1461.54	19.24	1461.54	8.84	1461.54	3.785
1463.39	8.15	1463.39	74.46	1463.39	102.82	1463.39	99.46	1463.39	104.64	1463.39	51.97	1463.39	75.02	1463.39	120.69	1463.39	125.37	1463.39	152.83	1463.39	137.65	1463.39	127.71	1463.39	111.94	1463.39	106.71	1463.39	46.27	1463.39	69.39	1463.39	48.82	1463.39	26.41	1463.39	20.2	1463.39	23.23	1463.39	7.325	1463.39	5.455
1465.25	12.86	1465.25	70.56	1465.25	91.75	1465.25	76.57	1465.25	113.61	1465.25	67.42	1465.25	95.51	1465.25	124.11	1465.25	125.23	1465.25	142.67	1465.25	98.63	1465.25	118.39	1465.25	126.76	1465.25	95.03	1465.25	56.57	1465.25	81.6	1465.25	37.84	1465.25	30.46	1465.25	15.22	1465.25	22.21	1465.25	7.31	1465.25	14.12
1467.1	26.045	1467.1	94.67	1467.1	118.68	1467.1	85.69	1467.1	93.6	1467.1	62.88	1467.1	98.02	1467.1	155.55	1467.1	127.12	1467.1	129.54	1467.1	140.65	1467.1	138.1	1467.1	136.61	1467.1	131.37	1467.1	73.91	1467.1	89.83	1467.1	47.88	1467.1	44.51	1467.1	24.24	1467.1	21.19	1467.1	6.295	1467.1	12.765
1468.96	23.22	1468.96	96.78	1468.96	112.62	1468.96	93.82	1468.96	132.58	1468.96	80.36	1468.96	101.55	1468.96	149	1468.96	139.03	1468.96	127.44	1468.96	143.69	1468.96	139.83	1468.96	123.49	1468.96	152.73	1468.96	72.28	1468.96	84.08	1468.96	60.93	1468.96	40.56	1468.96	29.27	1468.96	16.17	1468.96	2.28	1468.96	20.905
1470.81	11.88	1470.81	80.9	1470.81	101.56	1470.81	68.95	1470.81	101.57	1470.81	58.84	1470.81	97.09	1470.81	158.47	1470.81	95.97	1470.81	134.37	1470.81	106.76	1470.81	152.59	1470.81	123.4	1470.81	135.11	1470.81	58.68	1470.81	80.34	1470.81	62.98	1470.81	52.63	1470.81	18.3	1470.81	21.15	1470.81	4.77	1470.81	0.03
1472.66	26.52	1472.66	86.03	1472.66	87.5	1472.66	76.1	1472.66	104.55	1472.66	79.33	1472.66	78.64	1472.66	156.95	1472.66	89.93	1472.66	115.31	1472.66	99.85	1472.66	106.38	1472.66	124.33	1472.66	134.51	1472.66	67.11	1472.66	91.63	1472.66	27.04	1472.66	23.69	1472.66	15.34	1472.66	-0.87	1472.66	20.255	1472.66	21.64
1474.51	15.645	1474.51	102.16	1474.51	105.45	1474.51	80.25	1474.51	97.55	1474.51	73.84	1474.51	109.21	1474.51	144.45	1474.51	143.92	1474.51	163.28	1474.51	108.97	1474.51	103.2	1474.51	116.29	1474.51	103.93	1474.51	63.58	1474.51	86.93	1474.51	67.12	1474.51	41.77	1474.51	24.37	1474.51	30.1	1474.51	-5.255	1474.51	4.24
1476.36	12.255	1476.36	87.3	1476.36	98.4	1476.36	88.42	1476.36	90.54	1476.36	66.35	1476.36	90.79	1476.36	139.96	1476.36	94.93	1476.36	159.28	1476.36	124.12	1476.36	114.04	1476.36	132.28	1476.36	129.37	1476.36	85.07	1476.36	69.26	1476.36	42.2	1476.36	35.85	1476.36	29.42	1476.36	19.08	1476.36	10.235	1476.36	15.82
1478.21	13.85	1478.21	87.44	1478.21	96.36	1478.21	72.59	1478.21	97.54	1478.21	76.88	1478.21	100.39	1478.21	161.49	1478.21	120.97	1478.21	141.29	1478.21	112.29	1478.21	134.9	1478.21	102.3	1478.21	126.83	1478.21	106.6	1478.21	93.6	1478.21	53.29	1478.21	45.93	1478.21	31.46	1478.21	19.06	1478.21	10.725	1478.21	17.39
1480.06	15.93	1480.06	80.58	1480.06	86.31	1480.06	82.77	1480.06	85.53	1480.06	79.41	1480.06	86	1480.06	135.03	1480.06	141.03	1480.06	113.33	1480.06	116.49	1480.06	112.79	1480.06	134.33	1480.06	113.31	1480.06	86.15	1480.06	93.96	1480.06	59.39	1480.06	44.02	1480.06	28.51	1480.06	29.03	1480.06	16.22	1480.06	8.945
1481.91	16.495	1481.91	78.74	1481.91	96.28	1481.91	69.96	1481.91	94.54	1481.91	86.95	1481.91	112.62	1481.91	166.58	1481.91	136.11	1481.91	125.39	1481.91	153.71	1481.91	121.71	1481.91	138.4	1481.91	137.8	1481.91	120.73	1481.91	121.33	1481.91	79.49	1481.91	50.11	1481.91	26.56	1481.91	32.01	1481.91	-3.79	1481.91	7.485
1483.76	2.045	1483.76	69.89	1483.76	93.24	1483.76	81.16	1483.76	105.54	1483.76	77.5	1483.76	75.26	1483.76	132.15	1483.76	114.21	1483.76	148.47	1483.76	139.95	1483.76	147.64	1483.76	140.48	1483.76	142.31	1483.76	108.34	1483.76	117.73	1483.76	62.61	1483.76	64.21	1483.76	28.62	1483.76	17.98	1483.76	5.205	1483.76	14.01
1485.61	16.08	1485.61	74.06	1485.61	81.21	1485.61	61.37	1485.61	82.55	1485.61	54.06	1485.61	73.9	1485.61	131.72	1485.61	115.34	1485.61	139.56	1485.61	171.22	1485.61	134.61	1485.61	148.59	1485.61	163.84	1485.61	107.98	1485.61	129.14	1485.61	70.74	1485.61	48.32	1485.61	22.68	1485.61	11.96	1485.61	5.2	1485.61	20.52
1487.46	18.6	1487.46	75.22	1487.46	95.19	1487.46	59.59	1487.46	94.56	1487.46	77.62	1487.46	102.56	1487.46	142.31	1487.46	130.48	1487.46	143.68	1487.46	124.5	1487.46	135.59	1487.46	166.72	1487.46	171.39	1487.46	133.65	1487.46	124.57	1487.46	102.87	1487.46	60.43	1487.46	45.74	1487.46	34.93	1487.46	7.695	1487.46	13.01
1489.3	18.61	1489.3	64.4	1489.3	69.16	1489.3	71.82	1489.3	73.57	1489.3	63.19	1489.3	108.23	1489.3	124.91	1489.3	137.65	1489.3	147.82	1489.3	155.81	1489.3	158.6	1489.3	172.88	1489.3	181.96	1489.3	169.34	1489.3	130.01	1489.3	87.01	1489.3	63.54	1489.3	40.81	1489.3	23.9	1489.3	16.195	1489.3	16.985
1491.15	17.1	1491.15	69.58	1491.15	60.14	1491.15	63.05	1491.15	65.58	1491.15	71.77	1491.15	99.92	1491.15	144.53	1491.15	111.84	1491.15	169.97	1491.15	128.14	1491.15	147.63	1491.15	168.05	1491.15	173.54	1491.15	128.06	1491.15	145.47	1491.15	104.17	1491.15	45.66	1491.15	26.87	1491.15	6.88	1491.15	4.19	1491.15	12.445
1492.99	11.58	1492.99	50.76	1492.99	48.13	1492.99	50.3	1492.99	66.6	1492.99	69.35	1492.99	96.61	1492.99	112.15	1492.99	96.04	1492.99	137.15	1492.99	159.48	1492.99	164.68	1492.99	164.25	1492.99	167.13	1492.99	154.8	1492.99	162.95	1492.99	89.33	1492.99	64.79	1492.99	38.95	1492.99	21.85	1492.99	6.69	1492.99	5.885
1494.84	25.55	1494.84	54.95	1494.84	55.12	1494.84	32.56	1494.84	46.62	1494.84	53.94	1494.84	82.31	1494.84	127.78	1494.84	151.27	1494.84	131.34	1494.84	155.85	1494.84	181.75	1494.84	196.47	1494.84	199.75	1494.84	166.57	1494.84	164.44	1494.84	107.5	1494.84	62.92	1494.84	42.02	1494.84	20.82	1494.84	9.19	1494.84	13.305
1496.68	26	1496.68	45.14	1496.68	47.11	1496.68	29.82	1496.68	57.64	1496.68	37.54	1496.68	68.02	1496.68	141.43	1496.68	144.51	1496.68	164.54	1496.68	169.23	1496.68	172.84	1496.68	191.7	1496.68	211.38	1496.68	153.37	1496.68	192.95	1496.68	101.68	1496.68	87.05	1496.68	50.1	1496.68	24.8	1496.68	14.195	1496.68	17.21
1498.53	32.94	1498.53	43.34	1498.53	37.11	1498.53	27.1	1498.53	58.67	1498.53	54.14	1498.53	85.74	1498.53	123.08	1498.53	115.77	1498.53	177.76	1498.53	186.63	1498.53	171.95	1498.53	171.96	1498.53	222.02	1498.53	194.18	1498.53	183.47	1498.53	143.87	1498.53	75.19	1498.53	44.19	1498.53	25.77	1498.53	20.2	1498.53	20.095
1500.37	10.87	1500.37	41.55	1500.37	50.11	1500.37	7.38	1500.37	39.7	1500.37	45.74	1500.37	105.48	1500.37	167.74	1500.37	122.05	1500.37	165	1500.37	186.05	1500.37	190.08	1500.37	218.23	1500.37	214.68	1500.37	191.02	1500.37	195.01	1500.37	126.06	1500.37	75.33	1500.37	49.27	1500.37	24.75	1500.37	12.205	1500.37	6.46
1502.21	12.785	1502.21	20.76	1502.21	43.11	1502.21	38.68	1502.21	57.73	1502.21	50.35	1502.21	106.22	1502.21	126.42	1502.21	152.34	1502.21	151.25	1502.21	179.49	1502.21	185.23	1502.21	209.52	1502.21	255.36	1502.21	225.89	1502.21	197.56	1502.21	142.27	1502.21	86.48	1502.21	52.36	1502.21	30.72	1502.21	11.21	1502.21	15.805
1504.05	18.685	1504.05	46.97	1504.05	53.12	1504.05	38.98	1504.05	55.76	1504.05	38.96	1504.05	104.97	1504.05	129.1	1504.05	115.65	1504.05	171.52	1504.05	193.94	1504.05	187.4	1504.05	224.83	1504.05	238.05	1504.05	227.77	1504.05	197.12	1504.05	134.48	1504.05	86.63	1504.05	49.46	1504.05	23.7	1504.05	12.22	1504.05	11.63
1505.89	17.575	1505.89	23.19	1505.89	53.14	1505.89	18.29	1505.89	33.8	1505.89	55.58	1505.89	98.72	1505.89	150.79	1505.89	134.97	1505.89	156.79	1505.89	212.4	1505.89	216.59	1505.89	241.15	1505.89	280.75	1505.89	217.68	1505.89	222.7	1505.89	121.7	1505.89	104.78	1505.89	40.55	1505.89	17.68	1505.89	8.23	1505.89	20.435
1507.73	13.455	1507.73	23.42	1507.73	28.15	1507.73	3.62	1507.73	20.83	1507.73	50.2	1507.73	110.49	1507.73	142.49	1507.73	121.31	1507.73	168.08	1507.73	220.88	1507.73	200.8	1507.73	225.49	1507.73	278.47	1507.73	205.6	1507.73	245.3	1507.73	131.94	1507.73	63.94	1507.73	33.65	1507.73	19.66	1507.73	2.24	1507.73	-0.78
1509.57	21.325	1509.57	27.65	1509.57	29.18	1509.57	9.95	1509.57	19.88	1509.57	43.82	1509.57	74.26	1509.57	143.2	1509.57	136.66	1509.57	174.39	1509.57	199.37	1509.57	203.02	1509.57	219.84	1509.57	278.2	1509.57	213.55	1509.57	240.9	1509.57	140.18	1509.57	76.11	1509.57	56.76	1509.57	21.64	1509.57	12.25	1509.57	14.48
1511.41	23.18	1511.41	43.89	1511.41	23.2	1511.41	38.29	1511.41	32.92	1511.41	51.44	1511.41	109.04	1511.41	133.91	1511.41	150.03	1511.41	199.7	1511.41	240.87	1511.41	223.26	1511.41	261.21	1511.41	310.94	1511.41	262.52	1511.41	262.52	1511.41	152.43	1511.41	82.27	1511.41	61.86	1511.41	25.62	1511.41	8.765	1511.41	6.22
1513.25	13.02	1513.25	12.13	1513.25	29.23	1513.25	8.64	1513.25	16.97	1513.25	64.07	1513.25	92.83	1513.25	116.63	1513.25	152.41	1513.25	181.03	1513.25	217.39	1513.25	219.51	1513.25	252.6	1513.25	296.7	1513.25	228.5	1513.25	242.15	1513.25	136.68	1513.25	90.44	1513.25	52.97	1513.25	27.6	1513.25	5.28	1513.25	11.94
1515.09	20.355	1515.09	7.37	1515.09	40.27	1515.09	21	1515.09	25.02	1515.09	58.69	1515.09	116.62	1515.09	128.36	1515.09	155.8	1515.09	193.36	1515.09	208.92	1515.09	234.78	1515.09	236.99	1515.09	269.47	1515.09	262.51	1515.09	233.8	1515.09	134.95	1515.09	92.62	1515.09	40.09	1515.09	24.58	1515.09	9.3	1515.09	-0.365
1516.93	28.675	1516.93	0.62	1516.93	32.31	1516.93	23.37	1516.93	32.07	1516.93	36.32	1516.93	80.42	1516.93	142.1	1516.93	134.21	1516.93	175.71	1516.93	233.46	1516.93	232.07	1516.93	265.4	1516.93	301.25	1516.93	254.53	1516.93	244.46	1516.93	129.22	1516.93	81.8	1516.93	45.2	1516.93	26.56	1516.93	21.82	1516.93	20.305
1518.76	12.49	1518.76	20.88	1518.76	27.35	1518.76	12.74	1518.76	21.12	1518.76	54.95	1518.76	78.23	1518.76	150.84	1518.76	150.62	1518.76	203.06	1518.76	219	1518.76	235.37	1518.76	277.83	1518.76	290.04	1518.76	246.57	1518.76	246.12	1518.76	140.51	1518.76	77.98	1518.76	45.32	1518.76	20.55	1518.76	9.34	1518.76	16.955
1520.6	14.29	1520.6	27.14	1520.6	31.4	1520.6	20.12	1520.6	33.18	1520.6	71.58	1520.6	96.04	1520.6	142.59	1520.6	141.05	1520.6	200.42	1520.6	244.56	1520.6	233.69	1520.6	309.26	1520.6	318.85	1520.6	301.63	1520.6	260.8	1520.6	168.8	1520.6	97.17	1520.6	37.44	1520.6	33.53	1520.6	5.365	1520.6	9.585
1522.43	12.08	1522.43	31.41	1522.43	27.45	1522.43	12.51	1522.43	23.24	1522.43	63.21	1522.43	91.85	1522.43	139.34	1522.43	135.48	1522.43	215.79	1522.43	216.13	1522.43	222.02	1522.43	277.7	1522.43	290.67	1522.43	240.7	1522.43	249.5	1522.43	153.1	1522.43	87.36	1522.43	36.57	1522.43	24.52	1522.43	12.39	1522.43	10.195
1524.27	18.86	1524.27	15.68	1524.27	11.5	1524.27	8.91	1524.27	19.31	1524.27	47.84	1524.27	76.67	1524.27	135.1	1524.27	127.93	1524.27	173.17	1524.27	219.7	1524.27	240.36	1524.27	265.16	1524.27	285.5	1524.27	256.79	1524.27	238.2	1524.27	135.41	1524.27	76.55	1524.27	44.7	1524.27	26.51	1524.27	10.415	1524.27	28.285
1526.1	13.13	1526.1	19.96	1526.1	11.57	1526.1	8.31	1526.1	36.37	1526.1	30.46	1526.1	64.5	1526.1	136.87	1526.1	143.38	1526.1	168.55	1526.1	237.28	1526.1	249.72	1526.1	290.62	1526.1	316.34	1526.1	221.89	1526.1	191.91	1526.1	124.73	1526.1	68.75	1526.1	42.83	1526.1	26.51	1526.1	13.445	1526.1	13.365
1527.93	19.89	1527.93	21.24	1527.93	56.63	1527.93	23.71	1527.93	42.44	1527.93	58.09	1527.93	93.32	1527.93	135.64	1527.93	124.84	1527.93	195.94	1527.93	209.87	1527.93	229.09	1527.93	262.1	1527.93	293.19	1527.93	249.01	1527.93	209.64	1527.93	118.06	1527.93	69.94	1527.93	54.97	1527.93	31.5	1527.93	18.475	1527.93	5.925
1529.77	13.145	1529.77	27.52	1529.77	27.7	1529.77	15.12	1529.77	25.52	1529.77	42.71	1529.77	93.16	1529.77	115.41	1529.77	104.31	1529.77	150.34	1529.77	245.46	1529.77	195.47	1529.77	218.58	1529.77	294.05	1529.77	225.14	1529.77	210.37	1529.77	134.39	1529.77	58.15	1529.77	39.11	1529.77	39.5	1529.77	0.005	1529.77	10.475
1531.6	12.385	1531.6	27.81	1531.6	20.78	1531.6	16.54	1531.6	36.59	1531.6	32.34	1531.6	70.99	1531.6	114.19	1531.6	128.79	1531.6	161.74	1531.6	199.06	1531.6	203.86	1531.6	232.07	1531.6	235.92	1531.6	208.29	1531.6	193.11	1531.6	146.73	1531.6	69.35	1531.6	40.25	1531.6	41.49	1531.6	14.54	1531.6	19.51
1533.43	18.12	1533.43	2.11	1533.43	12.86	1533.43	-1.04	1533.43	33.67	1533.43	19.96	1533.43	74.83	1533.43	98.97	1533.43	107.27	1533.43	158.14	1533.43	196.67	1533.43	175.26	1533.43	208.57	1533.43	235.8	1533.43	186.44	1533.43	180.87	1533.43	102.09	1533.43	62.56	1533.43	32.39	1533.43	22.49	1533.43	15.58	1533.43	11.035
1535.26	10.345	1535.26	20.41	1535.26	18.94	1535.26	14.38	1535.26	16.75	1535.26	43.57	1535.26	88.67	1535.26	106.75	1535.26	105.76	1535.26	132.55	1535.26	173.27	1535.26	216.68	1535.26	230.07	1535.26	232.69	1535.26	178.61	1535.26	182.63	1535.26	123.45	1535.26	71.77	1535.26	32.54	1535.26	38.5	1535.26	3.115	1535.26	4.555
1537.09	9.06	1537.09	26.71	1537.09	15.03	1537.09	11.8	1537.09	31.83	1537.09	25.19	1537.09	54.51	1537.09	100.54	1537.09	102.26	1537.09	146.96	1537.09	177.88	1537.09	170.1	1537.09	191.59	1537.09	211.58	1537.09	144.8	1537.09	138.4	1537.09	87.82	1537.09	58.99	1537.09	34.69	1537.09	31.5	1537.09	9.655	1537.09	10.56
1538.92	18.27	1538.92	19.01	1538.92	18.12	1538.92	9.23	1538.92	45.92	1538.92	19.8	1538.92	60.36	1538.92	78.33	1538.92	115.76	1538.92	121.38	1538.92	162.5	1538.92	158.53	1538.92	218.1	1538.92	180.49	1538.92	161.99	1538.92	156.18	1538.92	102.19	1538.92	38.21	1538.92	45.85	1538.92	33.51	1538.92	10.2	1538.92	5.565
1540.75	24.97	1540.75	37.32	1540.75	17.22	1540.75	2.66	1540.75	24.01	1540.75	24.4	1540.75	45.2	1540.75	82.12	1540.75	78.26	1540.75	133.79	1540.75	154.11	1540.75	136.98	1540.75	183.62	1540.75	202.41	1540.75	171.19	1540.75	149.97	1540.75	95.58	1540.75	44.43	1540.75	38.01	1540.75	16.52	1540.75	16.745	1540.75	0.06
1542.58	15.16	1542.58	21.64	1542.58	7.32	1542.58	16.09	1542.58	23.1	1542.58	8	1542.58	52.05	1542.58	81.92	1542.58	70.77	1542.58	112.21	1542.58	130.73	1542.58	114.43	1542.58	169.15	1542.58	158.33	1542.58	125.41	1542.58	127.77	1542.58	82.97	1542.58	44.65	1542.58	27.17	1542.58	30.54	1542.58	13.79	1542.58	8.555
1544.41	16.845	1544.41	14.95	1544.41	14.43	1544.41	10.53	1544.41	23.2	1544.41	12.6	1544.41	49.9	1544.41	50.71	1544.41	74.28	1544.41	100.63	1544.41	144.34	1544.41	135.89	1544.41	148.68	1544.41	139.26	1544.41	119.63	1544.41	110.57	1544.41	56.38	1544.41	42.88	1544.41	24.33	1544.41	17.55	1544.41	13.84	1544.41	9.55
1546.23	11.02	1546.23	-1.73	1546.23	18.54	1546.23	6.96	1546.23	17.29	1546.23	15.19	1546.23	17.74	1546.23	55.51	1546.23	88.8	1546.23	87.04	1546.23	107.96	1546.23	106.36	1546.23	149.21	1546.23	133.2	1546.23	72.86	1546.23	90.38	1546.23	42.79	1546.23	23.1	1546.23	17.5	1546.23	12.57	1546.23	8.39	1546.23	9.04
1548.06	15.69	1548.06	7.58	1548.06	32.66	1548.06	30.4	1548.06	37.4	1548.06	4.77	1548.06	58.59	1548.06	57.31	1548.06	77.32	1548.06	129.46	1548.06	98.58	1548.06	113.83	1548.06	144.75	1548.06	134.14	1548.06	101.1	1548.06	117.2	1548.06	76.21	1548.06	54.33	1548.06	41.67	1548.06	37.59	1548.06	16.445	1548.06	6.03
1549.89	17.85	1549.89	11.9	1549.89	3.78	1549.89	10.83	1549.89	14.5	1549.89	-2.65	1549.89	40.44	1549.89	34.11	1549.89	50.83	1549.89	87.88	1549.89	88.19	1549.89	46.31	1549.89	111.29	1549.89	109.1	1549.89	82.35	1549.89	89.03	1549.89	59.64	1549.89	27.57	1549.89	26.84	1549.89	28.62	1549.89	25	1549.89	15.02
1551.71	12.005	1551.71	14.22	1551.71	5.91	1551.71	8.27	1551.71	9.61	1551.71	15.93	1551.71	36.29	1551.71	28.9	1551.71	41.35	1551.71	62.29	1551.71	62.8	1551.71	58.8	1551.71	71.83	1551.71	81.06	1551.71	73.6	1551.71	74.86	1551.71	43.07	1551.71	21.8	1551.71	32.02	1551.71	29.65	1551.71	9.055	1551.71	2.015
1553.54	-0.345	1553.54	14.54	1553.54	-0.96	1553.54	12.71	1553.54	11.72	1553.54	-0.51	1553.54	19.13	1553.54	33.7	1553.54	11.87	1553.54	60.7	1553.54	61.41	1553.54	56.29	1553.54	102.37	1553.54	94.02	1553.54	32.86	1553.54	62.7	1553.54	41.52	1553.54	22.04	1553.54	11.2	1553.54	25.68	1553.54	15.615	1553.54	2.51
1555.36	10.795	1555.36	12.87	1555.36	14.18	1555.36	17.15	1555.36	14.83	1555.36	14.05	1555.36	28.98	1555.36	38.5	1555.36	42.39	1555.36	77.11	1555.36	52.01	1555.36	74.79	1555.36	60.91	1555.36	89.99	1555.36	45.13	1555.36	39.55	1555.36	40.97	1555.36	37.28	1555.36	29.38	1555.36	21.71	1555.36	12.175	1555.36	19.01
1557.18	22.435	1557.18	36.19	1557.18	-1.68	1557.18	16.59	1557.18	31.95	1557.18	15.61	1557.18	18.82	1557.18	27.3	1557.18	41.91	1557.18	54.51	1557.18	53.62	1557.18	45.3	1557.18	60.45	1557.18	60.97	1557.18	29.4	1557.18	57.4	1557.18	20.43	1557.18	34.52	1557.18	22.57	1557.18	14.75	1557.18	15.235	1557.18	18.515
1559.01	17.07	1559.01	32.51	1559.01	37.46	1559.01	27.02	1559.01	27.06	1559.01	15.15	1559.01	25.66	1559.01	43.1	1559.01	33.43	1559.01	20.91	1559.01	45.21	1559.01	31.81	1559.01	42.98	1559.01	79.95	1559.01	33.68	1559.01	33.25	1559.01	57.9	1559.01	20.76	1559.01	36.75	1559.01	36.8	1559.01	20.8	1559.01	9.03
1560.83	1.705	1560.83	14.84	1560.83	19.61	1560.83	11.46	1560.83	26.19	1560.83	20.69	1560.83	23.5	1560.83	38.89	1560.83	24.94	1560.83	34.31	1560.83	40.8	1560.83	51.32	1560.83	42.52	1560.83	45.94	1560.83	33.96	1560.83	65.12	1560.83	46.38	1560.83	48.01	1560.83	17.95	1560.83	29.84	1560.83	12.865	1560.83	10.05
1562.65	23.84	1562.65	13.16	1562.65	3.76	1562.65	-1.1	1562.65	2.31	1562.65	-1.78	1562.65	9.33	1562.65	23.69	1562.65	8.45	1562.65	9.7	1562.65	42.38	1562.65	34.84	1562.65	4.05	1562.65	31.93	1562.65	15.24	1562.65	29.98	1562.65	22.86	1562.65	23.26	1562.65	15.14	1562.65	9.89	1562.65	16.435	1562.65	4.575
1564.47	19.975	1564.47	27.49	1564.47	36.91	1564.47	17.33	1564.47	33.44	1564.47	22.75	1564.47	11.16	1564.47	25.48	1564.47	30.96	1564.47	9.08	1564.47	5.96	1564.47	17.36	1564.47	33.59	1564.47	39.93	1564.47	34.53	1564.47	39.86	1564.47	39.36	1564.47	32.5	1564.47	24.34	1564.47	11.95	1564.47	20.505	1564.47	5.615
1566.29	6.62	1566.29	24.81	1566.29	27.06	1566.29	11.76	1566.29	31.57	1566.29	1.27	1566.29	12.99	1566.29	26.27	1566.29	5.47	1566.29	19.46	1566.29	40.53	1566.29	22.88	1566.29	20.11	1566.29	2.93	1566.29	12.82	1566.29	26.73	1566.29	21.86	1566.29	26.75	1566.29	1.54	1566.29	20.01	1566.29	16.08	1566.29	7.66
1568.11	18.27	1568.11	33.14	1568.11	16.22	1568.11	32.19	1568.11	18.7	1568.11	22.78	1568.11	14.81	1568.11	25.06	1568.11	15.97	1568.11	10.83	1568.11	22.09	1568.11	10.4	1568.11	22.64	1568.11	25.93	1568.11	1.11	1568.11	21.61	1568.11	25.37	1568.11	21.01	1568.11	23.74	1568.11	24.07	1568.11	27.65	1568.11	10.22
1569.93	10.93	1569.93	31.46	1569.93	48.38	1569.93	11.62	1569.93	28.84	1569.93	27.29	1569.93	4.63	1569.93	23.84	1569.93	3.47	1569.93	37.19	1569.93	28.64	1569.93	15.93	1569.93	16.15	1569.93	-2.06	1569.93	22.4	1569.93	28.5	1569.93	25.89	1569.93	26.26	1569.93	36.95	1569.93	28.13	1569.93	22.23	1569.93	16.295
1571.75	4.605	1571.75	1.79	1571.75	16.54	1571.75	24.04	1571.75	-2.02	1571.75	8.79	1571.75	-2.55	1571.75	3.62	1571.75	12.96	1571.75	-27.47	1571.75	-4.82	1571.75	6.45	1571.75	3.66	1571.75	18.95	1571.75	3.7	1571.75	15.39	1571.75	1.42	1571.75	20.51	1571.75	-0.84	1571.75	14.21	1571.75	6.805	1571.75	8.88
1573.56	21.285	1573.56	19.11	1573.56	12.71	1573.56	28.47	1573.56	31.11	1573.56	34.28	1573.56	18.26	1573.56	1.4	1573.56	-4.56	1573.56	6.87	1573.56	36.7	1573.56	14.98	1573.56	22.17	1573.56	11.96	1573.56	-0.01	1573.56	11.28	1573.56	22.95	1573.56	20.77	1573.56	27.37	1573.56	1.28	1573.56	11.885	1573.56	0.985
1575.38	1.485	1575.38	34.44	1575.38	21.87	1575.38	30.89	1575.38	32.25	1575.38	13.77	1575.38	15.06	1575.38	6.17	1575.38	4.91	1575.38	13.19	1575.38	5.21	1575.38	2.51	1575.38	1.66	1575.38	24.98	1575.38	-2.72	1575.38	8.17	1575.38	12.5	1575.38	20.03	1575.38	25.58	1575.38	23.36	1575.38	16.47	1575.38	12.605
1577.2	4.7	1577.2	12.76	1577.2	12.04	1577.2	8.31	1577.2	18.4	1577.2	15.25	1577.2	-2.14	1577.2	29.94	1577.2	4.37	1577.2	30.5	1577.2	10.71	1577.2	3.03	1577.2	19.14	1577.2	12.99	1577.2	-4.43	1577.2	13.07	1577.2	32.05	1577.2	15.29	1577.2	23.79	1577.2	4.45	1577.2	18.055	1577.2	7.24
1579.01	9.935	1579.01	28.08	1579.01	12.21	1579.01	12.72	1579.01	14.54	1579.01	23.72	1579.01	-4.35	1579.01	34.7	1579.01	-6.18	1579.01	18.8	1579.01	20.19	1579.01	14.56	1579.01	6.61	1579.01	1.01	1579.01	2.86	1579.01	26.97	1579.01	6.61	1579.01	9.55	1579.01	20.01	1579.01	24.53	1579.01	18.64	1579.01	2.395
1580.83	28.19	1580.83	18.4	1580.83	20.38	1580.83	9.13	1580.83	14.68	1580.83	9.19	1580.83	5.43	1580.83	-18.54	1580.83	27.26	1580.83	5.1	1580.83	28.65	1580.83	10.07	1580.83	-24.94	1580.83	11.02	1580.83	2.14	1580.83	0.87	1580.83	2.17	1580.83	-0.19	1580.83	4.23	1580.83	9.63	1580.83	21.225	1580.83	15.065
1582.64	0.47	1582.64	26.72	1582.64	12.56	1582.64	24.54	1582.64	28.83	1582.64	23.65	1582.64	3.21	1582.64	28.2	1582.64	9.67	1582.64	26.38	1582.64	15.1	1582.64	43.58	1582.64	17.5	1582.64	3.04	1582.64	9.42	1582.64	-10.24	1582.64	12.75	1582.64	31.07	1582.64	28.45	1582.64	23.72	1582.64	19.815	1582.64	0.26
1584.46	1.77	1584.46	5.04	1584.46	6.73	1584.46	2.95	1584.46	22.98	1584.46	9.1	1584.46	-0.03	1584.46	9.93	1584.46	15.08	1584.46	14.66	1584.46	-0.48	1584.46	4.09	1584.46	26.92	1584.46	10.06	1584.46	1.7	1584.46	8.66	1584.46	13.33	1584.46	19.33	1584.46	-0.33	1584.46	9.83	1584.46	15.91	1584.46	3.975
1586.27	6.595	1586.27	18.36	1586.27	21.91	1586.27	16.35	1586.27	18.12	1586.27	20.55	1586.27	17.73	1586.27	32.66	1586.27	23.46	1586.27	25.92	1586.27	24.93	1586.27	-10.42	1586.27	4.32	1586.27	14.07	1586.27	-2.03	1586.27	20.55	1586.27	5.91	1586.27	17.6	1586.27	14.9	1586.27	14.93	1586.27	26	1586.27	13.215
1588.08	13.945	1588.08	39.67	1588.08	8.09	1588.08	-1.25	1588.08	23.27	1588.08	9.99	1588.08	2.48	1588.08	17.37	1588.08	-14.18	1588.08	8.18	1588.08	14.31	1588.08	1.06	1588.08	34.71	1588.08	15.08	1588.08	13.23	1588.08	-0.56	1588.08	7.5	1588.08	13.86	1588.08	10.12	1588.08	16.04	1588.08	30.095	1588.08	12.975
1589.9	19.82	1589.9	-1.01	1589.9	-0.73	1589.9	16.14	1589.9	12.42	1589.9	-0.58	1589.9	14.23	1589.9	0.08	1589.9	11.17	1589.9	11.43	1589.9	24.66	1589.9	-5.48	1589.9	8.09	1589.9	1.09	1589.9	-0.52	1589.9	6.33	1589.9	12.1	1589.9	16.12	1589.9	3.35	1589.9	28.15	1589.9	23.695	1589.9	2.25
1591.71	8.22	1591.71	30.3	1591.71	10.45	1591.71	23.53	1591.71	10.58	1591.71	31.85	1591.71	6.96	1591.71	7.78	1591.71	22.49	1591.71	16.68	1591.71	-18.01	1591.71	5.97	1591.71	24.45	1591.71	23.1	1591.71	10.73	1591.71	12.22	1591.71	4.7	1591.71	12.39	1591.71	30.57	1591.71	24.27	1591.71	34.295	1591.71	12.555
1593.52	19.635	1593.52	2.61	1593.52	17.63	1593.52	15.92	1593.52	10.73	1593.52	14.27	1593.52	-5.31	1593.52	7.47	1593.52	6.79	1593.52	-0.09	1593.52	13.3	1593.52	11.41	1593.52	12.79	1593.52	1.1	1593.52	3.96	1593.52	8.1	1593.52	5.31	1593.52	3.66	1593.52	9.8	1593.52	23.39	1593.52	31.895	1593.52	26.375
1595.33	14.58	1595.33	24.91	1595.33	18.82	1595.33	22.3	1595.33	42.88	1595.33	13.69	1595.33	13.41	1595.33	4.16	1595.33	29.07	1595.33	23.14	1595.33	3.57	1595.33	7.83	1595.33	12.12	1595.33	-9.91	1595.33	-1.81	1595.33	2.98	1595.33	19.91	1595.33	16.92	1595.33	35.03	1595.33	26.52	1595.33	22.995	1595.33	26.215
1597.14	22.04	1597.14	14.22	1597.14	14	1597.14	7.68	1597.14	23.04	1597.14	25.1	1597.14	4.11	1597.14	17.84	1597.14	12.32	1597.14	28.36	1597.14	33.82	1597.14	3.23	1597.14	12.43	1597.14	18.08	1597.14	20.41	1597.14	24.86	1597.14	24.53	1597.14	27.19	1597.14	20.27	1597.14	24.65	1597.14	34.1	1597.14	16.58
1598.95	21.525	1598.95	19.52	1598.95	17.19	1598.95	32.06	1598.95	21.2	1598.95	13.5	1598.95	18.81	1598.95	17.51	1598.95	23.56	1598.95	47.58	1598.95	1.05	1598.95	8.61	1598.95	24.73	1598.95	14.06	1598.95	9.61	1598.95	22.73	1598.95	15.14	1598.95	11.46	1598.95	27.5	1598.95	32.78	1598.95	34.21	1598.95	15.46
1600.76	17.53	1600.76	26.82	1600.76	1.37	1600.76	21.43	1600.76	25.35	1600.76	28.9	1600.76	15.5	1600.76	19.18	1600.76	32.78	1600.76	16.78	1600.76	6.25	1600.76	-10.02	1600.76	10.01	1600.76	6.04	1600.76	-2.2	1600.76	24.6	1600.76	21.75	1600.76	20.73	1600.76	21.73	1600.76	28.91	1600.76	31.32	1600.76	18.86
1602.56	19.555	1602.56	29.12	1602.56	8.56	1602.56	28.8	1602.56	28.51	1602.56	22.29	1602.56	13.18	1602.56	-0.15	1602.56	39.98	1602.56	2.98	1602.56	33.43	1602.56	13.33	1602.56	44.27	1602.56	17	1602.56	17.98	1602.56	23.47	1602.56	27.37	1602.56	24	1602.56	16.97	1602.56	29.05	1602.56	26.93	1602.56	31.785
1604.37	25.6	1604.37	38.42	1604.37	27.75	1604.37	18.17	1604.37	38.67	1604.37	10.68	1604.37	43.85	1604.37	3.5	1604.37	10.16	1604.37	31.18	1604.37	33.58	1604.37	13.66	1604.37	22.52	1604.37	28.96	1604.37	-1.85	1604.37	26.33	1604.37	11.99	1604.37	30.27	1604.37	28.2	1604.37	34.19	1604.37	31.04	1604.37	25.725
1606.18	24.67	1606.18	41.72	1606.18	22.94	1606.18	38.53	1606.18	35.83	1606.18	35.06	1606.18	24.51	1606.18	15.16	1606.18	30.32	1606.18	25.37	1606.18	18.71	1606.18	23.97	1606.18	15.76	1606.18	19.92	1606.18	-1.7	1606.18	7.18	1606.18	29.61	1606.18	22.53	1606.18	13.44	1606.18	44.34	1606.18	33.155	1606.18	22.185
1607.98	24.255	1607.98	36.01	1607.98	2.13	1607.98	28.88	1607.98	32.99	1607.98	17.43	1607.98	24.16	1607.98	34.8	1607.98	31.46	1607.98	39.55	1607.98	24.82	1607.98	26.26	1607.98	31.97	1607.98	6.86	1607.98	7.45	1607.98	25.04	1607.98	24.23	1607.98	29.8	1607.98	28.67	1607.98	24.49	1607.98	34.77	1607.98	29.16
1609.79	30.355	1609.79	8.3	1609.79	35.32	1609.79	26.24	1609.79	32.16	1609.79	27.8	1609.79	33.81	1609.79	31.44	1609.79	14.58	1609.79	16.72	1609.79	42.9	1609.79	36.53	1609.79	47.18	1609.79	6.8	1609.79	30.57	1609.79	33.88	1609.79	38.85	1609.79	15.07	1609.79	39.91	1609.79	27.64	1609.79	25.39	1609.79	39.66
1611.59	32.48	1611.59	9.59	1611.59	13.51	1611.59	32.59	1611.59	31.32	1611.59	12.16	1611.59	19.44	1611.59	8.08	1611.59	31.68	1611.59	32.89	1611.59	38.95	1611.59	35.78	1611.59	34.36	1611.59	15.74	1611.59	9.69	1611.59	16.72	1611.59	13.46	1611.59	25.34	1611.59	30.15	1611.59	31.79	1611.59	50.51	1611.59	24.675
1613.4	36.62	1613.4	30.88	1613.4	26.7	1613.4	22.94	1613.4	27.48	1613.4	7.52	1613.4	15.07	1613.4	29.71	1613.4	37.76	1613.4	15.05	1613.4	42.99	1613.4	26.02	1613.4	58.53	1613.4	17.66	1613.4	34.79	1613.4	39.55	1613.4	14.08	1613.4	31.61	1613.4	20.39	1613.4	26.95	1613.4	46.13	1613.4	40.21
1615.2	28.78	1615.2	27.17	1615.2	12.89	1615.2	24.28	1615.2	29.65	1615.2	25.87	1615.2	4.69	1615.2	19.33	1615.2	28.83	1615.2	26.2	1615.2	37	1615.2	51.24	1615.2	-1.31	1615.2	20.58	1615.2	20.88	1615.2	14.38	1615.2	20.69	1615.2	24.88	1615.2	25.63	1615.2	24.11	1615.2	42.255	1615.2	29.765
1617	22.955	1617	12.45	1617	9.09	1617	27.62	1617	29.81	1617	8.22	1617	29.3	1617	17.95	1617	28.87	1617	23.34	1617	40.98	1617	44.44	1617	14.82	1617	26.49	1617	6.95	1617	-3.8	1617	21.3	1617	3.15	1617	15.87	1617	21.28	1617	45.38	1617	38.835
1618.81	39.645	1618.81	28.73	1618.81	37.28	1618.81	26.95	1618.81	20.98	1618.81	26.56	1618.81	7.9	1618.81	42.56	1618.81	40.9	1618.81	27.48	1618.81	44.95	1618.81	24.62	1618.81	21.95	1618.81	60.4	1618.81	8.01	1618.81	36.01	1618.81	17.91	1618.81	23.42	1618.81	36.11	1618.81	23.44	1618.81	45.005	1618.81	28.92
1620.61	38.355	1620.61	27.01	1620.61	26.48	1620.61	13.29	1620.61	16.15	1620.61	16.89	1620.61	17.5	1620.61	32.17	1620.61	9.91	1620.61	27.61	1620.61	-2.11	1620.61	27.78	1620.61	35.05	1620.61	23.3	1620.61	4.06	1620.61	12.81	1620.61	-3.49	1620.61	32.69	1620.61	19.35	1620.61	25.61	1620.61	45.635	1620.61	37.025
1622.41	25.08	1622.41	31.29	1622.41	27.67	1622.41	21.61	1622.41	31.32	1622.41	23.22	1622.41	41.08	1622.41	21.78	1622.41	34.9	1622.41	31.73	1622.41	38.81	1622.41	37.93	1622.41	21.14	1622.41	26.19	1622.41	25.1	1622.41	36.61	1622.41	17.11	1622.41	17.96	1622.41	16.59	1622.41	16.78	1622.41	47.265	1622.41	34.65
1624.21	38.32	1624.21	15.56	1624.21	29.87	1624.21	16.94	1624.21	28.49	1624.21	6.55	1624.21	24.66	1624.21	16.38	1624.21	26.88	1624.21	27.84	1624.21	29.7	1624.21	13.06	1624.21	31.22	1624.21	3.08	1624.21	23.12	1624.21	26.39	1624.21	14.71	1624.21	20.23	1624.21	19.83	1624.21	10.95	1624.21	46.9	1624.21	36.79
1626.01	39.58	1626.01	28.84	1626.01	26.07	1626.01	22.26	1626.01	35.65	1626.01	19.87	1626.01	19.23	1626.01	23.97	1626.01	59.84	1626.01	43.95	1626.01	45.58	1626.01	36.17	1626.01	31.28	1626.01	37.95	1626.01	20.14	1626.01	33.17	1626.01	24.3	1626.01	29.5	1626.01	33.07	1626.01	27.13	1626.01	43.535	1626.01	31.445
1627.81	32.35	1627.81	35.11	1627.81	35.27	1627.81	25.58	1627.81	28.82	1627.81	27.19	1627.81	31.79	1627.81	26.56	1627.81	30.78	1627.81	42.05	1627.81	56.43	1627.81	37.27	1627.81	27.32	1627.81	17.83	1627.81	44.13	1627.81	32.95	1627.81	35.89	1627.81	25.77	1627.81	23.32	1627.81	25.31	1627.81	48.17	1627.81	42.62
1629.61	37.635	1629.61	30.38	1629.61	34.47	1629.61	32.9	1629.61	41	1629.61	26.5	1629.61	27.35	1629.61	41.14	1629.61	39.7	1629.61	38.13	1629.61	48.26	1629.61	31.35	1629.61	34.35	1629.61	31.69	1629.61	24.12	1629.61	24.71	1629.61	11.47	1629.61	41.04	1629.61	26.56	1629.61	16.49	1629.61	37.81	1629.61	44.31
1631.4	42.935	1631.4	24.64	1631.4	38.67	1631.4	27.21	1631.4	34.17	1631.4	48.81	1631.4	37.9	1631.4	47.72	1631.4	55.61	1631.4	65.21	1631.4	45.07	1631.4	42.41	1631.4	59.36	1631.4	33.55	1631.4	33.1	1631.4	48.47	1631.4	38.05	1631.4	33.31	1631.4	23.8	1631.4	24.67	1631.4	43.95	1631.4	48.515
1633.2	28.245	1633.2	47.91	1633.2	33.87	1633.2	34.51	1633.2	20.34	1633.2	23.11	1633.2	23.44	1633.2	29.29	1633.2	41.5	1633.2	54.28	1633.2	49.86	1633.2	51.46	1633.2	66.36	1633.2	19.4	1633.2	32.06	1633.2	45.22	1633.2	36.62	1633.2	24.58	1633.2	28.04	1633.2	31.85	1633.2	51.59	1633.2	38.24
1635	43.075	1635	30.17	1635	24.07	1635	39.82	1635	34.51	1635	38.4	1635	27.97	1635	45.86	1635	59.37	1635	36.35	1635	37.63	1635	14.49	1635	38.34	1635	47.25	1635	29.01	1635	18.96	1635	14.19	1635	31.84	1635	15.28	1635	21.04	1635	53.735	1635	41.48
1636.79	31.415	1636.79	28.43	1636.79	41.27	1636.79	37.12	1636.79	40.68	1636.79	-0.3	1636.79	39.5	1636.79	47.43	1636.79	37.23	1636.79	72.4	1636.79	49.39	1636.79	49.5	1636.79	39.31	1636.79	17.08	1636.79	40.94	1636.79	44.69	1636.79	30.76	1636.79	17.11	1636.79	35.52	1636.79	26.23	1636.79	45.88	1636.79	42.23
1638.59	32.265	1638.59	32.69	1638.59	17.47	1638.59	34.42	1638.59	32.86	1638.59	33.98	1638.59	55.01	1638.59	34.99	1638.59	25.07	1638.59	47.44	1638.59	62.12	1638.59	46.5	1638.59	46.27	1638.59	53.91	1638.59	26.87	1638.59	28.42	1638.59	32.32	1638.59	27.38	1638.59	21.76	1638.59	30.42	1638.59	45.525	1638.59	48
1640.38	44.63	1640.38	57.95	1640.38	30.67	1640.38	28.71	1640.38	42.03	1640.38	53.27	1640.38	48.53	1640.38	52.54	1640.38	45.9	1640.38	58.48	1640.38	67.83	1640.38	57.48	1640.38	71.21	1640.38	33.74	1640.38	37.78	1640.38	41.14	1640.38	36.88	1640.38	36.64	1640.38	34	1640.38	32.61	1640.38	46.175	1640.38	36.785
1642.18	45.505	1642.18	41.2	1642.18	34.88	1642.18	30	1642.18	50.21	1642.18	24.55	1642.18	34.03	1642.18	30.1	1642.18	36.71	1642.18	67.5	1642.18	44.53	1642.18	53.45	1642.18	61.13	1642.18	38.56	1642.18	48.68	1642.18	23.85	1642.18	40.43	1642.18	29.91	1642.18	24.24	1642.18	32.81	1642.18	40.825	1642.18	37.085
1643.97	48.89	1643.97	32.46	1643.97	39.08	1643.97	46.29	1643.97	45.38	1643.97	36.82	1643.97	24.53	1643.97	50.64	1643.97	53.5	1643.97	78.52	1643.97	63.21	1643.97	60.4	1643.97	60.04	1643.97	32.37	1643.97	40.57	1643.97	58.55	1643.97	31.98	1643.97	40.17	1643.97	43.48	1643.97	31	1643.97	54.48	1643.97	39.9
1645.77	35.29	1645.77	46.71	1645.77	24.28	1645.77	56.58	1645.77	32.56	1645.77	30.1	1645.77	47.02	1645.77	43.19	1645.77	47.28	1645.77	45.52	1645.77	67.87	1645.77	29.33	1645.77	63.94	1645.77	31.17	1645.77	34.45	1645.77	68.25	1645.77	59.52	1645.77	26.43	1645.77	26.72	1645.77	24.2	1645.77	45.635	1645.77	46.73
1647.56	35.7	1647.56	42.95	1647.56	31.49	1647.56	28.86	1647.56	47.73	1647.56	40.36	1647.56	42.5	1647.56	43.72	1647.56	63.05	1647.56	61.52	1647.56	74.52	1647.56	50.25	1647.56	57.82	1647.56	51.97	1647.56	43.31	1647.56	29.94	1647.56	24.06	1647.56	18.69	1647.56	14.96	1647.56	16.4	1647.56	48.79	1647.56	32.07
1649.35	49.615	1649.35	54.2	1649.35	30.69	1649.35	32.13	1649.35	11.91	1649.35	42.63	1649.35	56.98	1649.35	44.26	1649.35	66.8	1649.35	47.5	1649.35	66.14	1649.35	41.16	1649.35	45.68	1649.35	34.76	1649.35	36.16	1649.35	40.62	1649.35	44.59	1649.35	25.96	1649.35	33.2	1649.35	31.59	1649.35	48.95	1649.35	36.93
1651.14	34.045	1651.14	35.45	1651.14	35.9	1651.14	32.41	1651.14	36.08	1651.14	22.89	1651.14	29.45	1651.14	5.79	1651.14	46.53	1651.14	76.48	1651.14	57.76	1651.14	46.05	1651.14	63.54	1651.14	28.55	1651.14	36	1651.14	52.29	1651.14	36.12	1651.14	12.22	1651.14	30.44	1651.14	16.8	1651.14	34.61	1651.14	32.8
1652.93	44.985	1652.93	56.69	1652.93	28.11	1652.93	50.68	1652.93	38.26	1652.93	25.14	1652.93	52.92	1652.93	72.31	1652.93	61.25	1652.93	70.44	1652.93	78.35	1652.93	52.93	1652.93	68.38	1652.93	41.33	1652.93	40.83	1652.93	45.96	1652.93	35.65	1652.93	40.47	1652.93	46.67	1652.93	28	1652.93	52.27	1652.93	32.185
1654.72	24.43	1654.72	47.93	1654.72	27.31	1654.72	52.95	1654.72	34.44	1654.72	27.4	1654.72	52.38	1654.72	48.84	1654.72	74.96	1654.72	82.4	1654.72	56.94	1654.72	62.79	1654.72	90.2	1654.72	38.1	1654.72	20.65	1654.72	55.61	1654.72	42.17	1654.72	31.73	1654.72	39.91	1654.72	30.2	1654.72	45.935	1654.72	50.585
1656.51	35.385	1656.51	29.16	1656.51	14.52	1656.51	33.21	1656.51	31.61	1656.51	34.65	1656.51	54.83	1656.51	31.35	1656.51	73.65	1656.51	80.34	1656.51	51.5	1656.51	47.64	1656.51	57.01	1656.51	51.86	1656.51	52.46	1656.51	38.27	1656.51	41.68	1656.51	17.99	1656.51	14.14	1656.51	29.41	1656.51	44.6	1656.51	37.495
1658.3	32.345	1658.3	54.4	1658.3	37.73	1658.3	35.47	1658.3	36.79	1658.3	34.89	1658.3	59.28	1658.3	40.87	1658.3	57.33	1658.3	48.27	1658.3	67.05	1658.3	40.47	1658.3	66.81	1658.3	46.62	1658.3	11.25	1658.3	50.91	1658.3	52.19	1658.3	33.25	1658.3	35.38	1658.3	29.61	1658.3	44.265	1658.3	40.42
1660.09	29.815	1660.09	28.63	1660.09	5.93	1660.09	32.73	1660.09	25.97	1660.09	36.14	1660.09	30.72	1660.09	33.38	1660.09	71	1660.09	19.19	1660.09	69.59	1660.09	55.29	1660.09	68.6	1660.09	46.37	1660.09	31.04	1660.09	36.55	1660.09	39.7	1660.09	14.5	1660.09	22.61	1660.09	28.82	1660.09	44.935	1660.09	41.86
1661.87	34.295	1661.87	35.86	1661.87	39.14	1661.87	46.99	1661.87	30.14	1661.87	48.38	1661.87	62.15	1661.87	46.89	1661.87	60.65	1661.87	57.1	1661.87	55.12	1661.87	62.09	1661.87	59.37	1661.87	53.12	1661.87	39.81	1661.87	45.17	1661.87	46.2	1661.87	46.75	1661.87	46.84	1661.87	37.02	1661.87	33.105	1661.87	38.81
1663.66	38.28	1663.66	47.09	1663.66	18.35	1663.66	38.24	1663.66	30.32	1663.66	30.62	1663.66	48.58	1663.66	34.39	1663.66	31.29	1663.66	37	1663.66	76.63	1663.66	39.89	1663.66	46.13	1663.66	35.86	1663.66	37.57	1663.66	49.8	1663.66	47.7	1663.66	36	1663.66	19.07	1663.66	23.23	1663.66	35.275	1663.66	25.77
1665.45	35.77	1665.45	35.32	1665.45	27.56	1665.45	33.49	1665.45	31.5	1665.45	11.85	1665.45	42.01	1665.45	25.89	1665.45	50.92	1665.45	64.89	1665.45	64.13	1665.45	52.66	1665.45	32.87	1665.45	43.59	1665.45	57.32	1665.45	38.41	1665.45	40.19	1665.45	20.26	1665.45	29.3	1665.45	24.44	1665.45	42.45	1665.45	49.75
1667.23	27.265	1667.23	43.54	1667.23	42.76	1667.23	28.73	1667.23	36.68	1667.23	27.08	1667.23	34.42	1667.23	50.38	1667.23	53.53	1667.23	47.77	1667.23	59.62	1667.23	86.43	1667.23	75.6	1667.23	29.31	1667.23	44.06	1667.23	54.02	1667.23	44.68	1667.23	26.5	1667.23	36.53	1667.23	43.65	1667.23	45.625	1667.23	34.235
1669.02	33.27	1669.02	37.77	1669.02	23.97	1669.02	14.98	1669.02	18.85	1669.02	41.31	1669.02	25.84	1669.02	64.88	1669.02	55.13	1669.02	50.63	1669.02	61.09	1669.02	57.18	1669.02	73.32	1669.02	59.03	1669.02	53.78	1669.02	50.62	1669.02	41.16	1669.02	28.75	1669.02	40.76	1669.02	30.86	1669.02	40.3	1669.02	22.235
1670.8	34.775	1670.8	24.99	1670.8	19.18	1670.8	31.22	1670.8	29.03	1670.8	36.54	1670.8	29.24	1670.8	31.37	1670.8	38.72	1670.8	30.49	1670.8	67.56	1670.8	11.92	1670.8	35.03	1670.8	37.74	1670.8	26.5	1670.8	29.21	1670.8	35.64	1670.8	19	1670.8	16.99	1670.8	18.07	1670.8	45.48	1670.8	40.745
1672.59	34.79	1672.59	28.2	1672.59	26.39	1672.59	40.45	1672.59	42.21	1672.59	18.76	1672.59	20.65	1672.59	45.85	1672.59	46.29	1672.59	44.33	1672.59	45.01	1672.59	44.64	1672.59	54.72	1672.59	44.45	1672.59	31.2	1672.59	25.79	1672.59	25.11	1672.59	30.24	1672.59	20.21	1672.59	27.28	1672.59	39.16	1672.59	30.27
1674.37	36.305	1674.37	28.42	1674.37	9.6	1674.37	24.69	1674.37	35.39	1674.37	32.99	1674.37	56.04	1674.37	44.33	1674.37	48.86	1674.37	56.16	1674.37	45.45	1674.37	47.36	1674.37	27.4	1674.37	66.15	1674.37	22.9	1674.37	38.37	1674.37	39.58	1674.37	33.49	1674.37	42.43	1674.37	41.49	1674.37	40.345	1674.37	25.8
1676.15	23.325	1676.15	42.63	1676.15	29.81	1676.15	33.92	1676.15	33.56	1676.15	21.21	1676.15	35.44	1676.15	58.81	1676.15	68.41	1676.15	62.97	1676.15	51.88	1676.15	44.06	1676.15	68.07	1676.15	40.84	1676.15	47.58	1676.15	32.94	1676.15	46.04	1676.15	36.73	1676.15	36.65	1676.15	21.7	1676.15	37.53	1676.15	32.845
1677.93	40.85	1677.93	54.84	1677.93	33.02	1677.93	51.14	1677.93	34.74	1677.93	37.43	1677.93	40.82	1677.93	33.29	1677.93	64.95	1677.93	75.78	1677.93	57.31	1677.93	48.75	1677.93	62.72	1677.93	48.53	1677.93	47.25	1677.93	60.5	1677.93	49.5	1677.93	45.97	1677.93	46.87	1677.93	44.91	1677.93	32.215	1677.93	32.4
1679.71	30.38	1679.71	44.05	1679.71	16.23	1679.71	40.37	1679.71	31.92	1679.71	22.64	1679.71	29.21	1679.71	39.76	1679.71	56.48	1679.71	62.57	1679.71	42.72	1679.71	77.42	1679.71	55.36	1679.71	48.21	1679.71	48.92	1679.71	44.06	1679.71	36.95	1679.71	32.2	1679.71	55.09	1679.71	35.12	1679.71	28.4	1679.71	42.47
1681.5	36.41	1681.5	35.26	1681.5	24.44	1681.5	33.59	1681.5	15.09	1681.5	20.86	1681.5	39.58	1681.5	26.23	1681.5	48	1681.5	56.35	1681.5	32.12	1681.5	55.09	1681.5	42.99	1681.5	57.88	1681.5	45.57	1681.5	26.6	1681.5	39.4	1681.5	24.44	1681.5	27.31	1681.5	31.33	1681.5	46.09	1681.5	28.545
1683.28	37.445	1683.28	28.47	1683.28	14.65	1683.28	26.81	1683.28	19.27	1683.28	17.07	1683.28	31.96	1683.28	31.7	1683.28	54.51	1683.28	71.11	1683.28	33.52	1683.28	45.74	1683.28	68.61	1683.28	47.55	1683.28	34.21	1683.28	47.15	1683.28	35.84	1683.28	44.67	1683.28	37.52	1683.28	37.54	1683.28	32.78	1683.28	21.13
1685.06	22.98	1685.06	43.67	1685.06	25.85	1685.06	36.02	1685.06	22.45	1685.06	25.28	1685.06	36.32	1685.06	25.16	1685.06	63	1685.06	44.87	1685.06	47.91	1685.06	58.38	1685.06	45.22	1685.06	43.21	1685.06	27.84	1685.06	56.68	1685.06	49.28	1685.06	34.9	1685.06	42.73	1685.06	39.75	1685.06	37.475	1685.06	29.725
1686.83	25.015	1686.83	18.87	1686.83	32.06	1686.83	16.23	1686.83	14.62	1686.83	13.49	1686.83	12.69	1686.83	41.62	1686.83	47.49	1686.83	38.61	1686.83	44.29	1686.83	39.01	1686.83	48.81	1686.83	23.86	1686.83	42.46	1686.83	43.21	1686.83	46.71	1686.83	27.13	1686.83	34.94	1686.83	19.96	1686.83	30.67	1686.83	37.835
1688.61	32.555	1688.61	24.07	1688.61	15.27	1688.61	32.44	1688.61	32.8	1688.61	36.7	1688.61	26.05	1688.61	39.08	1688.61	32.96	1688.61	48.33	1688.61	49.66	1688.61	40.62	1688.61	67.39	1688.61	49.51	1688.61	37.07	1688.61	44.73	1688.61	38.14	1688.61	20.36	1688.61	49.15	1688.61	24.17	1688.61	39.365	1688.61	25.95
1690.39	28.59	1690.39	20.26	1690.39	11.48	1690.39	33.65	1690.39	15.97	1690.39	30.91	1690.39	24.4	1690.39	23.54	1690.39	35.43	1690.39	51.05	1690.39	46.02	1690.39	45.23	1690.39	56.96	1690.39	23.15	1690.39	33.67	1690.39	38.24	1690.39	46.56	1690.39	38.59	1690.39	37.36	1690.39	23.38	1690.39	22.065	1690.39	16.075
1692.17	30.63	1692.17	25.45	1692.17	17.69	1692.17	33.85	1692.17	17.15	1692.17	31.11	1692.17	12.75	1692.17	13.99	1692.17	39.88	1692.17	77.75	1692.17	30.38	1692.17	35.82	1692.17	50.52	1692.17	46.79	1692.17	36.25	1692.17	32.74	1692.17	32.97	1692.17	27.81	1692.17	29.56	1692.17	9.59	1692.17	28.265	1692.17	36.21
1693.94	17.17	1693.94	43.64	1693.94	19.9	1693.94	53.05	1693.94	33.32	1693.94	31.32	1693.94	32.1	1693.94	34.44	1693.94	50.33	1693.94	62.43	1693.94	45.74	1693.94	75.41	1693.94	48.07	1693.94	47.42	1693.94	44.83	1693.94	59.24	1693.94	55.39	1693.94	46.03	1693.94	39.77	1693.94	39.8	1693.94	29.465	1693.94	3.855
1695.72	23.71	1695.72	24.83	1695.72	13.11	1695.72	16.25	1695.72	29.5	1695.72	8.52	1695.72	31.45	1695.72	12.89	1695.72	38.76	1695.72	41.11	1695.72	36.08	1695.72	30.98	1695.72	44.61	1695.72	27.04	1695.72	33.4	1695.72	33.73	1695.72	35.79	1695.72	11.25	1695.72	30.97	1695.72	14.01	1695.72	25.165	1695.72	24.505
1697.49	22.245	1697.49	28.02	1697.49	35.32	1697.49	27.44	1697.49	27.67	1697.49	27.73	1697.49	40.78	1697.49	20.34	1697.49	48.19	1697.49	37.76	1697.49	30.43	1697.49	34.54	1697.49	74.13	1697.49	73.65	1697.49	49.96	1697.49	43.21	1697.49	46.19	1697.49	29.47	1697.49	37.17	1697.49	23.22	1697.49	9.87	1697.49	28.165
1699.27	25.785	1699.27	28.2	1699.27	21.53	1699.27	22.64	1699.27	18.85	1699.27	5.93	1699.27	27.12	1699.27	14.78	1699.27	54.61	1699.27	80.41	1699.27	40.76	1699.27	42.09	1699.27	39.65	1699.27	21.26	1699.27	37.51	1699.27	39.69	1699.27	27.59	1699.27	11.68	1699.27	17.36	1699.27	13.42	1699.27	25.08	1699.27	18.335
1701.04	11.32	1701.04	26.39	1701.04	9.74	1701.04	24.82	1701.04	18.02	1701.04	19.13	1701.04	12.45	1701.04	5.22	1701.04	27.02	1701.04	50.04	1701.04	16.1	1701.04	15.63	1701.04	36.15	1701.04	26.87	1701.04	35.04	1701.04	29.16	1701.04	44.98	1701.04	15.9	1701.04	23.55	1701.04	21.63	1701.04	13.285	1701.04	17.01
1702.82	12.85	1702.82	27.57	1702.82	7.95	1702.82	37.01	1702.82	25.19	1702.82	18.33	1702.82	37.78	1702.82	36.66	1702.82	21.41	1702.82	46.65	1702.82	42.43	1702.82	28.17	1702.82	72.64	1702.82	34.46	1702.82	39.57	1702.82	29.62	1702.82	32.36	1702.82	28.11	1702.82	20.74	1702.82	10.83	1702.82	16.495	1702.82	13.695
1704.59	39.38	1704.59	28.74	1704.59	24.15	1704.59	41.19	1704.59	12.36	1704.59	16.53	1704.59	17.11	1704.59	9.09	1704.59	30.8	1704.59	34.26	1704.59	2.75	1704.59	35.69	1704.59	39.12	1704.59	48.05	1704.59	19.09	1704.59	9.08	1704.59	31.74	1704.59	21.31	1704.59	26.93	1704.59	24.04	1704.59	14.205	1704.59	17.39
1706.36	18.41	1706.36	40.92	1706.36	19.36	1706.36	21.37	1706.36	23.53	1706.36	24.73	1706.36	37.43	1706.36	30.53	1706.36	44.19	1706.36	43.84	1706.36	20.07	1706.36	23.2	1706.36	51.59	1706.36	42.64	1706.36	33.6	1706.36	46.53	1706.36	32.12	1706.36	31.52	1706.36	27.12	1706.36	27.24	1706.36	11.42	1706.36	24.59
1708.13	-0.065	1708.13	23.09	1708.13	8.57	1708.13	34.55	1708.13	26.7	1708.13	11.93	1708.13	10.75	1708.13	26.96	1708.13	41.56	1708.13	45.41	1708.13	28.39	1708.13	18.7	1708.13	32.05	1708.13	36.22	1708.13	20.1	1708.13	33.97	1708.13	21.49	1708.13	12.72	1708.13	27.3	1708.13	12.44	1708.13	17.635	1708.13	11.795
1709.9	24.455	1709.9	32.26	1709.9	11.78	1709.9	19.73	1709.9	13.87	1709.9	19.13	1709.9	28.06	1709.9	28.39	1709.9	54.93	1709.9	26.97	1709.9	31.71	1709.9	19.19	1709.9	48.5	1709.9	16.79	1709.9	15.59	1709.9	27.4	1709.9	34.85	1709.9	21.92	1709.9	28.48	1709.9	28.64	1709.9	21.35	1709.9	8.51
1711.67	23.47	1711.67	23.43	1711.67	34.99	1711.67	22.9	1711.67	22.04	1711.67	13.33	1711.67	24.37	1711.67	30.82	1711.67	42.28	1711.67	36.51	1711.67	46.02	1711.67	54.68	1711.67	29.93	1711.67	36.35	1711.67	32.07	1711.67	51.83	1711.67	43.21	1711.67	25.12	1711.67	29.66	1711.67	23.84	1711.67	18.565	1711.67	17.23
1713.44	16.485	1713.44	19.59	1713.44	17.19	1713.44	27.07	1713.44	20.21	1713.44	21.54	1713.44	12.68	1713.44	25.24	1713.44	25.63	1713.44	46.04	1713.44	18.33	1713.44	43.15	1713.44	55.36	1713.44	30.91	1713.44	27.54	1713.44	46.25	1713.44	15.56	1713.44	18.31	1713.44	23.83	1713.44	8.04	1713.44	18.785	1713.44	15.46
1715.21	15.495	1715.21	23.76	1715.21	13.4	1715.21	12.23	1715.21	6.38	1715.21	19.74	1715.21	10.99	1715.21	23.67	1715.21	38.98	1715.21	17.55	1715.21	32.64	1715.21	18.62	1715.21	37.78	1715.21	15.47	1715.21	16	1715.21	35.66	1715.21	21.91	1715.21	12.5	1715.21	27	1715.21	21.23	1715.21	17.51	1715.21	20.695
1716.98	20.5	1716.98	14.92	1716.98	8.61	1716.98	22.4	1716.98	9.55	1716.98	6.94	1716.98	31.29	1716.98	18.09	1716.98	19.31	1716.98	34.04	1716.98	39.95	1716.98	27.07	1716.98	42.18	1716.98	36.01	1716.98	17.45	1716.98	60.07	1716.98	21.25	1716.98	42.69	1716.98	29.17	1716.98	16.43	1716.98	23.23	1716.98	20.435
1718.75	14.5	1718.75	31.08	1718.75	12.81	1718.75	16.56	1718.75	13.71	1718.75	15.14	1718.75	30.59	1718.75	11.51	1718.75	21.64	1718.75	38.52	1718.75	4.25	1718.75	34.52	1718.75	51.58	1718.75	35.55	1718.75	32.89	1718.75	33.47	1718.75	27.58	1718.75	8.87	1718.75	17.34	1718.75	17.62	1718.75	12.955	1718.75	12.18
1720.52	16.5	1720.52	36.23	1720.52	26.02	1720.52	37.72	1720.52	9.88	1720.52	19.34	1720.52	26.89	1720.52	28.93	1720.52	23.96	1720.52	38.99	1720.52	32.55	1720.52	39.96	1720.52	38.97	1720.52	41.09	1720.52	35.32	1720.52	30.86	1720.52	34.91	1720.52	19.06	1720.52	25.5	1720.52	18.81	1720.52	16.68	1720.52	11.935
1722.28	11.995	1722.28	13.38	1722.28	5.22	1722.28	17.87	1722.28	18.04	1722.28	14.54	1722.28	17.19	1722.28	7.35	1722.28	43.28	1722.28	50.44	1722.28	5.85	1722.28	30.39	1722.28	26.34	1722.28	18.61	1722.28	28.74	1722.28	28.24	1722.28	27.24	1722.28	14.24	1722.28	12.66	1722.28	16	1722.28	8.91	1722.28	0.19
1724.05	16.48	1724.05	23.54	1724.05	20.43	1724.05	26.03	1724.05	15.21	1724.05	19.75	1724.05	17.48	1724.05	38.76	1724.05	69.59	1724.05	38.87	1724.05	42.15	1724.05	21.81	1724.05	24.71	1724.05	38.14	1724.05	30.16	1724.05	11.62	1724.05	30.56	1724.05	16.41	1724.05	31.82	1724.05	20.19	1724.05	16.135	1724.05	14.455
1725.82	11.465	1725.82	28.69	1725.82	26.63	1725.82	11.18	1725.82	20.37	1725.82	11.95	1725.82	9.77	1725.82	33.18	1725.82	29.89	1725.82	-4.72	1725.82	27.45	1725.82	47.23	1725.82	39.07	1725.82	35.65	1725.82	19.56	1725.82	31	1725.82	19.87	1725.82	15.59	1725.82	9.97	1725.82	16.37	1725.82	9.87	1725.82	1.72
1727.58	12.945	1727.58	29.83	1727.58	15.84	1727.58	28.32	1727.58	19.53	1727.58	11.16	1727.58	15.06	1727.58	8.59	1727.58	30.19	1727.58	33.68	1727.58	12.74	1727.58	31.63	1727.58	41.42	1727.58	35.16	1727.58	27.96	1727.58	34.36	1727.58	36.18	1727.58	16.76	1727.58	24.12	1727.58	1.56	1727.58	21.1	1727.58	7.495
1729.34	14.925	1729.34	21.98	1729.34	21.04	1729.34	6.47	1729.34	15.69	1729.34	16.37	1729.34	20.35	1729.34	22	1729.34	32.48	1729.34	28.06	1729.34	20.03	1729.34	28.03	1729.34	37.76	1729.34	22.66	1729.34	19.35	1729.34	25.72	1729.34	29.48	1729.34	20.92	1729.34	14.27	1729.34	8.74	1729.34	11.835	1729.34	16.265
1731.11	23.395	1731.11	17.12	1731.11	20.24	1731.11	15.61	1731.11	25.85	1731.11	8.58	1731.11	17.64	1731.11	16.41	1731.11	22.76	1731.11	43.43	1731.11	24.32	1731.11	29.42	1731.11	28.09	1731.11	30.16	1731.11	23.72	1731.11	25.07	1731.11	37.78	1731.11	19.09	1731.11	19.41	1731.11	13.92	1731.11	15.57	1731.11	9.54
1732.87	17.36	1732.87	25.26	1732.87	18.45	1732.87	29.75	1732.87	14.01	1732.87	10.78	1732.87	11.92	1732.87	11.82	1732.87	28.04	1732.87	53.78	1732.87	19.61	1732.87	37.81	1732.87	20.41	1732.87	17.65	1732.87	9.09	1732.87	36.41	1732.87	28.07	1732.87	14.25	1732.87	25.55	1732.87	17.09	1732.87	15.305	1732.87	1.31
1734.63	13.325	1734.63	12.39	1734.63	26.65	1734.63	23.89	1734.63	23.17	1734.63	12	1734.63	27.2	1734.63	5.23	1734.63	28.31	1734.63	37.12	1734.63	11.9	1734.63	38.18	1734.63	45.72	1734.63	21.13	1734.63	23.45	1734.63	40.75	1734.63	31.35	1734.63	11.4	1734.63	6.68	1734.63	8.27	1734.63	20.545	1734.63	9.08
1736.4	16.78	1736.4	10.53	1736.4	9.85	1736.4	15.02	1736.4	23.33	1736.4	1.21	1736.4	27.48	1736.4	8.63	1736.4	21.58	1736.4	53.44	1736.4	25.19	1736.4	34.55	1736.4	49.02	1736.4	36.61	1736.4	21.81	1736.4	11.08	1736.4	17.63	1736.4	15.56	1736.4	5.81	1736.4	-0.56	1736.4	13.785	1736.4	1.85
1738.16	10.235	1738.16	25.66	1738.16	20.05	1738.16	27.16	1738.16	32.48	1738.16	14.42	1738.16	52.76	1738.16	25.04	1738.16	35.85	1738.16	62.75	1738.16	7.47	1738.16	35.92	1738.16	47.31	1738.16	25.08	1738.16	39.15	1738.16	24.41	1738.16	36.9	1738.16	20.71	1738.16	24.94	1738.16	37.61	1738.16	14.03	1738.16	16.115
1739.92	21.18	1739.92	16.79	1739.92	7.25	1739.92	16.28	1739.92	12.64	1739.92	1.64	1739.92	24.04	1739.92	1.45	1739.92	24.11	1739.92	36.05	1739.92	15.76	1739.92	41.27	1739.92	42.59	1739.92	35.55	1739.92	18.48	1739.92	27.72	1739.92	26.17	1739.92	15.85	1739.92	-0.93	1739.92	7.77	1739.92	4.77	1739.92	2.375
1741.68	19.625	1741.68	15.92	1741.68	23.45	1741.68	10.41	1741.68	8.79	1741.68	7.86	1741.68	22.31	1741.68	14.85	1741.68	27.36	1741.68	36.33	1741.68	32.04	1741.68	46.62	1741.68	48.87	1741.68	40.01	1741.68	29.81	1741.68	29.03	1741.68	32.43	1741.68	7	1741.68	17.19	1741.68	27.94	1741.68	14.515	1741.68	4.125
1743.44	9.06	1743.44	41.04	1743.44	21.65	1743.44	27.54	1743.44	24.95	1743.44	18.08	1743.44	16.59	1743.44	22.25	1743.44	49.61	1743.44	36.6	1743.44	39.33	1743.44	31.96	1743.44	45.14	1743.44	40.46	1743.44	33.13	1743.44	33.34	1743.44	37.68	1743.44	18.14	1743.44	18.31	1743.44	16.1	1743.44	12.765	1743.44	21.87
1745.2	25.495	1745.2	12.16	1745.2	7.85	1745.2	24.66	1745.2	5.1	1745.2	31.3	1745.2	19.86	1745.2	20.65	1745.2	39.86	1745.2	36.85	1745.2	25.61	1745.2	2.3	1745.2	46.4	1745.2	27.91	1745.2	28.44	1745.2	25.63	1745.2	31.93	1745.2	-0.73	1745.2	14.42	1745.2	16.26	1745.2	0.01	1745.2	25.61
1746.95	17.925	1746.95	20.28	1746.95	10.04	1746.95	37.78	1746.95	20.25	1746.95	14.52	1746.95	29.13	1746.95	23.05	1746.95	25.1	1746.95	66.09	1746.95	32.89	1746.95	32.63	1746.95	50.64	1746.95	39.35	1746.95	30.74	1746.95	10.92	1746.95	38.17	1746.95	16.4	1746.95	21.53	1746.95	10.42	1746.95	4.76	1746.95	19.835
1748.71	18.345	1748.71	30.4	1748.71	30.24	1748.71	19.9	1748.71	24.4	1748.71	7.74	1748.71	27.4	1748.71	12.45	1748.71	42.34	1748.71	26.33	1748.71	35.17	1748.71	34.95	1748.71	44.89	1748.71	37.79	1748.71	21.03	1748.71	30.21	1748.71	52.41	1748.71	27.53	1748.71	18.63	1748.71	16.57	1748.71	10.515	1748.71	16.05
1750.47	12.26	1750.47	27.52	1750.47	20.44	1750.47	32.01	1750.47	13.54	1750.47	22.96	1750.47	35.67	1750.47	32.85	1750.47	21.58	1750.47	59.55	1750.47	27.45	1750.47	38.27	1750.47	62.12	1750.47	39.22	1750.47	25.32	1750.47	24.48	1750.47	44.64	1750.47	19.66	1750.47	33.74	1750.47	26.72	1750.47	8.265	1750.47	8.255
1752.23	27.175	1752.23	30.63	1752.23	19.63	1752.23	34.12	1752.23	18.69	1752.23	28.19	1752.23	19.94	1752.23	39.25	1752.23	36.81	1752.23	52.75	1752.23	17.73	1752.23	32.58	1752.23	16.35	1752.23	14.64	1752.23	14.59	1752.23	35.75	1752.23	50.87	1752.23	29.78	1752.23	32.84	1752.23	27.87	1752.23	8.02	1752.23	9.945
1753.98	16.08	1753.98	-0.26	1753.98	10.83	1753.98	29.23	1753.98	-0.16	1753.98	-0.59	1753.98	23.21	1753.98	11.64	1753.98	23.04	1753.98	39.95	1753.98	46.01	1753.98	8.89	1753.98	50.56	1753.98	16.06	1753.98	35.86	1753.98	16.02	1753.98	25.08	1753.98	7.89	1753.98	12.93	1753.98	15.02	1753.98	7.775	1753.98	17.625
1755.74	22.48	1755.74	20.85	1755.74	35.02	1755.74	17.34	1755.74	30.98	1755.74	18.63	1755.74	13.48	1755.74	29.04	1755.74	35.27	1755.74	46.14	1755.74	31.29	1755.74	26.19	1755.74	52.77	1755.74	26.47	1755.74	17.12	1755.74	45.28	1755.74	34.3	1755.74	34.01	1755.74	23.02	1755.74	16.16	1755.74	16.53	1755.74	13.285
1757.49	15.375	1757.49	13.95	1757.49	21.21	1757.49	22.45	1757.49	40.12	1757.49	27.86	1757.49	39.75	1757.49	28.43	1757.49	58.49	1757.49	56.32	1757.49	37.58	1757.49	15.48	1757.49	61.97	1757.49	2.88	1757.49	17.37	1757.49	40.53	1757.49	30.5	1757.49	17.12	1757.49	21.11	1757.49	20.3	1757.49	13.79	1757.49	16.425
1759.24	18.265	1759.24	26.05	1759.24	21.41	1759.24	39.55	1759.24	20.26	1759.24	37.08	1759.24	13.02	1759.24	31.82	1759.24	35.71	1759.24	41.49	1759.24	44.86	1759.24	44.77	1759.24	18.17	1759.24	50.27	1759.24	35.62	1759.24	40.77	1759.24	33.7	1759.24	26.23	1759.24	17.2	1759.24	24.44	1759.24	24.05	1759.24	16.555
1761	8.645	1761	22.15	1761	21.6	1761	20.65	1761	14.4	1761	8.3	1761	26.28	1761	31.21	1761	31.93	1761	25.65	1761	31.14	1761	8.04	1761	35.35	1761	20.67	1761	22.85	1761	20.01	1761	32.9	1761	39.33	1761	15.28	1761	18.58	1761	3.81	1761	-0.34
1762.75	11.525	1762.75	3.25	1762.75	22.79	1762.75	19.75	1762.75	8.54	1762.75	7.52	1762.75	18.55	1762.75	0.59	1762.75	44.15	1762.75	38.8	1762.75	46.42	1762.75	42.32	1762.75	51.53	1762.75	50.05	1762.75	35.08	1762.75	19.24	1762.75	42.08	1762.75	24.43	1762.75	17.36	1762.75	22.72	1762.75	1.07	1762.75	13.245
1764.5	8.395	1764.5	19.35	1764.5	15.98	1764.5	8.84	1764.5	16.68	1764.5	8.75	1764.5	19.82	1764.5	31.97	1764.5	37.36	1764.5	39.94	1764.5	27.7	1764.5	8.58	1764.5	50.7	1764.5	21.44	1764.5	17.3	1764.5	34.46	1764.5	35.26	1764.5	21.53	1764.5	28.44	1764.5	17.85	1764.5	3.83	1764.5	13.315
1766.25	6.26	1766.25	8.44	1766.25	12.17	1766.25	7.94	1766.25	15.81	1766.25	4.97	1766.25	18.08	1766.25	19.36	1766.25	39.57	1766.25	28.07	1766.25	5.99	1766.25	6.84	1766.25	24.87	1766.25	12.81	1766.25	8.52	1766.25	21.68	1766.25	24.44	1766.25	13.62	1766.25	14.51	1766.25	10.98	1766.25	3.09	1766.25	16.36
1768.01	3.12	1768.01	27.53	1768.01	26.35	1768.01	25.03	1768.01	26.95	1768.01	33.19	1768.01	23.35	1768.01	22.73	1768.01	35.79	1768.01	15.2	1768.01	7.27	1768.01	28.09	1768.01	39.03	1768.01	38.18	1768.01	37.72	1768.01	19.89	1768.01	34.61	1768.01	12.71	1768.01	31.59	1768.01	11.1	1768.01	4.355	1768.01	8.89
1769.76	15.975	1769.76	40.62	1769.76	31.54	1769.76	31.12	1769.76	39.08	1769.76	28.4	1769.76	42.62	1769.76	13.11	1769.76	50	1769.76	39.32	1769.76	26.56	1769.76	21.33	1769.76	45.18	1769.76	44.54	1769.76	30.92	1769.76	36.09	1769.76	35.77	1769.76	0.8	1769.76	19.65	1769.76	19.23	1769.76	2.62	1769.76	11.9
1771.51	14.32	1771.51	27.7	1771.51	19.73	1771.51	22.21	1771.51	27.21	1771.51	19.62	1771.51	17.89	1771.51	16.48	1771.51	41.21	1771.51	38.43	1771.51	31.84	1771.51	24.57	1771.51	58.32	1771.51	38.9	1771.51	23.11	1771.51	46.29	1771.51	30.92	1771.51	18.89	1771.51	29.72	1771.51	20.35	1771.51	14.88	1771.51	14.39
1773.25	19.16	1773.25	22.79	1773.25	6.91	1773.25	20.29	1773.25	9.34	1773.25	22.84	1773.25	23.16	1773.25	32.85	1773.25	17.42	1773.25	33.53	1773.25	20.13	1773.25	28.79	1773.25	46.46	1773.25	30.25	1773.25	57.3	1773.25	35.48	1773.25	24.07	1773.25	16.97	1773.25	8.78	1773.25	15.47	1773.25	17.645	1773.25	17.87
1775	29.495	1775	22.87	1775	15.1	1775	19.37	1775	14.47	1775	4.05	1775	4.42	1775	5.22	1775	20.62	1775	25.63	1775	11.42	1775	37.01	1775	26.58	1775	32.6	1775	9.47	1775	21.67	1775	29.22	1775	18.05	1775	8.84	1775	10.59	1775	13.91	1775	14.83
1776.75	5.325	1776.75	11.95	1776.75	20.28	1776.75	49.45	1776.75	12.6	1776.75	22.26	1776.75	25.69	1776.75	5.58	1776.75	15.83	1776.75	50.73	1776.75	35.71	1776.75	28.23	1776.75	40.71	1776.75	10.94	1776.75	18.64	1776.75	30.85	1776.75	31.35	1776.75	24.13	1776.75	22.9	1776.75	21.7	1776.75	13.175	1776.75	10.77
1778.5	27.145	1778.5	26.03	1778.5	36.46	1778.5	13.53	1778.5	34.72	1778.5	18.48	1778.5	21.96	1778.5	5.94	1778.5	33.04	1778.5	27.81	1778.5	30	1778.5	22.43	1778.5	34.82	1778.5	13.27	1778.5	31.81	1778.5	24.02	1778.5	30.48	1778.5	17.2	1778.5	22.96	1778.5	23.81	1778.5	16.94	1778.5	13.2
1780.25	9.46	1780.25	21.1	1780.25	19.64	1780.25	11.61	1780.25	14.85	1780.25	3.68	1780.25	40.23	1780.25	21.3	1780.25	11.24	1780.25	42.9	1780.25	28.29	1780.25	33.63	1780.25	29.93	1780.25	29.6	1780.25	1.96	1780.25	13.18	1780.25	9.61	1780.25	16.27	1780.25	24.01	1780.25	14.92	1780.25	6.705	1780.25	3.61
1781.99	3.27	1781.99	15.18	1781.99	15.82	1781.99	25.68	1781.99	24.97	1781.99	25.89	1781.99	17.5	1781.99	14.65	1781.99	26.45	1781.99	33.98	1781.99	6.59	1781.99	23.82	1781.99	25.04	1781.99	31.92	1781.99	28.11	1781.99	27.34	1781.99	41.72	1781.99	21.34	1781.99	20.06	1781.99	16.03	1781.99	8.97	1781.99	25.51
1783.74	8.07	1783.74	15.25	1783.74	9	1783.74	11.75	1783.74	3.09	1783.74	12.1	1783.74	19.77	1783.74	1	1783.74	5.66	1783.74	11.05	1783.74	24.88	1783.74	-3	1783.74	36.14	1783.74	27.24	1783.74	-2.75	1783.74	25.5	1783.74	29.83	1783.74	6.4	1783.74	13.11	1783.74	15.13	1783.74	-0.265	1783.74	11.895
1785.48	15.865	1785.48	30.32	1785.48	15.18	1785.48	35.82	1785.48	16.21	1785.48	15.3	1785.48	28.04	1785.48	16.35	1785.48	35.87	1785.48	29.12	1785.48	44.18	1785.48	32.17	1785.48	39.23	1785.48	33.55	1785.48	33.38	1785.48	28.64	1785.48	37.94	1785.48	29.47	1785.48	33.16	1785.48	33.23	1785.48	11	1785.48	12.265
1787.23	10.155	1787.23	16.39	1787.23	29.35	1787.23	22.89	1787.23	18.33	1787.23	13.5	1787.23	26.3	1787.23	10.69	1787.23	34.07	1787.23	33.19	1787.23	24.48	1787.23	30.34	1787.23	25.31	1787.23	37.85	1787.23	6.51	1787.23	35.78	1787.23	39.03	1787.23	18.53	1787.23	22.21	1787.23	30.33	1787.23	6.765	1787.23	7.625
1788.97	14.435	1788.97	17.45	1788.97	13.53	1788.97	5.96	1788.97	11.45	1788.97	8.69	1788.97	19.56	1788.97	16.02	1788.97	23.28	1788.97	33.25	1788.97	13.79	1788.97	20.5	1788.97	33.39	1788.97	3.15	1788.97	30.63	1788.97	47.92	1788.97	-0.87	1788.97	15.58	1788.97	26.25	1788.97	18.43	1788.97	5.53	1788.97	11.47
1790.71	14.71	1790.71	29.52	1790.71	19.7	1790.71	0.02	1790.71	6.56	1790.71	8.89	1790.71	30.82	1790.71	25.36	1790.71	23.49	1790.71	10.31	1790.71	1.09	1790.71	14.65	1790.71	19.47	1790.71	21.44	1790.71	20.74	1790.71	23.04	1790.71	51.21	1790.71	27.64	1790.71	17.29	1790.71	15.53	1790.71	13.795	1790.71	20.305
1792.46	-0.025	1792.46	19.58	1792.46	11.87	1792.46	13.08	1792.46	24.67	1792.46	18.08	1792.46	17.08	1792.46	5.68	1792.46	41.69	1792.46	7.37	1792.46	13.4	1792.46	29.79	1792.46	44.53	1792.46	14.73	1792.46	34.85	1792.46	22.17	1792.46	26.29	1792.46	24.69	1792.46	23.33	1792.46	25.62	1792.46	19.56	1792.46	11.63
1794.2	22.735	1794.2	17.64	1794.2	13.04	1794.2	27.14	1794.2	27.79	1794.2	7.27	1794.2	27.33	1794.2	21	1794.2	27.9	1794.2	10.43	1794.2	10.71	1794.2	41.93	1794.2	20.6	1794.2	20.01	1794.2	41.94	1794.2	27.28	1794.2	25.36	1794.2	21.74	1794.2	13.37	1794.2	16.71	1794.2	10.32	1794.2	21.945
1795.94	10.49	1795.94	7.7	1795.94	4.21	1795.94	20.2	1795.94	13.9	1795.94	15.45	1795.94	15.58	1795.94	-0.68	1795.94	35.1	1795.94	17.48	1795.94	23.02	1795.94	40.05	1795.94	55.65	1795.94	12.28	1795.94	24.04	1795.94	11.39	1795.94	32.42	1795.94	11.79	1795.94	11.4	1795.94	20.79	1795.94	10.585	1795.94	14.745
1797.68	5.735	1797.68	15.75	1797.68	16.38	1797.68	15.25	1797.68	37.01	1797.68	5.63	1797.68	46.83	1797.68	39.62	1797.68	39.3	1797.68	31.53	1797.68	36.33	1797.68	21.18	1797.68	25.71	1797.68	29.55	1797.68	30.12	1797.68	36.49	1797.68	35.48	1797.68	24.84	1797.68	32.44	1797.68	29.88	1797.68	14.845	1797.68	10.54
1799.42	16.47	1799.42	24.81	1799.42	18.55	1799.42	17.3	1799.42	23.12	1799.42	21.81	1799.42	21.07	1799.42	28.93	1799.42	14.49	1799.42	26.58	1799.42	28.65	1799.42	13.29	1799.42	0.75	1799.42	32.81	1799.42	31.2	1799.42	42.59	1799.42	27.53	1799.42	16.88	1799.42	25.47	1799.42	10.96	1799.42	6.105	1799.42	10.825
1801.16	16.205	1801.16	24.86	1801.16	18.72	1801.16	24.35	1801.16	21.22	1801.16	9.99	1801.16	40.31	1801.16	22.22	1801.16	12.69	1801.16	31.63	1801.16	0.97	1801.16	22.4	1801.16	19.79	1801.16	21.06	1801.16	21.28	1801.16	31.68	1801.16	19.58	1801.16	10.92	1801.16	32.5	1801.16	21.04	1801.16	16.37	1801.16	23.6
1802.9	10.43	1802.9	14.91	1802.9	23.88	1802.9	24.4	1802.9	23.33	1802.9	31.16	1802.9	45.54	1802.9	31.51	1802.9	11.87	1802.9	37.67	1802.9	8.29	1802.9	36.51	1802.9	14.83	1802.9	24.3	1802.9	26.35	1802.9	40.76	1802.9	37.62	1802.9	25.96	1802.9	19.53	1802.9	23.12	1802.9	9.13	1802.9	15.365
1804.64	16.145	1804.64	16.96	1804.64	27.05	1804.64	19.45	1804.64	30.43	1804.64	14.33	1804.64	-3.23	1804.64	4.8	1804.64	25.06	1804.64	14.7	1804.64	27.62	1804.64	6.61	1804.64	29.86	1804.64	21.53	1804.64	14.41	1804.64	19.84	1804.64	25.65	1804.64	17	1804.64	16.56	1804.64	15.19	1804.64	15.385	1804.64	10.625
1806.38	14.355	1806.38	15.01	1806.38	14.21	1806.38	26.5	1806.38	8.53	1806.38	18.49	1806.38	26.99	1806.38	29.07	1806.38	31.24	1806.38	46.73	1806.38	20.94	1806.38	27.7	1806.38	17.89	1806.38	35.76	1806.38	33.46	1806.38	28.91	1806.38	37.68	1806.38	10.03	1806.38	24.58	1806.38	33.26	1806.38	16.145	1806.38	15.88
1808.11	15.06	1808.11	21.06	1808.11	14.37	1808.11	28.54	1808.11	22.63	1808.11	10.65	1808.11	19.2	1808.11	23.34	1808.11	31.42	1808.11	26.76	1808.11	24.27	1808.11	45.79	1808.11	25.91	1808.11	20.97	1808.11	29.52	1808.11	41.97	1808.11	52.7	1808.11	16.07	1808.11	24.61	1808.11	20.33	1808.11	7.4	1808.11	17.63
1809.85	14.755	1809.85	17.11	1809.85	17.53	1809.85	22.58	1809.85	5.73	1809.85	10.8	1809.85	19.41	1809.85	17.6	1809.85	1.58	1809.85	10.78	1809.85	15.6	1809.85	16.88	1809.85	14.92	1809.85	13.18	1809.85	23.56	1809.85	32.03	1809.85	32.72	1809.85	20.1	1809.85	23.63	1809.85	11.4	1809.85	17.155	1809.85	14.87
1811.59	11.95	1811.59	28.15	1811.59	13.69	1811.59	20.62	1811.59	21.83	1811.59	9.95	1811.59	13.61	1811.59	22.85	1811.59	-5.25	1811.59	41.79	1811.59	19.93	1811.59	19.96	1811.59	44.93	1811.59	6.38	1811.59	12.6	1811.59	29.09	1811.59	31.73	1811.59	18.13	1811.59	-0.35	1811.59	12.46	1811.59	6.91	1811.59	0.105
1813.32	11.63	1813.32	19.19	1813.32	33.84	1813.32	18.66	1813.32	15.93	1813.32	10.1	1813.32	27.81	1813.32	19.1	1813.32	7.91	1813.32	10.8	1813.32	7.26	1813.32	30.03	1813.32	51.94	1813.32	10.56	1813.32	15.64	1813.32	-0.87	1813.32	30.73	1813.32	17.15	1813.32	26.68	1813.32	6.53	1813.32	5.165	1813.32	11.835
1815.06	11.81	1815.06	24.23	1815.06	19	1815.06	16.69	1815.06	40.02	1815.06	7.24	1815.06	27	1815.06	0.34	1815.06	21.06	1815.06	27.8	1815.06	0.6	1815.06	12.1	1815.06	12.94	1815.06	42.74	1815.06	17.67	1815.06	29.17	1815.06	43.73	1815.06	20.18	1815.06	26.7	1815.06	23.59	1815.06	7.915	1815.06	18.565
1816.79	13.48	1816.79	23.27	1816.79	24.15	1816.79	31.73	1816.79	44.12	1816.79	27.37	1816.79	24.18	1816.79	11.57	1816.79	32.2	1816.79	14.79	1816.79	28.93	1816.79	37.17	1816.79	24.94	1816.79	-5.1	1816.79	28.7	1816.79	8.21	1816.79	27.73	1816.79	20.2	1816.79	29.72	1816.79	21.64	1816.79	6.165	1816.79	14.285
1818.52	17.145	1818.52	14.31	1818.52	12.3	1818.52	18.76	1818.52	11.21	1818.52	0.5	1818.52	23.36	1818.52	17.79	1818.52	6.34	1818.52	-5.23	1818.52	17.27	1818.52	11.24	1818.52	-3.07	1818.52	0.05	1818.52	5.72	1818.52	26.24	1818.52	17.72	1818.52	13.23	1818.52	21.74	1818.52	20.7	1818.52	2.915	1818.52	2
1820.26	5.8	1820.26	22.35	1820.26	19.45	1820.26	13.79	1820.26	6.3	1820.26	7.63	1820.26	7.53	1820.26	4	1820.26	20.47	1820.26	12.75	1820.26	28.61	1820.26	7.3	1820.26	35.91	1820.26	55.2	1820.26	10.74	1820.26	37.26	1820.26	22.71	1820.26	12.25	1820.26	34.76	1820.26	17.75	1820.26	6.16	1820.26	12.715
1821.99	25.455	1821.99	18.38	1821.99	11.6	1821.99	11.81	1821.99	20.39	1821.99	-2.25	1821.99	14.7	1821.99	12.21	1821.99	15.59	1821.99	42.71	1821.99	8.95	1821.99	41.35	1821.99	29.89	1821.99	14.33	1821.99	3.75	1821.99	31.28	1821.99	27.69	1821.99	21.27	1821.99	0.77	1821.99	-0.2	1821.99	19.405	1821.99	18.925
1823.72	13.1	1823.72	15.42	1823.72	18.75	1823.72	28.84	1823.72	30.47	1823.72	20.86	1823.72	20.86	1823.72	40.4	1823.72	19.71	1823.72	9.67	1823.72	35.29	1823.72	13.41	1823.72	19.87	1823.72	21.45	1823.72	32.76	1823.72	38.29	1823.72	40.66	1823.72	17.28	1823.72	23.79	1823.72	32.85	1823.72	7.15	1823.72	20.125
1825.45	10.735	1825.45	8.45	1825.45	26.89	1825.45	15.87	1825.45	12.56	1825.45	7.97	1825.45	5.01	1825.45	-2.41	1825.45	15.82	1825.45	24.62	1825.45	39.63	1825.45	2.46	1825.45	32.84	1825.45	51.56	1825.45	24.77	1825.45	41.29	1825.45	29.63	1825.45	12.3	1825.45	22.81	1825.45	18.89	1825.45	5.89	1825.45	18.825
1827.18	11.37	1827.18	14.48	1827.18	-0.96	1827.18	12.89	1827.18	6.64	1827.18	6.08	1827.18	15.16	1827.18	34.76	1827.18	45.93	1827.18	35.57	1827.18	27.97	1827.18	13.51	1827.18	10.81	1827.18	23.66	1827.18	15.77	1827.18	27.29	1827.18	28.6	1827.18	19.32	1827.18	22.83	1827.18	16.93	1827.18	9.63	1827.18	20.52
1828.91	22.495	1828.91	16.51	1828.91	32.18	1828.91	25.91	1828.91	8.72	1828.91	20.17	1828.91	20.3	1828.91	24.93	1828.91	-0.97	1828.91	24.5	1828.91	22.31	1828.91	24.56	1828.91	23.78	1828.91	25.75	1828.91	16.77	1828.91	25.29	1828.91	19.56	1828.91	12.33	1828.91	17.84	1828.91	5.97	1828.91	10.365	1828.91	17.705
1830.64	15.115	1830.64	7.54	1830.64	8.32	1830.64	24.93	1830.64	19.8	1830.64	-0.73	1830.64	18.43	1830.64	43.08	1830.64	18.12	1830.64	49.43	1830.64	29.65	1830.64	0.6	1830.64	22.75	1830.64	15.83	1830.64	17.77	1830.64	41.28	1830.64	30.51	1830.64	12.34	1830.64	14.86	1830.64	5.01	1830.64	4.6	1830.64	7.39
1832.37	4.73	1832.37	22.57	1832.37	15.46	1832.37	18.94	1832.37	20.88	1832.37	25.35	1832.37	-1.44	1832.37	6.23	1832.37	30.2	1832.37	35.35	1832.37	3.99	1832.37	20.65	1832.37	24.71	1832.37	22.9	1832.37	0.76	1832.37	32.26	1832.37	32.47	1832.37	17.35	1832.37	11.88	1832.37	17.04	1832.37	8.335	1832.37	14.07
1834.1	10.335	1834.1	17.59	1834.1	27.6	1834.1	19.96	1834.1	10.96	1834.1	5.44	1834.1	4.68	1834.1	24.37	1834.1	29.28	1834.1	36.26	1834.1	20.33	1834.1	10.69	1834.1	18.67	1834.1	25.97	1834.1	33.75	1834.1	23.24	1834.1	25.41	1834.1	20.36	1834.1	18.89	1834.1	23.08	1834.1	8.065	1834.1	12.745
1835.83	6.435	1835.83	30.62	1835.83	20.73	1835.83	23.97	1835.83	25.04	1835.83	21.51	1835.83	17.79	1835.83	25.5	1835.83	27.35	1835.83	23.17	1835.83	28.67	1835.83	25.72	1835.83	23.62	1835.83	29.02	1835.83	19.73	1835.83	15.22	1835.83	35.36	1835.83	16.37	1835.83	15.91	1835.83	23.11	1835.83	10.295	1835.83	17.415
1837.55	18.03	1837.55	23.64	1837.55	19.87	1837.55	11.99	1837.55	18.11	1837.55	28.59	1837.55	17.9	1837.55	32.62	1837.55	5.42	1837.55	40.07	1837.55	18.01	1837.55	10.76	1837.55	21.58	1837.55	20.06	1837.55	25.72	1837.55	35.19	1837.55	28.3	1837.55	24.38	1837.55	41.92	1837.55	20.14	1837.55	1.52	1837.55	14.085
1839.28	15.62	1839.28	18.67	1839.28	20	1839.28	22	1839.28	26.18	1839.28	12.65	1839.28	6	1839.28	12.73	1839.28	11.48	1839.28	14.96	1839.28	15.35	1839.28	10.79	1839.28	14.54	1839.28	13.1	1839.28	16.7	1839.28	19.16	1839.28	23.23	1839.28	14.38	1839.28	3.94	1839.28	16.16	1839.28	21.245	1839.28	23.745
1841.01	3.705	1841.01	4.69	1841.01	1.14	1841.01	18	1841.01	13.26	1841.01	21.72	1841.01	5.1	1841.01	23.83	1841.01	23.53	1841.01	21.84	1841.01	8.69	1841.01	11.82	1841.01	2.49	1841.01	33.13	1841.01	21.67	1841.01	27.12	1841.01	10.17	1841.01	16.39	1841.01	24.95	1841.01	14.19	1841.01	4.965	1841.01	11.9
1842.73	10.785	1842.73	20.71	1842.73	10.27	1842.73	22.01	1842.73	8.33	1842.73	16.78	1842.73	8.19	1842.73	20.92	1842.73	42.58	1842.73	30.72	1842.73	26.02	1842.73	-1.15	1842.73	16.45	1842.73	13.15	1842.73	22.65	1842.73	14.08	1842.73	8.09	1842.73	15.39	1842.73	27.97	1842.73	2.21	1842.73	15.185	1842.73	7.555
1844.46	20.355	1844.46	18.73	1844.46	11.4	1844.46	13.02	1844.46	15.39	1844.46	15.83	1844.46	33.27	1844.46	-1	1844.46	26.62	1844.46	34.59	1844.46	17.36	1844.46	11.87	1844.46	20.4	1844.46	17.16	1844.46	37.62	1844.46	14.03	1844.46	33.02	1844.46	12.4	1844.46	20.98	1844.46	22.23	1844.46	13.9	1844.46	10.2
1846.18	15.92	1846.18	18.75	1846.18	15.54	1846.18	19.02	1846.18	12.46	1846.18	14.88	1846.18	23.35	1846.18	25.07	1846.18	50.65	1846.18	23.46	1846.18	26.69	1846.18	24.89	1846.18	37.36	1846.18	36.16	1846.18	19.59	1846.18	23.98	1846.18	26.94	1846.18	16.4	1846.18	27	1846.18	18.24	1846.18	13.61	1846.18	6.845
1847.9	-0.02	1847.9	21.77	1847.9	29.67	1847.9	21.02	1847.9	22.52	1847.9	5.93	1847.9	21.42	1847.9	32.14	1847.9	26.68	1847.9	25.32	1847.9	19.02	1847.9	32.9	1847.9	28.31	1847.9	17.16	1847.9	23.56	1847.9	-1.08	1847.9	33.86	1847.9	22.4	1847.9	33.01	1847.9	12.26	1847.9	12.32	1847.9	19.985
1849.63	1.035	1849.63	15.79	1849.63	20.8	1849.63	27.02	1849.63	18.59	1849.63	24.97	1849.63	24.49	1849.63	13.19	1849.63	46.71	1849.63	38.18	1849.63	30.35	1849.63	16.92	1849.63	26.27	1849.63	44.15	1849.63	31.52	1849.63	13.87	1849.63	39.77	1849.63	29.4	1849.63	20.02	1849.63	25.27	1849.63	9.03	1849.63	24.62
1851.35	16.585	1851.35	26.81	1851.35	23.92	1851.35	28.02	1851.35	11.65	1851.35	12.01	1851.35	19.56	1851.35	32.24	1851.35	32.72	1851.35	49.02	1851.35	28.67	1851.35	22.93	1851.35	27.22	1851.35	48.13	1851.35	32.48	1851.35	29.8	1851.35	28.68	1851.35	21.4	1851.35	23.04	1851.35	23.28	1851.35	10.235	1851.35	16.245
1853.07	22.63	1853.07	26.82	1853.07	22.05	1853.07	21.02	1853.07	11.71	1853.07	16.04	1853.07	24.61	1853.07	15.28	1853.07	46.74	1853.07	24.87	1853.07	43	1853.07	24.94	1853.07	30.18	1853.07	35.1	1853.07	28.44	1853.07	17.74	1853.07	36.59	1853.07	33.4	1853.07	33.05	1853.07	26.29	1853.07	21.935	1853.07	24.87
1854.79	9.67	1854.79	34.84	1854.79	22.18	1854.79	18.01	1854.79	32.77	1854.79	10.07	1854.79	16.67	1854.79	33.3	1854.79	11.74	1854.79	36.7	1854.79	9.32	1854.79	36.94	1854.79	34.13	1854.79	15.07	1854.79	41.4	1854.79	30.67	1854.79	18.49	1854.79	21.4	1854.79	23.06	1854.79	25.3	1854.79	7.63	1854.79	14.495
1856.51	24.2	1856.51	28.85	1856.51	13.3	1856.51	33	1856.51	14.82	1856.51	20.1	1856.51	21.71	1856.51	30.32	1856.51	35.75	1856.51	32.54	1856.51	24.64	1856.51	53.94	1856.51	27.09	1856.51	31.04	1856.51	31.35	1856.51	30.6	1856.51	25.39	1856.51	22.4	1856.51	18.07	1856.51	24.31	1856.51	9.325	1856.51	19.61
1858.23	11.73	1858.23	19.87	1858.23	26.43	1858.23	23	1858.23	20.88	1858.23	7.13	1858.23	20.76	1858.23	8.34	1858.23	41.74	1858.23	10.36	1858.23	14.95	1858.23	35.94	1858.23	14.05	1858.23	6.99	1858.23	37.31	1858.23	15.52	1858.23	41.29	1858.23	33.4	1858.23	14.09	1858.23	14.31	1858.23	16.015	1858.23	25.72
1859.95	9.255	1859.95	15.88	1859.95	34.55	1859.95	25.99	1859.95	23.93	1859.95	15.15	1859.95	34.8	1859.95	27.34	1859.95	9.73	1859.95	18.18	1859.95	26.27	1859.95	16.93	1859.95	22	1859.95	37.94	1859.95	33.26	1859.95	30.44	1859.95	26.19	1859.95	23.39	1859.95	19.1	1859.95	14.31	1859.95	14.205	1859.95	12.33
1861.67	16.275	1861.67	6.89	1861.67	18.67	1861.67	14.98	1861.67	22.98	1861.67	13.17	1861.67	10.83	1861.67	23.34	1861.67	31.72	1861.67	11	1861.67	31.58	1861.67	22.93	1861.67	29.96	1861.67	18.89	1861.67	25.2	1861.67	26.36	1861.67	23.08	1861.67	11.39	1861.67	21.11	1861.67	18.31	1861.67	0.89	1861.67	21.93
1863.39	22.785	1863.39	25.91	1863.39	25.8	1863.39	30.96	1863.39	12.03	1863.39	3.18	1863.39	35.86	1863.39	25.33	1863.39	29.7	1863.39	41.81	1863.39	15.88	1863.39	11.92	1863.39	17.92	1863.39	10.83	1863.39	7.15	1863.39	7.28	1863.39	20.97	1863.39	21.39	1863.39	28.12	1863.39	13.31	1863.39	10.07	1863.39	3.03
1865.11	20.795	1865.11	8.92	1865.11	27.91	1865.11	15.95	1865.11	16.08	1865.11	15.19	1865.11	32.89	1865.11	37.31	1865.11	31.68	1865.11	26.62	1865.11	32.18	1865.11	14.9	1865.11	42.88	1865.11	3.76	1865.11	20.1	1865.11	8.2	1865.11	28.86	1865.11	16.38	1865.11	8.13	1865.11	14.3	1865.11	24.25	1865.11	22.12
1866.82	25.3	1866.82	15.93	1866.82	9.03	1866.82	18.93	1866.82	10.13	1866.82	24.2	1866.82	31.91	1866.82	12.28	1866.82	36.65	1866.82	42.42	1866.82	22.48	1866.82	11.89	1866.82	25.84	1866.82	22.69	1866.82	33.04	1866.82	37.11	1866.82	27.74	1866.82	13.38	1866.82	9.14	1866.82	21.3	1866.82	15.92	1866.82	21.21
1868.54	20.305	1868.54	17.94	1868.54	17.15	1868.54	20.92	1868.54	20.17	1868.54	10.21	1868.54	12.93	1868.54	20.25	1868.54	25.62	1868.54	23.22	1868.54	24.78	1868.54	30.87	1868.54	39.8	1868.54	39.61	1868.54	3.98	1868.54	18.03	1868.54	25.62	1868.54	16.37	1868.54	17.16	1868.54	2.29	1868.54	27.09	1868.54	10.795
1870.25	12.8	1870.25	9.95	1870.25	23.27	1870.25	25.9	1870.25	34.22	1870.25	19.22	1870.25	24.94	1870.25	29.21	1870.25	33.58	1870.25	11.02	1870.25	30.07	1870.25	32.85	1870.25	31.77	1870.25	34.53	1870.25	28.92	1870.25	8.94	1870.25	23.5	1870.25	23.37	1870.25	17.17	1870.25	27.28	1870.25	18.755	1870.25	8.375
1871.97	6.795	1871.97	24.96	1871.97	28.38	1871.97	19.88	1871.97	19.26	1871.97	16.22	1871.97	30.96	1871.97	24.16	1871.97	32.54	1871.97	35.81	1871.97	46.35	1871.97	24.83	1871.97	5.73	1871.97	30.45	1871.97	18.86	1871.97	34.85	1871.97	36.38	1871.97	12.37	1871.97	22.18	1871.97	18.27	1871.97	14.42	1871.97	23.955
1873.68	20.785	1873.68	27.97	1873.68	13.49	1873.68	17.86	1873.68	24.3	1873.68	7.22	1873.68	14.96	1873.68	16.1	1873.68	24.49	1873.68	26.6	1873.68	43.63	1873.68	25.8	1873.68	7.7	1873.68	19.36	1873.68	33.79	1873.68	17.76	1873.68	33.26	1873.68	20.36	1873.68	11.19	1873.68	17.26	1873.68	23.075	1873.68	18.025
1875.4	10.27	1875.4	7.98	1875.4	16.6	1875.4	9.83	1875.4	10.33	1875.4	18.22	1875.4	16.97	1875.4	23.04	1875.4	34.44	1875.4	45.38	1875.4	52.91	1875.4	34.77	1875.4	20.66	1875.4	28.27	1875.4	21.73	1875.4	34.67	1875.4	19.13	1875.4	17.36	1875.4	14.2	1875.4	36.24	1875.4	22.73	1875.4	19.09
1877.11	10.255	1877.11	16.99	1877.11	13.71	1877.11	9.81	1877.11	12.37	1877.11	22.22	1877.11	24.97	1877.11	15.97	1877.11	23.38	1877.11	37.16	1877.11	22.18	1877.11	16.74	1877.11	21.63	1877.11	10.17	1877.11	16.66	1877.11	7.58	1877.11	8	1877.11	0.35	1877.11	19.21	1877.11	13.23	1877.11	15.38	1877.11	12.655
1878.82	16.73	1878.82	25	1878.82	41.82	1878.82	26.78	1878.82	14.41	1878.82	23.22	1878.82	9.97	1878.82	26.9	1878.82	31.33	1878.82	37.94	1878.82	13.45	1878.82	22.7	1878.82	41.6	1878.82	10.07	1878.82	14.6	1878.82	53.49	1878.82	20.87	1878.82	6.35	1878.82	15.22	1878.82	27.21	1878.82	20.525	1878.82	16.715
1880.54	18.21	1880.54	31	1880.54	31.92	1880.54	20.75	1880.54	24.44	1880.54	6.21	1880.54	29.96	1880.54	50.82	1880.54	52.26	1880.54	34.71	1880.54	65.71	1880.54	10.67	1880.54	36.57	1880.54	34.97	1880.54	28.53	1880.54	29.4	1880.54	30.74	1880.54	23.34	1880.54	29.23	1880.54	20.19	1880.54	18.665	1880.54	20.77
1882.25	26.18	1882.25	23.01	1882.25	16.03	1882.25	25.73	1882.25	23.47	1882.25	22.2	1882.25	26.95	1882.25	14.73	1882.25	29.19	1882.25	17.48	1882.25	56.97	1882.25	20.63	1882.25	29.55	1882.25	25.86	1882.25	25.46	1882.25	15.31	1882.25	21.61	1882.25	28.34	1882.25	8.24	1882.25	13.17	1882.25	20.305	1882.25	18.32
1883.96	22.65	1883.96	22.02	1883.96	31.13	1883.96	34.69	1883.96	10.5	1883.96	33.19	1883.96	39.94	1883.96	14.63	1883.96	42.12	1883.96	8.25	1883.96	51.22	1883.96	40.59	1883.96	24.52	1883.96	35.75	1883.96	11.38	1883.96	45.22	1883.96	20.47	1883.96	21.33	1883.96	27.25	1883.96	20.15	1883.96	14.435	1883.96	15.365
1885.67	21.12	1885.67	9.03	1885.67	18.23	1885.67	17.66	1885.67	18.53	1885.67	13.19	1885.67	22.93	1885.67	25.54	1885.67	30.05	1885.67	26.01	1885.67	18.46	1885.67	21.54	1885.67	32.5	1885.67	46.64	1885.67	15.31	1885.67	20.14	1885.67	28.34	1885.67	24.33	1885.67	16.26	1885.67	22.12	1885.67	22.065	1885.67	20.905
1887.38	15.085	1887.38	20.03	1887.38	26.33	1887.38	31.63	1887.38	18.55	1887.38	5.18	1887.38	14.91	1887.38	12.43	1887.38	24.97	1887.38	19.77	1887.38	28.7	1887.38	41.49	1887.38	33.48	1887.38	32.53	1887.38	16.24	1887.38	11.05	1887.38	11.2	1887.38	18.32	1887.38	17.27	1887.38	20.1	1887.38	19.685	1887.38	16.94
1889.09	12.045	1889.09	24.04	1889.09	29.43	1889.09	7.6	1889.09	0.58	1889.09	12.16	1889.09	28.9	1889.09	44.32	1889.09	29.89	1889.09	21.53	1889.09	66.93	1889.09	13.45	1889.09	32.46	1889.09	24.41	1889.09	37.16	1889.09	27.96	1889.09	16.06	1889.09	21.32	1889.09	15.28	1889.09	24.07	1889.09	19.305	1889.09	7.975
1890.8	13.005	1890.8	24.05	1890.8	32.52	1890.8	7.56	1890.8	13.6	1890.8	29.15	1890.8	26.88	1890.8	10.2	1890.8	18.8	1890.8	31.29	1890.8	13.16	1890.8	23.39	1890.8	4.45	1890.8	35.3	1890.8	16.09	1890.8	27.88	1890.8	28.92	1890.8	22.32	1890.8	19.29	1890.8	13.04	1890.8	19.92	1890.8	21.5
1892.51	17.96	1892.51	14.05	1892.51	15.61	1892.51	12.52	1892.51	4.62	1892.51	13.14	1892.51	12.85	1892.51	19.08	1892.51	16.71	1892.51	8.04	1892.51	26.38	1892.51	32.34	1892.51	10.43	1892.51	9.18	1892.51	5.01	1892.51	23.8	1892.51	24.78	1892.51	14.31	1892.51	10.3	1892.51	24.01	1892.51	9.53	1892.51	26.525
1894.21	23.42	1894.21	12.06	1894.21	23.7	1894.21	19.48	1894.21	6.64	1894.21	14.13	1894.21	30.83	1894.21	21.95	1894.21	26.62	1894.21	35.79	1894.21	35.59	1894.21	28.28	1894.21	20.42	1894.21	32.05	1894.21	0.94	1894.21	35.72	1894.21	27.64	1894.21	10.31	1894.21	14.31	1894.21	-0.02	1894.21	11.63	1894.21	17.545
1895.92	9.37	1895.92	6.07	1895.92	13.79	1895.92	24.44	1895.92	17.66	1895.92	14.11	1895.92	29.8	1895.92	7.82	1895.92	41.52	1895.92	6.54	1895.92	38.79	1895.92	23.23	1895.92	4.41	1895.92	34.93	1895.92	20.86	1895.92	20.64	1895.92	21.49	1895.92	39.3	1895.92	10.32	1895.92	10.95	1895.92	16.73	1895.92	10.56
1897.63	9.825	1897.63	22.07	1897.63	22.88	1897.63	24.4	1897.63	15.67	1897.63	17.1	1897.63	24.78	1897.63	22.69	1897.63	29.42	1897.63	33.29	1897.63	35.99	1897.63	4.17	1897.63	13.41	1897.63	41.81	1897.63	14.78	1897.63	23.57	1897.63	24.35	1897.63	11.3	1897.63	24.33	1897.63	19.92	1897.63	9.825	1897.63	14.075
1899.33	15.775	1899.33	27.08	1899.33	25.96	1899.33	6.36	1899.33	10.68	1899.33	1.09	1899.33	13.75	1899.33	26.54	1899.33	15.32	1899.33	20.04	1899.33	43.18	1899.33	18.1	1899.33	19.4	1899.33	15.69	1899.33	19.7	1899.33	2.5	1899.33	10.21	1899.33	12.3	1899.33	9.34	1899.33	10.88	1899.33	16.415	1899.33	15.58
1901.04	11.72	1901.04	5.09	1901.04	26.04	1901.04	13.32	1901.04	21.69	1901.04	18.08	1901.04	24.72	1901.04	24.4	1901.04	43.22	1901.04	24.79	1901.04	38.37	1901.04	14.04	1901.04	2.4	1901.04	23.56	1901.04	18.62	1901.04	40.43	1901.04	25.06	1901.04	16.29	1901.04	17.35	1901.04	13.85	1901.04	20.495	1901.04	13.58
1902.74	9.17	1902.74	12.09	1902.74	10.12	1902.74	-0.73	1902.74	19.7	1902.74	6.06	1902.74	6.68	1902.74	19.25	1902.74	6.11	1902.74	24.53	1902.74	29.54	1902.74	24.97	1902.74	6.41	1902.74	37.44	1902.74	0.54	1902.74	27.36	1902.74	27.92	1902.74	19.29	1902.74	22.36	1902.74	4.81	1902.74	22.075	1902.74	17.08
1904.45	20.115	1904.45	22.1	1904.45	20.2	1904.45	16.23	1904.45	13.71	1904.45	16.05	1904.45	29.65	1904.45	17.09	1904.45	27	1904.45	16.27	1904.45	47.71	1904.45	11.9	1904.45	17.41	1904.45	53.31	1904.45	16.46	1904.45	17.3	1904.45	15.77	1904.45	27.29	1904.45	8.37	1904.45	20.77	1904.45	25.65	1904.45	17.575
1906.15	12.56	1906.15	5.11	1906.15	32.27	1906.15	2.18	1906.15	8.71	1906.15	7.04	1906.15	30.62	1906.15	-1.07	1906.15	33.88	1906.15	10.02	1906.15	25.87	1906.15	43.83	1906.15	19.42	1906.15	25.19	1906.15	21.38	1906.15	25.24	1906.15	21.62	1906.15	10.28	1906.15	10.38	1906.15	10.73	1906.15	15.715	1906.15	9.565
1907.85	15	1907.85	19.11	1907.85	22.35	1907.85	24.13	1907.85	8.71	1907.85	24.03	1907.85	23.58	1907.85	53.77	1907.85	16.77	1907.85	-0.24	1907.85	33.02	1907.85	50.76	1907.85	39.43	1907.85	36.06	1907.85	21.29	1907.85	19.18	1907.85	19.48	1907.85	18.28	1907.85	6.39	1907.85	21.69	1907.85	30.275	1907.85	22.55
1909.55	7.445	1909.55	12.12	1909.55	31.42	1909.55	29.08	1909.55	22.71	1909.55	18.01	1909.55	36.55	1909.55	19.6	1909.55	29.65	1909.55	32.5	1909.55	-0.83	1909.55	28.68	1909.55	38.44	1909.55	2.94	1909.55	7.21	1909.55	11.13	1909.55	13.33	1909.55	5.28	1909.55	14.4	1909.55	19.65	1909.55	16.335	1909.55	16.53
1911.26	22.885	1911.26	12.13	1911.26	27.48	1911.26	16.03	1911.26	17.7	1911.26	19	1911.26	18.51	1911.26	36.43	1911.26	22.53	1911.26	17.24	1911.26	31.3	1911.26	54.6	1911.26	34.45	1911.26	25.81	1911.26	26.13	1911.26	19.07	1911.26	21.19	1911.26	20.27	1911.26	25.41	1911.26	18.61	1911.26	16.885	1911.26	19.01
1912.96	13.83	1912.96	26.14	1912.96	10.55	1912.96	17.98	1912.96	16.7	1912.96	23.99	1912.96	27.47	1912.96	35.26	1912.96	34.4	1912.96	11.98	1912.96	44.43	1912.96	8.52	1912.96	31.47	1912.96	21.69	1912.96	18.04	1912.96	17.03	1912.96	25.04	1912.96	11.27	1912.96	16.42	1912.96	22.56	1912.96	22.43	1912.96	14.985
1914.66	10.27	1914.66	21.14	1914.66	23.61	1914.66	19.93	1914.66	-1.32	1914.66	9.98	1914.66	36.44	1914.66	20.08	1914.66	40.28	1914.66	22.72	1914.66	11.55	1914.66	17.44	1914.66	32.48	1914.66	24.57	1914.66	-1.05	1914.66	8.98	1914.66	19.89	1914.66	21.27	1914.66	10.43	1914.66	15.52	1914.66	13.965	1914.66	8.95
1916.36	9.71	1916.36	9.15	1916.36	19.67	1916.36	28.88	1916.36	26.67	1916.36	12.97	1916.36	15.4	1916.36	-0.1	1916.36	26.15	1916.36	35.46	1916.36	25.65	1916.36	7.36	1916.36	23.5	1916.36	5.45	1916.36	19.86	1916.36	28.93	1916.36	30.75	1916.36	9.27	1916.36	13.44	1916.36	19.47	1916.36	17.5	1916.36	18.415
1918.06	17.15	1918.06	16.16	1918.06	26.73	1918.06	31.83	1918.06	33.65	1918.06	12.96	1918.06	26.36	1918.06	26.72	1918.06	33.02	1918.06	26.2	1918.06	25.75	1918.06	13.27	1918.06	16.52	1918.06	46.33	1918.06	20.77	1918.06	15.89	1918.06	28.6	1918.06	11.26	1918.06	22.45	1918.06	13.43	1918.06	14.025	1918.06	6.88
1919.75	12.09	1919.75	19.17	1919.75	37.78	1919.75	12.78	1919.75	20.63	1919.75	13.95	1919.75	29.32	1919.75	49.53	1919.75	31.88	1919.75	41.94	1919.75	-1.15	1919.75	29.19	1919.75	8.54	1919.75	29.2	1919.75	7.68	1919.75	24.85	1919.75	25.46	1919.75	12.26	1919.75	11.46	1919.75	12.38	1919.75	5.05	1919.75	13.835
1921.45	0.03	1921.45	11.18	1921.45	7.83	1921.45	4.72	1921.45	10.61	1921.45	22.93	1921.45	28.29	1921.45	17.35	1921.45	7.75	1921.45	11.68	1921.45	31.93	1921.45	23.1	1921.45	16.56	1921.45	23.08	1921.45	4.58	1921.45	14.82	1921.45	21.32	1921.45	2.26	1921.45	23.47	1921.45	11.33	1921.45	10.06	1921.45	15.785
1923.15	9.47	1923.15	33.19	1923.15	9.88	1923.15	18.67	1923.15	10.59	1923.15	2.92	1923.15	19.25	1923.15	12.16	1923.15	26.61	1923.15	24.42	1923.15	30	1923.15	6.01	1923.15	31.59	1923.15	21.96	1923.15	17.49	1923.15	10.78	1923.15	21.17	1923.15	10.26	1923.15	21.48	1923.15	13.28	1923.15	18.07	1923.15	8.235
1924.85	9.91	1924.85	31.2	1924.85	26.93	1924.85	20.62	1924.85	25.56	1924.85	10.91	1924.85	15.21	1924.85	37.97	1924.85	29.48	1924.85	23.16	1924.85	55.06	1924.85	25.91	1924.85	16.61	1924.85	33.84	1924.85	10.39	1924.85	20.75	1924.85	18.03	1924.85	14.25	1924.85	18.49	1924.85	16.23	1924.85	16.075	1924.85	23.18
1926.54	4.855	1926.54	30.21	1926.54	34.97	1926.54	0.57	1926.54	2.53	1926.54	18.91	1926.54	18.18	1926.54	19.78	1926.54	31.34	1926.54	11.9	1926.54	64.12	1926.54	11.82	1926.54	22.63	1926.54	28.72	1926.54	15.29	1926.54	6.72	1926.54	25.89	1926.54	10.25	1926.54	25.5	1926.54	5.18	1926.54	18.07	1926.54	15.62
1928.24	2.795	1928.24	6.22	1928.24	29.01	1928.24	5.52	1928.24	13.5	1928.24	16.9	1928.24	16.14	1928.24	3.59	1928.24	16.19	1928.24	17.65	1928.24	40.17	1928.24	-0.28	1928.24	8.65	1928.24	-2.4	1928.24	24.19	1928.24	19.7	1928.24	10.75	1928.24	10.25	1928.24	22.51	1928.24	16.13	1928.24	12.56	1928.24	16.555
1929.93	10.235	1929.93	0.24	1929.93	21.05	1929.93	18.46	1929.93	15.46	1929.93	21.89	1929.93	25.11	1929.93	13.39	1929.93	15.05	1929.93	10.39	1929.93	20.2	1929.93	22.63	1929.93	24.68	1929.93	8.48	1929.93	19.09	1929.93	18.67	1929.93	18.61	1929.93	7.25	1929.93	14.52	1929.93	8.08	1929.93	7.54	1929.93	17.99
1931.63	13.175	1931.63	6.25	1931.63	23.08	1931.63	15.41	1931.63	21.43	1931.63	6.88	1931.63	37.07	1931.63	6.2	1931.63	6.91	1931.63	17.14	1931.63	39.23	1931.63	1.53	1931.63	51.7	1931.63	34.35	1931.63	13.99	1931.63	13.65	1931.63	3.47	1931.63	24.25	1931.63	17.53	1931.63	2.03	1931.63	16.515	1931.63	18.915
1933.32	8.62	1933.32	24.26	1933.32	15.11	1933.32	23.36	1933.32	10.39	1933.32	31.87	1933.32	13.04	1933.32	39.01	1933.32	28.76	1933.32	3.89	1933.32	55.25	1933.32	16.43	1933.32	16.72	1933.32	19.23	1933.32	22.89	1933.32	-1.37	1933.32	5.33	1933.32	11.25	1933.32	10.55	1933.32	20.97	1933.32	24.985	1933.32	12.84
1935.02	12.56	1935.02	32.28	1935.02	34.14	1935.02	18.31	1935.02	10.35	1935.02	24.86	1935.02	23.01	1935.02	15.82	1935.02	18.62	1935.02	8.64	1935.02	33.26	1935.02	27.32	1935.02	29.75	1935.02	21.11	1935.02	15.78	1935.02	31.61	1935.02	10.2	1935.02	18.25	1935.02	13.56	1935.02	11.92	1935.02	-0.05	1935.02	10.26
1936.71	3.005	1936.71	24.29	1936.71	30.16	1936.71	19.26	1936.71	29.31	1936.71	29.86	1936.71	1.98	1936.71	20.63	1936.71	28.47	1936.71	6.39	1936.71	46.26	1936.71	19.22	1936.71	26.77	1936.71	6.99	1936.71	11.68	1936.71	39.59	1936.71	20.06	1936.71	20.24	1936.71	41.57	1936.71	9.87	1936.71	15.905	1936.71	10.175
1938.4	18.445	1938.4	12.31	1938.4	26.18	1938.4	28.22	1938.4	25.26	1938.4	13.85	1938.4	27.95	1938.4	12.44	1938.4	14.32	1938.4	20.15	1938.4	38.26	1938.4	28.11	1938.4	53.79	1938.4	31.87	1938.4	20.57	1938.4	21.58	1938.4	33.93	1938.4	23.24	1938.4	29.58	1938.4	23.81	1938.4	17.855	1938.4	21.59
1940.09	10.39	1940.09	6.32	1940.09	24.2	1940.09	29.17	1940.09	7.22	1940.09	17.84	1940.09	24.92	1940.09	20.25	1940.09	24.17	1940.09	4.91	1940.09	53.24	1940.09	10	1940.09	49.81	1940.09	25.75	1940.09	20.46	1940.09	11.57	1940.09	21.8	1940.09	8.24	1940.09	21.59	1940.09	14.76	1940.09	3.8	1940.09	8.495
1941.78	9.83	1941.78	8.34	1941.78	-0.78	1941.78	11.12	1941.78	19.17	1941.78	10.84	1941.78	21.89	1941.78	4.06	1941.78	-0.98	1941.78	-0.33	1941.78	51.22	1941.78	10.89	1941.78	10.82	1941.78	17.63	1941.78	8.35	1941.78	1.56	1941.78	0.67	1941.78	14.24	1941.78	12.61	1941.78	5.7	1941.78	15.235	1941.78	10.4
1943.47	13.27	1943.47	19.36	1943.47	16.23	1943.47	19.07	1943.47	18.12	1943.47	12.83	1943.47	29.87	1943.47	3.87	1943.47	49.87	1943.47	31.43	1943.47	33.18	1943.47	26.78	1943.47	-2.16	1943.47	43.51	1943.47	24.24	1943.47	22.55	1943.47	8.54	1943.47	3.24	1943.47	18.62	1943.47	15.64	1943.47	24.665	1943.47	13.8
1945.16	3.215	1945.16	12.37	1945.16	19.24	1945.16	13.03	1945.16	35.07	1945.16	31.83	1945.16	19.85	1945.16	14.68	1945.16	5.72	1945.16	27.2	1945.16	37.14	1945.16	21.67	1945.16	8.86	1945.16	8.39	1945.16	7.13	1945.16	18.55	1945.16	12.41	1945.16	13.24	1945.16	28.63	1945.16	28.59	1945.16	20.09	1945.16	15.695
1946.85	14.155	1946.85	35.39	1946.85	38.24	1946.85	21.98	1946.85	24.02	1946.85	28.83	1946.85	24.82	1946.85	25.5	1946.85	4.56	1946.85	38.97	1946.85	51.09	1946.85	21.55	1946.85	40.87	1946.85	16.28	1946.85	21.01	1946.85	45.55	1946.85	27.29	1946.85	15.24	1946.85	33.64	1946.85	36.53	1946.85	13.51	1946.85	8.085
1948.54	6.6	1948.54	29.41	1948.54	41.24	1948.54	7.94	1948.54	22.97	1948.54	3.82	1948.54	15.8	1948.54	15.32	1948.54	8.41	1948.54	17.74	1948.54	52.04	1948.54	32.43	1948.54	12.88	1948.54	20.16	1948.54	9.9	1948.54	16.55	1948.54	31.17	1948.54	6.24	1948.54	15.66	1948.54	5.47	1948.54	13.425	1948.54	-0.025
1950.23	2.04	1950.23	24.43	1950.23	30.24	1950.23	1.89	1950.23	6.91	1950.23	25.82	1950.23	18.78	1950.23	8.14	1950.23	29.26	1950.23	24.52	1950.23	71.97	1950.23	-2.69	1950.23	19.89	1950.23	23.05	1950.23	25.79	1950.23	36.55	1950.23	12.05	1950.23	15.24	1950.23	20.67	1950.23	16.41	1950.23	16.335	1950.23	2.86
1951.92	20.985	1951.92	30.45	1951.92	31.24	1951.92	12.85	1951.92	24.86	1951.92	21.82	1951.92	36.76	1951.92	17.97	1951.92	42.11	1951.92	25.3	1951.92	49.89	1951.92	31.18	1951.92	53.9	1951.92	44.94	1951.92	28.67	1951.92	26.56	1951.92	26.93	1951.92	15.24	1951.92	9.68	1951.92	15.36	1951.92	21.24	1951.92	18.74
1953.61	17.425	1953.61	14.47	1953.61	20.23	1953.61	12.81	1953.61	12.8	1953.61	1.81	1953.61	30.74	1953.61	16.8	1953.61	25.96	1953.61	25.08	1953.61	37.81	1953.61	16.05	1953.61	17.91	1953.61	29.83	1953.61	10.55	1953.61	18.57	1953.61	21.81	1953.61	26.24	1953.61	21.7	1953.61	27.3	1953.61	17.14	1953.61	22.115
1955.29	10.87	1955.29	34.49	1955.29	16.22	1955.29	19.76	1955.29	22.75	1955.29	7.81	1955.29	19.72	1955.29	16.63	1955.29	26.8	1955.29	26.87	1955.29	15.72	1955.29	19.92	1955.29	26.91	1955.29	44.72	1955.29	19.43	1955.29	24.58	1955.29	19.69	1955.29	9.24	1955.29	31.71	1955.29	19.24	1955.29	15.035	1955.29	-0.01
1956.98	12.81	1956.98	38.51	1956.98	36.21	1956.98	24.72	1956.98	11.69	1956.98	14.81	1956.98	33.7	1956.98	12.46	1956.98	0.65	1956.98	20.66	1956.98	57.62	1956.98	46.79	1956.98	42.92	1956.98	35.61	1956.98	30.31	1956.98	40.59	1956.98	20.58	1956.98	21.24	1956.98	32.73	1956.98	20.18	1956.98	12.925	1956.98	8.855
1958.66	16.255	1958.66	44.54	1958.66	27.19	1958.66	30.68	1958.66	22.63	1958.66	23.81	1958.66	32.68	1958.66	24.3	1958.66	32.5	1958.66	1.46	1958.66	19.51	1958.66	35.66	1958.66	21.92	1958.66	32.51	1958.66	28.19	1958.66	26.61	1958.66	10.47	1958.66	9.24	1958.66	15.74	1958.66	21.12	1958.66	17.815	1958.66	15.725
1960.35	7.195	1960.35	21.56	1960.35	11.17	1960.35	13.65	1960.35	11.57	1960.35	23.81	1960.35	17.66	1960.35	13.15	1960.35	32.36	1960.35	34.26	1960.35	49.4	1960.35	30.52	1960.35	40.93	1960.35	19.41	1960.35	30.07	1960.35	20.62	1960.35	32.36	1960.35	22.24	1960.35	14.76	1960.35	16.06	1960.35	5.7	1960.35	7.585
1962.03	14.14	1962.03	12.58	1962.03	22.15	1962.03	23.61	1962.03	27.52	1962.03	7.81	1962.03	13.65	1962.03	17	1962.03	29.21	1962.03	17.07	1962.03	41.27	1962.03	32.38	1962.03	43.93	1962.03	19.31	1962.03	15.95	1962.03	29.64	1962.03	23.25	1962.03	17.24	1962.03	25.77	1962.03	12	1962.03	24.58	1962.03	17.445
1963.72	20.08	1963.72	26.61	1963.72	21.13	1963.72	12.57	1963.72	18.46	1963.72	24.81	1963.72	30.63	1963.72	15.85	1963.72	28.06	1963.72	26.89	1963.72	55.14	1963.72	16.24	1963.72	24.93	1963.72	27.22	1963.72	33.83	1963.72	29.66	1963.72	20.15	1963.72	22.24	1963.72	14.79	1963.72	23.94	1963.72	19.96	1963.72	8.805
1965.4	11.025	1965.4	14.63	1965.4	30.1	1965.4	16.54	1965.4	22.4	1965.4	22.81	1965.4	23.61	1965.4	20.71	1965.4	21.92	1965.4	-0.3	1965.4	35	1965.4	46.1	1965.4	8.93	1965.4	26.13	1965.4	15.7	1965.4	27.68	1965.4	19.04	1965.4	20.25	1965.4	13.8	1965.4	7.88	1965.4	17.83	1965.4	5.66
1967.08	17.465	1967.08	22.66	1967.08	21.08	1967.08	21.5	1967.08	29.34	1967.08	-3.19	1967.08	9.59	1967.08	4.57	1967.08	28.78	1967.08	11.53	1967.08	38.85	1967.08	25.96	1967.08	24.93	1967.08	2.04	1967.08	11.58	1967.08	43.71	1967.08	16.94	1967.08	18.25	1967.08	25.82	1967.08	13.82	1967.08	21.205	1967.08	14.015
1968.76	13.405	1968.76	14.68	1968.76	26.04	1968.76	9.47	1968.76	21.28	1968.76	23.8	1968.76	22.57	1968.76	37.44	1968.76	31.64	1968.76	44.35	1968.76	30.69	1968.76	33.82	1968.76	27.93	1968.76	17.95	1968.76	21.45	1968.76	19.73	1968.76	24.84	1968.76	24.25	1968.76	20.84	1968.76	35.77	1968.76	6.075	1968.76	15.865
1970.44	8.85	1970.44	21.71	1970.44	30.01	1970.44	17.44	1970.44	19.22	1970.44	10.8	1970.44	18.55	1970.44	16.32	1970.44	26.5	1970.44	33.19	1970.44	39.53	1970.44	21.67	1970.44	39.93	1970.44	23.87	1970.44	11.33	1970.44	55.76	1970.44	5.74	1970.44	27.25	1970.44	25.85	1970.44	19.71	1970.44	10.94	1970.44	12.715
1972.12	3.29	1972.12	18.73	1972.12	19.98	1972.12	19.41	1972.12	17.16	1972.12	20.79	1972.12	12.54	1972.12	7.2	1972.12	36.36	1972.12	45.03	1972.12	46.36	1972.12	18.53	1972.12	26.92	1972.12	55.79	1972.12	10.2	1972.12	14.79	1972.12	13.65	1972.12	11.25	1972.12	24.87	1972.12	9.65	1972.12	15.805	1972.12	10.06
1973.8	16.23	1973.8	25.76	1973.8	28.94	1973.8	16.38	1973.8	13.11	1973.8	6.79	1973.8	35.52	1973.8	27.09	1973.8	19.23	1973.8	17.87	1973.8	61.18	1973.8	48.39	1973.8	18.92	1973.8	24.72	1973.8	8.07	1973.8	23.82	1973.8	20.55	1973.8	14.25	1973.8	20.89	1973.8	19.59	1973.8	20.67	1973.8	16.405
1975.48	23.67	1975.48	21.79	1975.48	26.9	1975.48	23.35	1975.48	14.05	1975.48	18.79	1975.48	43.5	1975.48	9.98	1975.48	36.1	1975.48	26.72	1975.48	-3.01	1975.48	30.24	1975.48	10.92	1975.48	38.65	1975.48	32.94	1975.48	11.85	1975.48	20.46	1975.48	20.26	1975.48	11.91	1975.48	3.53	1975.48	15.53	1975.48	16.25
1977.16	11.615	1977.16	21.82	1977.16	19.86	1977.16	13.32	1977.16	24.99	1977.16	13.78	1977.16	34.48	1977.16	28.88	1977.16	28.97	1977.16	8.58	1977.16	35.79	1977.16	12.1	1977.16	22.91	1977.16	27.58	1977.16	12.82	1977.16	20.88	1977.16	21.37	1977.16	28.26	1977.16	24.93	1977.16	9.47	1977.16	11.89	1977.16	12.095
1978.84	7.555	1978.84	16.85	1978.84	34.81	1978.84	8.3	1978.84	29.93	1978.84	15.78	1978.84	9.46	1978.84	3.79	1978.84	28.84	1978.84	9.44	1978.84	35.59	1978.84	49.95	1978.84	10.91	1978.84	20.51	1978.84	3.69	1978.84	3.92	1978.84	9.28	1978.84	9.26	1978.84	8.94	1978.84	12.41	1978.84	10.75	1978.84	9.94
1980.52	5.495	1980.52	18.88	1980.52	30.77	1980.52	17.27	1980.52	20.88	1980.52	11.77	1980.52	37.43	1980.52	17.71	1980.52	30.72	1980.52	31.31	1980.52	62.38	1980.52	25.81	1980.52	33.9	1980.52	9.45	1980.52	20.55	1980.52	22.95	1980.52	26.19	1980.52	13.26	1980.52	16.96	1980.52	10.35	1980.52	18.61	1980.52	14.78
1982.2	20.435	1982.2	32.91	1982.2	33.72	1982.2	24.25	1982.2	22.82	1982.2	20.77	1982.2	15.41	1982.2	19.63	1982.2	34.59	1982.2	21.18	1982.2	30.16	1982.2	44.67	1982.2	51.9	1982.2	22.39	1982.2	-1.58	1982.2	43.99	1982.2	20.11	1982.2	18.27	1982.2	20.98	1982.2	12.29	1982.2	10.97	1982.2	15.12
1983.87	13.875	1983.87	25.94	1983.87	29.67	1983.87	28.23	1983.87	32.77	1983.87	22.76	1983.87	22.39	1983.87	26.57	1983.87	57.48	1983.87	20.06	1983.87	49.94	1983.87	15.53	1983.87	38.89	1983.87	43.33	1983.87	26.29	1983.87	20.02	1983.87	41.02	1983.87	27.27	1983.87	26	1983.87	23.24	1983.87	20.825	1983.87	18.465
1985.55	7.815	1985.55	22.97	1985.55	9.62	1985.55	18.21	1985.55	31.71	1985.55	8.76	1985.55	43.36	1985.55	38.51	1985.55	31.36	1985.55	23.94	1985.55	56.71	1985.55	38.39	1985.55	56.89	1985.55	32.28	1985.55	10.16	1985.55	23.06	1985.55	24.94	1985.55	12.27	1985.55	23.02	1985.55	26.18	1985.55	18.685	1985.55	16.805
1987.22	15.255	1987.22	24	1987.22	27.57	1987.22	17.19	1987.22	20.66	1987.22	18.76	1987.22	29.34	1987.22	17.46	1987.22	21.25	1987.22	41.83	1987.22	31.48	1987.22	27.25	1987.22	36.88	1987.22	15.23	1987.22	31.03	1987.22	46.1	1987.22	2.86	1987.22	31.28	1987.22	16.05	1987.22	35.12	1987.22	13.04	1987.22	15.645
1988.9	10.69	1988.9	32.03	1988.9	29.51	1988.9	12.18	1988.9	16.61	1988.9	18.76	1988.9	19.31	1988.9	33.42	1988.9	46.14	1988.9	55.73	1988.9	50.24	1988.9	22.11	1988.9	28.87	1988.9	24.18	1988.9	49.89	1988.9	26.14	1988.9	16.79	1988.9	18.28	1988.9	21.07	1988.9	5.06	1988.9	15.4	1988.9	9.99
1990.57	13.13	1990.57	24.06	1990.57	36.46	1990.57	7.16	1990.57	6.56	1990.57	27.76	1990.57	14.28	1990.57	17.39	1990.57	12.03	1990.57	35.63	1990.57	37.99	1990.57	22.97	1990.57	39.87	1990.57	25.13	1990.57	18.76	1990.57	26.18	1990.57	8.71	1990.57	14.28	1990.57	19.09	1990.57	13.01	1990.57	23.255	1990.57	17.33
1992.25	14.57	1992.25	16.1	1992.25	31.4	1992.25	14.15	1992.25	6.51	1992.25	8.76	1992.25	49.25	1992.25	23.36	1992.25	35.93	1992.25	27.54	1992.25	33.74	1992.25	39.84	1992.25	20.86	1992.25	53.09	1992.25	26.63	1992.25	42.23	1992.25	15.64	1992.25	8.29	1992.25	0.11	1992.25	14.95	1992.25	7.115	1992.25	7.175
1993.92	8.005	1993.92	18.13	1993.92	59.34	1993.92	21.14	1993.92	22.47	1993.92	38.77	1993.92	41.22	1993.92	43.35	1993.92	34.83	1993.92	3.46	1993.92	35.49	1993.92	48.7	1993.92	74.86	1993.92	46.05	1993.92	22.5	1993.92	45.27	1993.92	30.57	1993.92	29.29	1993.92	23.13	1993.92	24.89	1993.92	10.475	1993.92	22.015
1995.59	11.445	1995.59	10.16	1995.59	12.28	1995.59	20.13	1995.59	19.42	1995.59	23.77	1995.59	36.19	1995.59	18.35	1995.59	19.74	1995.59	26.38	1995.59	47.23	1995.59	7.57	1995.59	12.85	1995.59	21.01	1995.59	38.36	1995.59	24.31	1995.59	7.5	1995.59	8.3	1995.59	15.16	1995.59	9.84	1995.59	8.335	1995.59	12.36
1997.26	5.88	1997.26	35.2	1997.26	24.22	1997.26	14.12	1997.26	30.38	1997.26	7.78	1997.26	25.15	1997.26	21.35	1997.26	25.65	1997.26	20.31	1997.26	33.97	1997.26	20.44	1997.26	46.85	1997.26	46.97	1997.26	44.23	1997.26	27.35	1997.26	24.43	1997.26	25.3	1997.26	25.18	1997.26	15.78	1997.26	7.7	1997.26	7.71
1998.93	14.82	1998.93	42.23	1998.93	21.16	1998.93	28.12	1998.93	27.33	1998.93	35.79	1998.93	30.12	1998.93	12.37	1998.93	37.56	1998.93	24.25	1998.93	26.71	1998.93	33.32	1998.93	30.84	1998.93	37.94	1998.93	20.11	1998.93	39.4	1998.93	18.36	1998.93	26.3	1998.93	29.2	1998.93	12.73	1998.93	25.56	1998.93	10.055
2000.6	8.255	2000.6	12.27	2000.6	19.1	2000.6	34.11	2000.6	14.29	2000.6	9.8	2000.6	-1.92	2000.6	2.4	2000.6	33.48	2000.6	20.19	2000.6	55.44	2000.6	17.2	2000.6	11.84	2000.6	37.91	2000.6	11.98	2000.6	12.44	2000.6	22.3	2000.6	10.31	2000.6	10.23	2000.6	3.68	2000.6	11.43	2000.6	16.905

## Sheet: Supplementary Figure 8
Supplementary Figure 8a							Supplementary Figure 8b							Supplementary Figure 8c
	H2	He	CH4	N2	CO2			H2	He	CH4	N2	CO2			H2	He	CH4	N2	CO2
Pressure drop (x)	Permeance (y)	Permeance (y)	Permeance (y)	Permeance (y)	Permeance (y)		Pressure drop (x)	Permeance (y)	Permeance (y)	Permeance (y)	Permeance (y)	Permeance (y)		Pressure drop (x)	Permeance (y)	Permeance (y)	Permeance (y)	Permeance (y)	Permeance (y)
1	729171	501553	280555	213586	175420		1	720873	479742	264755	199802	165472		1	690328	487054	270683	198957	163131
1.2	730231	502972	282126	214182	175821		1.2	720821	480704	265655	200094	165580		1.2	689993	488939	270479	199227	163196
1.4	731039	504497	281484	214886	177315		1.4	720696	481754	266947	201511	165936		1.4	689671	486896	270291	199421	163382
1.6	731746	506860	280880	213830	176241		1.6	720541	482921	266820	201232	166204		1.6	689439	487110	270138	199607	163440
1.8	732402	506530	279760	214344	177356		1.8	720309	483883	265817	200401	167170		1.8	689207	486988	270001	199607	163558
2	733109	506104	281888	214984	176428		2	720117	484904	266446	201362	166220		2	689000	486208	269797	199672	163196
2.2	733867	506583	280791	213290	177471		2.2	719928	485978	266192	201321	167511		2.2	688794	485984	269615	199193	163374
2.4	734466	506115	282451	213613	175469		2.4	719775	486920	266251	202614	165689		2.4	688652	486609	269410	199065	163034
2.6	735064	504794	279905	213936	176075		2.6	719633	487674	266476	200982	166522		2.6	688459	487164	269069	198682	162346
2.8	735415	505333	281623	212146	176432		2.8	719503	488374	266483	201604	164822		2.8	688304	486431	268865	199258	163080
3	735803	506234	281270	212437	176677		3	719409	489220	266359	202142	165299		3	688177	488679	268660	199693	162438
Inset of Supplementary Figure 8a							Inset of Supplementary Figure 8b							Inset of Supplementary Figure 8c
	H2	He	CH4	N2	CO2			H2	He	CH4	N2	CO2			H2	He	CH4	N2	CO2
[truncated: 31 more rows]

## Sheet: Supplementary Figure 9
Supplementary Figure 9
Ag foil		Ag powder		Ag HF		electrooxidized Ag HF		activated Ag HF		postreaction activated Ag HF
2-theta (x)	Intensity (y)	2-theta (x)	Intensity (y)	2-theta (x)	Intensity (y)	2-theta (x)	Intensity (y)	2-theta (x)	Intensity (y)	2-theta (x)	Intensity (y)
29.996	-32.8355	29.996	1161.91	29.996	2179.26	29.996	3648.07	29.996	5060.67	29.996	6550.26
[truncated: 2,001 more rows]

## Sheet: Supplementary Figure 10
Supplementary Figure 10
[truncated: 204 more rows]

[truncated: 11 more sheets: Supplementary Figure 12, Supplementary Figure 13, Supplementary Figure 14, Supplementary Figure 15, Supplementary Figure 16, Supplementary Figure 17, Supplementary Figure 19, Supplementary Figure 20, Supplementary Figure 21, Supplementary Figure 22, Supplementary Figure 23]
