# Supplementary material for: Hierarchical micro/nanostructured silver hollow fiber boosts electroreduction of carbon dioxide
Source: Nat Commun. 2022 Jun 2;13:3080. doi: 10.1038/s41467-022-30733-6 (PMC9163090; doi:10.1038/s41467-022-30733-6)
Supplement: Supplementary file 2 — Source Data [file 41467_2022_30733_MOESM2_ESM.zip › Source Data-Manuscript Fig2.xlsx]

## Sheet: Figure 2
Figure 2f							Figure 2g									Figure 2h
	H2	He	CH4	N2	CO2		Ag power		Ag HF		electrooxidized Ag HF		activated Ag HF				Ag power	Ag HF	electrooxidized Ag HF	activated Ag HF
Pressure drop (x)	Permeance (y)	Permeance (y)	Permeance (y)	Permeance (y)	Permeance (y)		2-theta (x)	Intensity (y)	2-theta (x)	Intensity (y)	2-theta (x)	Intensity (y)	2-theta (x)	Intensity (y)		Binding energy (x)	Intensity (y)	Intensity (y)	Intensity (y)	Intensity (y)
1	720873	479742	264755	199802	165472		30.016	1161.97	30.016	2277.54	30.016	3647.96	30.016	5060.77		380.08	154735	298420	441727	589569
1.2	720821	480704	265655	200094	165580		30.036	1162.02	30.036	2276.31	30.036	3647.74	30.036	5060.88		379.98	154735	298420	441727	589569
1.4	720696	481754	266947	201511	165936		30.056	1162.07	30.056	2274.92	30.056	3647.45	30.056	5060.95		379.88	154735	298420	441727	589569
1.6	720541	482921	266820	201232	166204		30.076	1162.17	30.076	2275.2	30.076	3647.09	30.076	5061.12		379.78	154735	298420	441727	589569
1.8	720309	483883	265817	200401	167170		30.096	1162.31	30.096	2275.81	30.096	3646.69	30.096	5061.42		379.68	154735	298420	441727	589569
2	720117	484904	266446	201362	166220		30.116	1162.54	30.116	2276.59	30.116	3646.28	30.116	5061.86		379.58	154735	298420	441727	589569
2.2	719928	485978	266192	201321	167511		30.136	1162.86	30.136	2276.86	30.136	3645.86	30.136	5062.46		379.48	154735	298420	441727	589569
2.4	719775	486920	266251	202614	165689		30.156	1163.29	30.156	2276.47	30.156	3645.46	30.156	5063.2		379.38	154735	298420	441727	589569
2.6	719633	487674	266476	200982	166522		30.176	1163.83	30.176	2276.92	30.176	3645.08	30.176	5064.07		379.28	154735	298420	441727	589569
2.8	719503	488374	266483	201604	164822		30.196	1164.45	30.196	2279.19	30.196	3644.73	30.196	5064.7		379.18	154735	298420	441727	589569
3	719409	489220	266359	202142	165299		30.216	1165.09	30.216	2281.97	30.216	3644.43	30.216	5064.75		379.08	154735	298420	441727	589569
							30.236	1165.68	30.236	2283.25	30.236	3644.18	30.236	5063.99		378.98	154735	298420	441727	589569
							30.256	1166.16	30.256	2281.49	30.256	3643.98	30.256	5062.69		378.88	154735	298420	441727	589569
							30.276	1166.52	30.276	2279.82	30.276	3643.85	30.276	5061.51		378.78	154735	298420	441727	589569
Inset of Figure 2f							30.296	1166.74	30.296	2279.53	30.296	3643.8	30.296	5061.04		378.68	154735	298420	441727	589569
	H2	He	CH4	N2	CO2		30.316	1166.86	30.316	2280.32	30.316	3643.81	30.316	5061.56		378.58	154734	298425	441733	589571
1/（M）^1/2 (x)	Permeance at 1.0 bar (y)	Permeance at 1.0 bar (y)	Permeance at 1.0 bar (y)	Permeance at 1.0 bar (y)	Permeance at 1.0 bar (y)		30.336	1166.9	30.336	2280.73	30.336	3643.89	30.336	5062.54		378.48	154733	298429	441739	589573
0.70711	720873						30.356	1166.88	30.356	2280.14	30.356	3644.04	30.356	5063.38		378.38	154731	298433	441744	589576
0.5		479742					30.376	1166.8	30.376	2280.05	30.376	3644.25	30.376	5063.47		378.28	154729	298435	441749	589580
0.25			264755				30.396	1166.65	30.396	2279.79	30.396	3644.5	30.396	5063.07		378.18	154726	298437	441753	589585
0.18898				199802			30.416	1166.42	30.416	2279.49	30.416	3644.76	30.416	5062.53		378.08	154723	298438	441757	589593
0.15076					165472		30.436	1166.11	30.436	2278.16	30.436	3645.02	30.436	5062.39		377.98	154719	298440	441761	589602
							30.456	1165.74	30.456	2278.14	30.456	3645.25	30.456	5062.63		377.88	154714	298441	441764	589613
							30.476	1165.33	30.476	2279.26	30.476	3645.43	30.476	5063.14		377.78	154710	298444	441766	589627
							30.496	1164.88	30.496	2279.88	30.496	3645.54	30.496	5063.67		377.68	154706	298449	441767	589645
The fitting line (inset of Figure 2f)							30.516	1164.42	30.516	2279.15	30.516	3645.56	30.516	5064.01		377.58	154702	298457	441768	589666
1/（M）^1/2 (x)	Permeance (y)						30.536	1163.95	30.536	2277.9	30.536	3645.48	30.536	5064.04		377.48	154699	298469	441770	589693
0.11112	122796						30.556	1163.5	30.556	2277.78	30.556	3645.3	30.556	5063.72		377.38	154698	298486	441772	589726
0.12512	136455						30.576	1163.11	30.576	2277.98	30.576	3645.02	30.576	5063.33		377.28	154699	298509	441777	589766
0.13026	141517						30.596	1162.85	30.596	2279	30.596	3644.63	30.596	5063.11		377.18	154702	298538	441785	589815
0.15324	163939						30.616	1162.76	30.616	2281.19	30.616	3644.16	30.616	5063.03		377.08	154708	298576	441797	589873
0.1654	175872						30.636	1162.88	30.636	2282.71	30.636	3643.61	30.636	5062.92		376.98	154718	298623	441814	589942
0.20053	210226						30.656	1163.21	30.656	2282.23	30.656	3643	30.656	5062.59		376.88	154733	298682	441836	590024
0.23567	244581						30.676	1163.7	30.676	2280.42	30.676	3642.33	30.676	5062.26		376.78	154756	298754	441866	590121
0.27081	278936						30.696	1164.3	30.696	2279.1	30.696	3641.63	30.696	5061.88		376.68	154787	298843	441903	590236
0.30595	313291						30.716	1164.93	30.716	2279.13	30.716	3640.9	30.716	5061.61		376.58	154831	298952	441950	590372
0.34109	347646						30.736	1165.48	30.736	2280.15	30.736	3640.16	30.736	5061.3		376.48	154891	299085	442008	590533
0.37622	382001						30.756	1165.9	30.756	2281.17	30.756	3639.43	30.756	5061.24		376.38	154971	299248	442079	590723
0.41136	416356						30.776	1166.1	30.776	2281.35	30.776	3638.72	30.776	5061.34		376.28	155080	299448	442167	590949
0.4465	450710						30.796	1166.06	30.796	2280.21	30.796	3638.05	30.796	5061.57		376.18	155224	299693	442274	591218
0.48164	485065						30.816	1165.79	30.816	2279.27	30.816	3637.44	30.816	5061.5		376.08	155417	299994	442406	591539
0.51678	519420						30.836	1165.38	30.836	2279.13	30.836	3636.92	30.836	5061.19		375.98	155672	300365	442567	591925
0.55191	553775						30.856	1164.94	30.856	2280.03	30.856	3636.5	30.856	5060.71		375.88	156008	300822	442765	592392
0.58705	588130						30.876	1164.62	30.876	2281.64	30.876	3636.2	30.876	5060.41		375.78	156450	301390	443007	592960
0.62219	622485						30.896	1164.54	30.896	2282.37	30.896	3636.04	30.896	5060.29		375.68	157032	302096	443304	593660
0.65733	656840						30.916	1164.76	30.916	2281.47	30.916	3636.04	30.916	5060.42		375.58	157797	302983	443671	594528
0.69247	691194						30.936	1165.23	30.936	2278.75	30.936	3636.22	30.936	5060.8		375.48	158806	304102	444123	595620
0.7276	725549						30.956	1165.82	30.956	2275.85	30.956	3636.57	30.956	5061.35		375.38	160142	305528	444684	597011
0.73274	730557						30.976	1166.35	30.976	2274.45	30.976	3637.11	30.976	5061.83		375.28	161920	307364	445383	598810
0.75274	750153						30.996	1166.64	30.996	2274.56	30.996	3637.83	30.996	5061.92		375.18	164307	309755	446259	601174
							31.016	1166.56	31.016	2277.33	31.016	3638.72	31.016	5061.72		375.08	167538	312914	447365	604329
							31.036	1166.08	31.036	2279.6	31.036	3639.78	31.036	5061.49		374.98	171952	317148	448775	608604
							31.056	1165.24	31.056	2281.37	31.056	3640.97	31.056	5061.52		374.88	178021	322901	450589	614463
							31.076	1164.19	31.076	2279.97	31.076	3642.28	31.076	5061.69		374.78	186365	330799	452954	622528
							31.096	1163.09	31.096	2278.41	31.096	3643.67	31.096	5061.86		374.68	197652	341630	456076	633508
							31.116	1162.09	31.116	2276.51	31.116	3645.12	31.116	5062.08		374.58	212208	356051	460261	647858
							31.136	1161.27	31.136	2275.45	31.136	3646.59	31.136	5062.57		374.48	228958	373554	465948	664777
							31.156	1160.69	31.156	2274.89	31.156	3648.05	31.156	5063.38		374.38	243910	390322	473756	680504
							31.176	1160.34	31.176	2275.83	31.176	3649.47	31.176	5064.18		374.28	251085	398515	484461	688667
							31.196	1160.17	31.196	2278.26	31.196	3650.82	31.196	5064.51		374.18	249940	392484	498717	688030
							31.216	1160.14	31.216	2280.7	31.216	3652.06	31.216	5064.09		374.08	238769	376048	516018	676088
							31.236	1160.2	31.236	2282.14	31.236	3653.17	31.236	5063.17		373.98	222014	357484	532594	658048
							31.256	1160.34	31.256	2284.24	31.256	3654.12	31.256	5062.33		373.88	205516	341660	540693	640914
							31.276	1160.54	31.276	2287.01	31.276	3654.9	31.276	5062.05		373.78	191900	329616	534731	627312
							31.296	1160.8	31.296	2288.95	31.296	3655.49	31.296	5062.34		373.68	181487	320804	518484	617218
							31.316	1161.14	31.316	2287.22	31.316	3655.88	31.316	5062.86		373.58	173748	314394	500133	609857
							31.336	1161.56	31.336	2282.99	31.336	3656.06	31.336	5063.2		373.48	168032	309694	484491	604469
							31.356	1162.09	31.356	2279.93	31.356	3656.03	31.356	5063.29		373.38	163798	306203	472586	600475
							31.376	1162.75	31.376	2278.37	31.376	3655.8	31.376	5063.1		373.28	160638	303572	463875	597467
							31.396	1163.52	31.396	2278.64	31.396	3655.4	31.396	5062.73		373.18	158264	301561	457539	595167
							31.416	1164.39	31.416	2277.74	31.416	3654.85	31.416	5062.25		373.08	156467	300006	452893	593380
							31.436	1165.31	31.436	2277.35	31.436	3654.18	31.436	5061.91		372.98	155100	298789	449442	591974
							31.456	1166.21	31.456	2276.12	31.456	3653.43	31.456	5061.89		372.88	154056	297828	446841	590854
							31.476	1166.98	31.476	2275.72	31.476	3652.67	31.476	5062.2		372.78	153257	297063	444854	589952
							31.496	1167.57	31.496	2274.82	31.496	3651.94	31.496	5062.72		372.68	152644	296451	443316	589218
							31.516	1167.89	31.516	2275.09	31.516	3651.29	31.516	5063.23		372.58	152174	295958	442113	588618
							31.536	1167.95	31.536	2276.02	31.536	3650.79	31.536	5063.67		372.48	151814	295560	441163	588123
							31.556	1167.74	31.556	2277.9	31.556	3650.48	31.556	5063.73		372.38	151538	295237	440407	587713
							31.576	1167.32	31.576	2279.56	31.576	3650.41	31.576	5063.35		372.28	151328	294974	439802	587372
							31.596	1166.74	31.596	2280.49	31.596	3650.6	31.596	5062.48		372.18	151169	294759	439315	587088
							31.616	1166.09	31.616	2280.56	31.616	3651.09	31.616	5061.72		372.08	151049	294584	438921	586853
							31.636	1165.43	31.636	2279.29	31.636	3651.88	31.636	5061.44		371.98	150959	294442	438602	586657
							31.656	1164.82	31.656	2277.86	31.656	3653	31.656	5061.81		371.88	150894	294326	438342	586497
							31.676	1164.29	31.676	2276.42	31.676	3654.42	31.676	5062.35		371.78	150849	294234	438130	586367
							31.696	1163.86	31.696	2276.32	31.696	3656.16	31.696	5062.7		371.68	150820	294163	437957	586265
							31.716	1163.5	31.716	2275.71	31.716	3658.2	31.716	5062.61		371.58	150805	294111	437816	586187
							31.736	1163.2	31.736	2276.94	31.736	3660.52	31.736	5062.28		371.48	150803	294076	437702	586133
							31.756	1162.93	31.756	2277.84	31.756	3663.11	31.756	5061.91		371.38	150814	294059	437611	586101
							31.776	1162.7	31.776	2279.4	31.776	3665.96	31.776	5061.82		371.28	150839	294058	437540	586091
							31.796	1162.56	31.796	2278.46	31.796	3669.07	31.796	5061.93		371.18	150877	294073	437489	586102
							31.816	1162.55	31.816	2277.34	31.816	3672.42	31.816	5062.01		371.08	150931	294105	437455	586136
							31.836	1162.73	31.836	2276.16	31.836	3676.02	31.836	5061.75		370.98	151002	294155	437437	586193
							31.856	1163.08	31.856	2276.56	31.856	3679.86	31.856	5061.37		370.88	151093	294224	437436	586275
							31.876	1163.55	31.876	2277.74	31.876	3683.96	31.876	5061.17		370.78	151206	294315	437451	586383
							31.896	1164.02	31.896	2279.22	31.896	3688.35	31.896	5061.44		370.68	151347	294431	437483	586522
							31.916	1164.39	31.916	2279.2	31.916	3693.04	31.916	5061.83		370.58	151521	294578	437532	586694
							31.936	1164.59	31.936	2278.34	31.936	3698.08	31.936	5062.19		370.48	151735	294760	437600	586904
							31.956	1164.66	31.956	2277.15	31.956	3703.52	31.956	5062.18		370.38	151996	294986	437690	587160
							31.976	1164.69	31.976	2276.79	31.976	3709.42	31.976	5062.08		370.28	152315	295265	437806	587469
							31.996	1164.81	31.996	2276.6	31.996	3715.87	31.996	5061.93		370.18	152705	295610	437950	587840
							32.016	1165.08	32.016	2275.91	32.016	3722.96	32.016	5062.05		370.08	153183	296034	438131	588289
							32.036	1165.48	32.036	2275.71	32.036	3730.79	32.036	5062.17		369.98	153769	296559	438354	588831
							32.056	1165.86	32.056	2276.02	32.056	3739.49	32.056	5062.19		369.88	154488	297209	438630	589488
							32.076	1166.04	32.076	2277.01	32.076	3749.2	32.076	5061.88		369.78	155375	298016	438970	590292
							32.096	1165.87	32.096	2277.88	32.096	3760.09	32.096	5061.46		369.68	156472	299023	439390	591282
							32.116	1165.34	32.116	2278.8	32.116	3772.33	32.116	5060.98		369.58	157838	300287	439909	592514
							32.136	1164.56	32.136	2280.77	32.136	3786.12	32.136	5060.64		369.48	159549	301884	440551	594062
							32.156	1163.75	32.156	2281.61	32.156	3801.67	32.156	5060.5		369.38	161709	303920	441349	596036
							32.176	1163.15	32.176	2280.95	32.176	3819.21	32.176	5060.74		369.28	164463	306542	442345	598587
							32.196	1162.95	32.196	2278.3	32.196	3838.97	32.196	5061.2		369.18	168010	309960	443594	601938
							32.216	1163.2	32.216	2276.47	32.216	3861.21	32.216	5061.76		369.08	172633	314474	445173	606410
							32.236	1163.83	32.236	2277.15	32.236	3886.15	32.236	5062.18		368.98	178735	320523	447186	612466
							32.256	1164.66	32.256	2278.33	32.256	3914	32.256	5062.43		368.88	186882	328744	449778	620765
							32.276	1165.5	32.276	2279.34	32.276	3944.96	32.276	5062.3		368.78	197848	340032	453156	632192
							32.296	1166.17	32.296	2277.35	32.296	3979.12	32.296	5061.87		368.68	212583	355518	457618	647772
							32.316	1166.56	32.316	2276.36	32.316	4016.54	32.316	5061.41		368.58	231912	376176	463598	668210
							32.336	1166.65	32.336	2275.7	32.336	4057.14	32.336	5061.19		368.48	255494	401356	471724	692519
							32.356	1166.48	32.356	2276.88	32.356	4100.74	32.356	5061.26		368.38	279623	425734	482882	715572
							32.376	1166.13	32.376	2277.56	32.376	4147.01	32.376	5061.38		368.28	295630	438082	498190	728181
							32.396	1165.71	32.396	2278.73	32.396	4195.47	32.396	5061.45		368.18	294522	429946	518611	728003
							32.416	1165.31	32.416	2279.41	32.416	4245.51	32.416	5061.29		368.08	276624	406457	543502	711648
							32.436	1165.03	32.436	2279.59	32.436	4296.33	32.436	5060.96		367.98	251284	379586	567599	685758
							32.456	1164.92	32.456	2278.26	32.456	4347.06	32.456	5060.47		367.88	227002	356562	579805	660766
							32.476	1165.03	32.476	2277.11	32.476	4396.68	32.476	5060.09		367.78	207234	339000	571763	640792
							32.496	1165.38	32.496	2276.12	32.496	4444.15	32.496	5059.8		367.68	192194	326137	548544	625936
							32.516	1165.91	32.516	2276.96	32.516	4488.36	32.516	5059.68		367.58	180999	316778	521982	615097
							32.536	1166.57	32.536	2277.14	32.536	4528.27	32.536	5059.57		367.48	172674	309915	499222	607165
							32.556	1167.25	32.556	2277.31	32.556	4562.87	32.556	5059.69		367.38	166433	304816	481862	601288
							32.576	1167.84	32.576	2275.99	32.576	4591.3	32.576	5060		367.28	161698	300972	469146	596865
							32.596	1168.26	32.596	2275.67	32.596	4612.83	32.596	5060.49		367.18	158061	298033	459895	593482
							32.616	1168.48	32.616	2275.51	32.616	4626.91	32.616	5060.87		367.08	155233	295757	453112	590856
							32.636	1168.51	32.636	2276.52	32.636	4633.2	32.636	5061.02		366.98	153011	293974	448071	588788
							32.656	1168.41	32.656	2277.86	32.656	4631.59	32.656	5061.05		366.88	151248	292566	444271	587140
							32.676	1168.22	32.676	2279.54	32.676	4622.16	32.676	5061.2		366.78	149838	291443	441366	585811
							32.696	1167.97	32.696	2280.05	32.696	4605.19	32.696	5061.73		366.68	148702	290544	439116	584730
							32.716	1167.64	32.716	2280.56	32.716	4581.17	32.716	5062.6		366.58	147783	289820	437354	583843
							32.736	1167.2	32.736	2280.24	32.736	4550.72	32.736	5063.55		366.48	147034	289234	435961	583109
							32.756	1166.62	32.756	2280.58	32.756	4514.59	32.756	5064.15		366.38	146423	288759	434852	582499
							32.776	1165.94	32.776	2279.76	32.776	4473.63	32.776	5064.1		366.28	145923	288373	433963	581988
							32.796	1165.24	32.796	2279.78	32.796	4428.74	32.796	5063.31		366.18	145512	288059	433247	581559
							32.816	1164.68	32.816	2278.97	32.816	4380.86	32.816	5062.14		366.08	145175	287803	432668	581197
							32.836	1164.39	32.836	2278	32.836	4330.93	32.836	5061.14		365.98	144898	287595	432198	580891
							32.856	1164.44	32.856	2277.36	32.856	4279.86	32.856	5060.9		365.88	144671	287425	431817	580631
							32.876	1164.82	32.876	2277.06	32.876	4228.51	32.876	5061.34		365.78	144484	287287	431506	580410
							32.896	1165.42	32.896	2277.08	32.896	4177.68	32.896	5062.05		365.68	144330	287175	431253	580223
							32.916	1166.09	32.916	2276.11	32.916	4128.11	32.916	5062.48		365.58	144204	287085	431048	580062
							32.936	1166.67	32.936	2275.14	32.936	4080.41	32.936	5062.58		365.48	144101	287011	430880	579926
							32.956	1167.04	32.956	2274.5	32.956	4035.15	32.956	5062.54		365.38	144017	286951	430744	579809
							32.976	1167.18	32.976	2274.53	32.976	3992.75	32.976	5062.37		365.28	143948	286903	430633	579710
							32.996	1167.11	32.996	2275.89	32.996	3953.56	32.996	5062.06		365.18	143891	286864	430543	579625
							33.016	1166.93	33.016	2277.25	33.016	3917.83	33.016	5061.52		365.08	143845	286833	430471	579552
							33.036	1166.74	33.036	2277.61	33.036	3885.7	33.036	5061.09		364.98	143808	286808	430412	579490
							33.056	1166.61	33.056	2276.62	33.056	3857.23	33.056	5060.9		364.88	143777	286787	430364	579437
							33.076	1166.53	33.076	2276.26	33.076	3832.4	33.076	5061.05		364.78	143752	286770	430326	579392
							33.096	1166.5	33.096	2275.98	33.096	3811.12	33.096	5061.37		364.68	143732	286757	430295	579353
							33.116	1166.46	33.116	2276.45	33.116	3793.26	33.116	5061.69		364.58	143715	286746	430270	579320
							33.136	1166.38	33.136	2275.86	33.136	3778.64	33.136	5061.92		364.48	143702	286738	430249	579292
							33.156	1166.28	33.156	2276.09	33.156	3767.09	33.156	5062.06		364.38	143691	286770	430233	579268
							33.176	1166.21	33.176	2275.15	33.176	3758.44	33.176	5062.27		364.28	143682	286757	430220	579248
							33.196	1166.25	33.196	2274.88	33.196	3752.54	33.196	5062.74		364.18	143674	286746	430209	579231
							33.216	1166.46	33.216	2274.28	33.216	3749.27	33.216	5063.31		364.08	143668	286738	430200	579216
							33.236	1166.86	33.236	2275.01	33.236	3748.59	33.236	5063.67		363.98	143668	286738	430200	579216
							33.256	1167.4	33.256	2276.4	33.256	3750.48	33.256	5063.32		363.88	143668	286738	430200	579216
							33.276	1167.98	33.276	2278.3	33.276	3755	33.276	5062.4		363.78	143668	286738	430200	579216
							33.296	1168.47	33.296	2279.03	33.296	3762.25	33.296	5061.14		363.68	143668	286738	430200	579216
							33.316	1168.79	33.316	2278.26	33.316	3772.36	33.316	5060.19		363.58	143668	286738	430200	579216
							33.336	1168.9	33.336	2278	33.336	3785.46	33.336	5059.7		363.48	143668	286738	430200	579216
							33.356	1168.85	33.356	2278.46	33.356	3801.7	33.356	5059.72		363.38	143668	286738	430200	579216
							33.376	1168.74	33.376	2278.34	33.376	3821.16	33.376	5059.96		363.28	143668	286738	430200	579216
							33.396	1168.7	33.396	2275.32	33.396	3843.87	33.396	5060.32		363.18	143668	286738	430200	579216
							33.416	1168.82	33.416	2273.18	33.416	3869.76	33.416	5060.8		363.08	143668	286738	430200	579216
							33.436	1169.12	33.436	2273.06	33.436	3898.65	33.436	5061.23		362.98	143668	286738	430200	579216
							33.456	1169.56	33.456	2275.77	33.456	3930.26	33.456	5061.39		362.88	143668	286738	430200	579216
							33.476	1170.03	33.476	2277.49	33.476	3964.15	33.476	5061.13		362.78	143668	286738	430200	579216
							33.496	1170.41	33.496	2279.07	33.496	3999.78	33.496	5060.95		362.68	143668	286738	430200	579216
							33.516	1170.59	33.516	2279.9	33.516	4036.49	33.516	5061.27		362.58	143668	286738	430200	579216
							33.536	1170.48	33.536	2280.33	33.536	4073.54	33.536	5062.24		362.48	143668	286738	430200	579216
							33.556	1170.08	33.556	2279.67	33.556	4110.12	33.556	5063.24		362.38	143668	286738	430200	579216
							33.576	1169.45	33.576	2279.88	33.576	4145.4	33.576	5063.85		362.28	143668	286738	430200	579216
							33.596	1168.7	33.596	2280.37	33.596	4178.56	33.596	5063.91		362.18	143668	286738	430200	579216
							33.616	1167.97	33.616	2280.91	33.616	4208.83	33.616	5063.75		362.08	143668	286738	430200	579216
							33.636	1167.41	33.636	2279.71	33.636	4235.49	33.636	5063.49		361.98	143668	286738	430200	579216
							33.656	1167.11	33.656	2278.27	33.656	4257.96	33.656	5063.19		361.88	143668	286738	430200	579216
							33.676	1167.09	33.676	2277.06	33.676	4275.75	33.676	5062.77		361.78	143668	286738	430200	579216
							33.696	1167.3	33.696	2276.18	33.696	4288.53	33.696	5062.31		361.68	143668	286738	430200	579216
							33.716	1167.62	33.716	2275.58	33.716	4296.11	33.716	5061.83		361.58	143668	286738	430200	579216
							33.736	1167.93	33.736	2275.03	33.736	4298.42	33.736	5061.36		361.48	143668	286738	430200	579216
							33.756	1168.09	33.756	2275.57	33.756	4295.54	33.756	5061.03		361.38	143668	286738	430200	579216
							33.776	1168.04	33.776	2276.76	33.776	4287.66	33.776	5061.04		361.28	143668	286738	430200	579216
							33.796	1167.77	33.796	2278.53	33.796	4275.1	33.796	5061.56		361.18	143668	286738	430200	579216
							33.816	1167.33	33.816	2279.8	33.816	4258.21	33.816	5062.27		361.08	143668	286738	430200	579216
							33.836	1166.81	33.836	2280.18	33.836	4237.47	33.836	5062.75		360.98	143668	286738	430200	579216
							33.856	1166.31	33.856	2279.24	33.856	4213.37	33.856	5062.64		360.88	143668	286738	430200	579216
							33.876	1165.91	33.876	2277.4	33.876	4186.45	33.876	5062.15		360.78	143668	286738	430200	579216
							33.896	1165.66	33.896	2275.89	33.896	4157.27	33.896	5061.69		360.68	143668	286738	430200	579216
							33.916	1165.56	33.916	2275.71	33.916	4126.39	33.916	5061.61		360.58	143668	286738	430200	579216
							33.936	1165.61	33.936	2276.96	33.936	4094.39	33.936	5061.88		360.48	143668	286738	430200	579216
							33.956	1165.77	33.956	2278.13	33.956	4061.83	33.956	5062.38		360.38	143668	286738	430200	579216
							33.976	1166	33.976	2278.68	33.976	4029.22	33.976	5062.98		360.28	143668	286738	430200	579216
							33.996	1166.29	33.996	2278.7	33.996	3997.07	33.996	5063.74		360.18	143668	286738	430200	579216
							34.016	1166.63	34.016	2278.71	34.016	3965.84	34.016	5064.47		360.08	143668	286738	430200	579216
							34.036	1167.04	34.036	2278.8	34.036	3935.91	34.036	5064.76		359.98	143668	286738	430200	579216
							34.056	1167.49	34.056	2278.68	34.056	3907.62	34.056	5064.29
							34.076	1167.94	34.076	2278.7	34.076	3881.22	34.076	5063.28
							34.096	1168.32	34.096	2278.36	34.096	3856.91	34.096	5062.4
							34.116	1168.57	34.116	2278.34	34.116	3834.78	34.116	5062.08
							34.136	1168.61	34.136	2278.57	34.136	3814.87	34.136	5062.17
							34.156	1168.44	34.156	2279.06	34.156	3797.15	34.156	5062.09
							34.176	1168.06	34.176	2279.29	34.176	3781.51	34.176	5061.59
							34.196	1167.53	34.196	2278.47	34.196	3767.81	34.196	5061.08
							34.216	1166.91	34.216	2277.56	34.216	3755.89	34.216	5061.07
							34.236	1166.27	34.236	2276.51	34.236	3745.53	34.236	5061.74
							34.256	1165.64	34.256	2276.8	34.256	3736.53	34.256	5062.56
							34.276	1165.09	34.276	2277.43	34.276	3728.69	34.276	5063.02
							34.296	1164.64	34.296	2278.72	34.296	3721.81	34.296	5062.8
							34.316	1164.33	34.316	2278.17	34.316	3715.71	34.316	5062.15
							34.336	1164.15	34.336	2277.63	34.336	3710.24	34.336	5061.42
							34.356	1164.09	34.356	2276.25	34.356	3705.27	34.356	5060.97
							34.376	1164.09	34.376	2276.71	34.376	3700.69	34.376	5060.8
							34.396	1164.06	34.396	2276.83	34.396	3696.44	34.396	5060.77
							34.416	1163.93	34.416	2277.77	34.416	3692.46	34.416	5060.76
							34.436	1163.64	34.436	2277.95	34.436	3688.71	34.436	5060.85
							34.456	1163.22	34.456	2278.32	34.456	3685.17	34.456	5061.18
							34.476	1162.75	34.476	2278.04	34.476	3681.84	34.476	5061.62
							34.496	1162.33	34.496	2278.32	34.496	3678.73	34.496	5061.89
							34.516	1162.09	34.516	2278.74	34.516	3675.86	34.516	5061.81
							34.536	1162.13	34.536	2279.16	34.536	3673.23	34.536	5061.65
							34.556	1162.48	34.556	2278.75	34.556	3670.87	34.556	5061.55
							34.576	1163.1	34.576	2278.17	34.576	3668.8	34.576	5061.61
							34.596	1163.88	34.596	2277.92	34.596	3667.04	34.596	5061.63
							34.616	1164.69	34.616	2277.84	34.616	3665.6	34.616	5061.66
							34.636	1165.41	34.636	2278.59	34.636	3664.5	34.636	5061.65
							34.656	1165.96	34.656	2279.01	34.656	3663.75	34.656	5061.57
							34.676	1166.31	34.676	2280.43	34.676	3663.35	34.676	5061.24
							34.696	1166.51	34.696	2280.02	34.696	3663.31	34.696	5060.66
							34.716	1166.62	34.716	2279.44	34.716	3663.63	34.716	5060.05
							34.736	1166.74	34.736	2278.85	34.736	3664.3	34.736	5059.63
							34.756	1166.94	34.756	2279.94	34.756	3665.3	34.756	5059.55
							34.776	1167.24	34.776	2281.69	34.776	3666.61	34.776	5059.83
							34.796	1167.63	34.796	2280.76	34.796	3668.2	34.796	5060.49
							34.816	1168.06	34.816	2279.29	34.816	3670.05	34.816	5061.48
							34.836	1168.45	34.836	2277.08	34.836	3672.1	34.836	5062.58
							34.856	1168.7	34.856	2277.5	34.856	3674.3	34.856	5063.44
							34.876	1168.76	34.876	2277.55	34.876	3676.59	34.876	5063.71
							34.896	1168.6	34.896	2278.43	34.896	3678.91	34.896	5063.52
							34.916	1168.22	34.916	2278.48	34.916	3681.19	34.916	5063.07
							34.936	1167.71	34.936	2278.37	34.936	3683.37	34.936	5062.87
							34.956	1167.15	34.956	2278.08	34.956	3685.38	34.956	5063.03
							34.976	1166.65	34.976	2277.63	34.976	3687.16	34.976	5063.52
							34.996	1166.26	34.996	2277.85	34.996	3688.66	34.996	5063.86
							35.016	1166	35.016	2277.73	35.016	3689.83	35.016	5063.67
							35.036	1165.85	35.036	2278.11	35.036	3690.65	35.036	5062.92
							35.056	1165.78	35.056	2278.66	35.056	3691.1	35.056	5062.1
							35.076	1165.76	35.076	2278.71	35.076	3691.17	35.076	5061.88
							35.096	1165.79	35.096	2278.76	35.096	3690.86	35.096	5062.36
							35.116	1165.91	35.116	2277.64	35.116	3690.19	35.116	5063.16
							35.136	1166.13	35.136	2277.53	35.136	3689.17	35.136	5063.57
							35.156	1166.48	35.156	2277.08	35.156	3687.83	35.156	5063.42
							35.176	1166.94	35.176	2278.96	35.176	3686.2	35.176	5062.92
							35.196	1167.48	35.196	2281.34	35.196	3684.3	35.196	5062.63
							35.216	1168.03	35.216	2283.56	35.216	3682.17	35.216	5062.62
							35.236	1168.53	35.236	2283.11	35.236	3679.82	35.236	5062.81
							35.256	1168.95	35.256	2281.82	35.256	3677.29	35.256	5063.01
							35.276	1169.26	35.276	2281.37	35.276	3674.61	35.276	5063.2
							35.296	1169.46	35.296	2281.59	35.296	3671.81	35.296	5063.34
							35.316	1169.55	35.316	2280.97	35.316	3668.91	35.316	5063.19
							35.336	1169.54	35.336	2279.36	35.336	3665.94	35.336	5062.86
							35.356	1169.44	35.356	2278.95	35.356	3662.96	35.356	5062.55
							35.376	1169.24	35.376	2279.19	35.376	3659.98	35.376	5062.58
							35.396	1168.96	35.396	2278.67	35.396	3657.05	35.396	5062.85
							35.416	1168.61	35.416	2276.91	35.416	3654.22	35.416	5063.02
							35.436	1168.23	35.436	2274.95	35.436	3651.51	35.436	5062.96
							35.456	1167.84	35.456	2274.88	35.456	3648.98	35.456	5062.85
							35.476	1167.49	35.476	2274.8	35.476	3646.64	35.476	5063.14
							35.496	1167.21	35.496	2274.38	35.496	3644.53	35.496	5063.9
							35.516	1167	35.516	2272.97	35.516	3642.67	35.516	5064.82
							35.536	1166.89	35.536	2272.56	35.536	3641.07	35.536	5065.52
							35.556	1166.9	35.556	2273.31	35.556	3639.73	35.556	5065.71
							35.576	1167.05	35.576	2274.56	35.576	3638.65	35.576	5065.55
							35.596	1167.34	35.596	2276.38	35.596	3637.82	35.596	5065.01
							35.616	1167.8	35.616	2277.54	35.616	3637.21	35.616	5064.38
							35.636	1168.39	35.636	2279.17	35.636	3636.81	35.636	5063.84
							35.656	1169.09	35.656	2278.6	35.656	3636.59	35.656	5063.9
							35.676	1169.8	35.676	2278.58	35.676	3636.54	35.676	5064.56
							35.696	1170.45	35.696	2277.81	35.696	3636.62	35.696	5065.65
							35.716	1170.97	35.716	2278.07	35.716	3636.83	35.716	5066.51
							35.736	1171.32	35.736	2277.96	35.736	3637.14	35.736	5066.91
							35.756	1171.52	35.756	2278.28	35.756	3637.53	35.756	5066.85
							35.776	1171.62	35.776	2278.9	35.776	3638	35.776	5066.81
							35.796	1171.71	35.796	2279.47	35.796	3638.52	35.796	5067.09
							35.816	1171.82	35.816	2279.12	35.816	3639.07	35.816	5067.87
							35.836	1171.96	35.836	2278.06	35.836	3639.65	35.836	5068.95
							35.856	1172.12	35.856	2276.51	35.856	3640.24	35.856	5069.83
							35.876	1172.27	35.876	2276.06	35.876	3640.81	35.876	5070.14
							35.896	1172.39	35.896	2276.11	35.896	3641.36	35.896	5069.74
							35.916	1172.49	35.916	2276.64	35.916	3641.87	35.916	5069.13
							35.936	1172.61	35.936	2276.34	35.936	3642.33	35.936	5068.67
							35.956	1172.75	35.956	2276.03	35.956	3642.74	35.956	5068.61
							35.976	1172.94	35.976	2275.89	35.976	3643.09	35.976	5068.56
							35.996	1173.18	35.996	2276.09	35.996	3643.38	35.996	5068.32
							36.016	1173.45	36.016	2277.12	36.016	3643.61	36.016	5067.59
							36.036	1173.78	36.036	2277.65	36.036	3643.78	36.036	5066.51
							36.056	1174.18	36.056	2278.01	36.056	3643.9	36.056	5065.24
							36.076	1174.66	36.076	2276.87	36.076	3643.96	36.076	5064.23
							36.096	1175.23	36.096	2276.4	36.096	3643.97	36.096	5063.95
							36.116	1175.84	36.116	2275.76	36.116	3643.93	36.116	5064.45
							36.136	1176.45	36.136	2275.79	36.136	3643.84	36.136	5065.37
							36.156	1176.99	36.156	2275.49	36.156	3643.7	36.156	5066.19
							36.176	1177.41	36.176	2276.18	36.176	3643.52	36.176	5066.79
							36.196	1177.7	36.196	2276.71	36.196	3643.29	36.196	5067.35
							36.216	1177.87	36.216	2277.57	36.216	3643	36.216	5067.93
							36.236	1177.97	36.236	2277.44	36.236	3642.67	36.236	5068.54
							36.256	1178.04	36.256	2277.3	36.256	3642.28	36.256	5069.01
							36.276	1178.08	36.276	2276.83	36.276	3641.85	36.276	5069.36
							36.296	1178.1	36.296	2277.02	36.296	3641.37	36.296	5069.07
							36.316	1178.07	36.316	2277.55	36.316	3640.85	36.316	5068.05
							36.336	1177.97	36.336	2278.08	36.336	3640.31	36.336	5066.43
							36.356	1177.82	36.356	2277.94	36.356	3639.76	36.356	5065.4
							36.376	1177.65	36.376	2277.97	36.376	3639.24	36.376	5065.66
							36.396	1177.52	36.396	2277.35	36.396	3638.76	36.396	5067.19
							36.416	1177.49	36.416	2277.1	36.416	3638.36	36.416	5069.04
							36.436	1177.59	36.436	2276.2	36.436	3638.08	36.436	5070.14
							36.456	1177.8	36.456	2276.03	36.456	3637.95	36.456	5070.36
							36.476	1178.06	36.476	2276.5	36.476	3638.01	36.476	5070.09
							36.496	1178.3	36.496	2277.89	36.496	3638.28	36.496	5070.19
							36.516	1178.42	36.516	2279.3	36.516	3638.8	36.516	5071
							36.536	1178.41	36.536	2278.98	36.536	3639.58	36.536	5072.32
							36.556	1178.26	36.556	2277	36.556	3640.63	36.556	5073.56
							36.576	1178.06	36.576	2274.52	36.576	3641.97	36.576	5074.22
							36.596	1177.93	36.596	2272.7	36.596	3643.59	36.596	5074.5
							36.616	1177.97	36.616	2272.55	36.616	3645.49	36.616	5074.74
							36.636	1178.28	36.636	2272.74	36.636	3647.69	36.636	5075.33
							36.656	1178.89	36.656	2274.26	36.656	3650.19	36.656	5076.13
							36.676	1179.8	36.676	2275.26	36.676	3652.99	36.676	5076.94
							36.696	1180.95	36.696	2276.23	36.696	3656.11	36.696	5077.56
							36.716	1182.24	36.716	2276.66	36.716	3659.56	36.716	5077.96
							36.736	1183.58	36.736	2276.71	36.736	3663.37	36.736	5078.2
							36.756	1184.89	36.756	2276.9	36.756	3667.56	36.756	5078.3
							36.776	1186.12	36.776	2275.27	36.776	3672.14	36.776	5078.36
							36.796	1187.24	36.796	2273.66	36.796	3677.12	36.796	5078.6
							36.816	1188.24	36.816	2272.08	36.816	3682.5	36.816	5079.28
							36.836	1189.13	36.836	2272.84	36.836	3688.27	36.836	5080.4
							36.856	1189.86	36.856	2274.12	36.856	3694.39	36.856	5081.43
							36.876	1190.39	36.876	2276.05	36.876	3700.82	36.876	5081.73
							36.896	1190.71	36.896	2277.66	36.896	3707.5	36.896	5081.13
							36.916	1190.82	36.916	2277.23	36.916	3714.36	36.916	5080.21
							36.936	1190.8	36.936	2277.23	36.936	3721.32	36.936	5079.86
							36.956	1190.76	36.956	2274.71	36.956	3728.3	36.956	5080.54
							36.976	1190.86	36.976	2273.71	36.976	3735.2	36.976	5081.84
							36.996	1191.25	36.996	2276.73	36.996	3741.96	36.996	5083.11
							37.016	1192	37.016	2278.27	37.016	3748.48	37.016	5083.86
							37.036	1193.14	37.036	2276.98	37.036	3754.7	37.036	5084.67
							37.056	1194.65	37.056	2276.22	37.056	3760.54	37.056	5086.1
							37.076	1196.46	37.076	2275.47	37.076	3765.96	37.076	5088.3
							37.096	1198.48	37.096	2275.47	37.096	3770.88	37.096	5090.36
							37.116	1200.59	37.116	2277.11	37.116	3775.27	37.116	5091.69
							37.136	1202.66	37.136	2275.22	37.136	3779.08	37.136	5092.61
							37.156	1204.58	37.156	2273.64	37.156	3782.28	37.156	5094.1
							37.176	1206.26	37.176	2275.65	37.176	3784.82	37.176	5096.47
							37.196	1207.72	37.196	2276.95	37.196	3786.69	37.196	5098.83
							37.216	1209.09	37.216	2278.6	37.216	3787.87	37.216	5100.07
							37.236	1210.61	37.236	2278.48	37.236	3788.37	37.236	5099.93
							37.256	1212.55	37.256	2279.39	37.256	3788.2	37.256	5099.31
							37.276	1215.16	37.276	2280.76	37.276	3787.38	37.276	5098.96
							37.296	1218.54	37.296	2281.66	37.296	3785.97	37.296	5099.35
							37.316	1222.61	37.316	2281.81	37.316	3784.03	37.316	5100.62
							37.336	1227.14	37.336	2281.61	37.336	3781.64	37.336	5103.5
							37.356	1231.8	37.356	2283.31	37.356	3778.89	37.356	5108.06
							37.376	1236.3	37.376	2285.17	37.376	3775.88	37.376	5114.02
							37.396	1240.48	37.396	2286.2	37.396	3772.73	37.396	5120.14
							37.416	1244.39	37.416	2285.89	37.416	3769.55	37.416	5125.62
							37.436	1248.25	37.436	2285.89	37.436	3766.47	37.436	5129.6
							37.456	1252.47	37.456	2286.7	37.456	3763.59	37.456	5132.15
							37.476	1257.48	37.476	2287.97	37.476	3761.02	37.476	5133.95
							37.496	1263.68	37.496	2288.72	37.496	3758.86	37.496	5136.28
							37.516	1271.33	37.516	2289.3	37.516	3757.2	37.516	5140.46
							37.536	1280.49	37.536	2289.04	37.536	3756.11	37.536	5146.74
							37.556	1291.04	37.556	2288.29	37.556	3755.63	37.556	5155.03
							37.576	1302.69	37.576	2288.92	37.576	3755.81	37.576	5164.44
							37.596	1315.07	37.596	2290.33	37.596	3756.65	37.596	5175.11
							37.616	1327.84	37.616	2293.05	37.616	3758.13	37.616	5187.5
							37.636	1340.73	37.636	2294.67	37.636	3760.21	37.636	5202.5
							37.656	1353.68	37.656	2297.09	37.656	3762.83	37.656	5219.72
							37.676	1366.77	37.676	2300.85	37.676	3765.89	37.676	5237.48
							37.696	1380.23	37.696	2307	37.696	3769.27	37.696	5254.09
							37.716	1394.3	37.716	2315.26	37.716	3772.83	37.716	5269.05
							37.736	1409.2	37.736	2324.5	37.736	3776.41	37.736	5284.11
							37.756	1425	37.756	2332.92	37.756	3779.84	37.756	5301.21
							37.776	1441.74	37.776	2341	37.776	3782.97	37.776	5321.58
							37.796	1459.5	37.796	2347.74	37.796	3785.62	37.796	5344.6
							37.816	1478.65	37.816	2357.99	37.816	3787.67	37.816	5369.56
							37.836	1499.94	37.836	2370.07	37.836	3789	37.836	5397.2
							37.856	1524.59	37.856	2387.98	37.856	3789.52	37.856	5429.67
							37.876	1554.09	37.876	2411.56	37.876	3789.2	37.876	5469.45
							37.896	1589.93	37.896	2449.8	37.896	3788.01	37.896	5516.65
							37.916	1633.21	37.916	2509.55	37.916	3785.99	37.916	5572.12
							37.936	1684.19	37.936	2598.13	37.936	3783.2	37.936	5637.59
							37.956	1742.09	37.956	2721.38	37.956	3779.71	37.956	5718.66
							37.976	1804.9	37.976	2874.79	37.976	3775.63	37.976	5815.82
							37.996	1869.57	37.996	3046.37	37.996	3771.07	37.996	5925.33
							38.016	1932.23	38.016	3196.28	38.016	3766.16	38.016	6033.99
							38.036	1988.64	38.036	3311.86	38.036	3761.01	38.036	6130.66
							38.056	2034.67	38.056	3383.44	38.056	3755.73	38.056	6204.4
							38.076	2066.79	38.076	3432.69	38.076	3750.42	38.076	6252.18
							38.096	2082.51	38.096	3446.1	38.096	3745.18	38.096	6272.93
							38.116	2080.64	38.116	3417.01	38.116	3740.06	38.116	6268.5
							38.136	2061.4	38.136	3347.09	38.136	3735.14	38.136	6239.69
							38.156	2026.28	38.156	3252.83	38.156	3730.45	38.156	6186.44
							38.176	1977.89	38.176	3149.92	38.176	3726.02	38.176	6111.45
							38.196	1919.54	38.196	3039	38.196	3721.88	38.196	6019.25
							38.216	1854.97	38.216	2926.07	38.216	3718.02	38.216	5918.52
							38.236	1787.9	38.236	2816.32	38.236	3714.46	38.236	5816.28
							38.256	1721.74	38.256	2715.4	38.256	3711.2	38.256	5719.04
							38.276	1659.27	38.276	2627.48	38.276	3708.23	38.276	5630.13
							38.296	1602.38	38.296	2554.89	38.296	3705.58	38.296	5551.61
							38.316	1552.06	38.316	2495.3	38.316	3703.25	38.316	5484.26
							38.336	1508.39	38.336	2448.05	38.336	3701.28	38.336	5427.5
							38.356	1470.77	38.356	2409.63	38.356	3699.69	38.356	5380.62
							38.376	1438.23	38.376	2380.04	38.376	3698.55	38.376	5342.43
							38.396	1409.68	38.396	2356.12	38.396	3697.91	38.396	5312.45
							38.416	1384.2	38.416	2339.37	38.416	3697.84	38.416	5289.72
							38.436	1361.14	38.436	2327.95	38.436	3698.41	38.436	5272.6
							38.456	1340.15	38.456	2320.86	38.456	3699.67	38.456	5258.86
							38.476	1321.16	38.476	2314.1	38.476	3701.68	38.476	5246.04
							38.496	1304.29	38.496	2308.52	38.496	3704.46	38.496	5232.86
							38.516	1289.71	38.516	2302.76	38.516	3708	38.516	5218.54
							38.536	1277.56	38.536	2299.34	38.536	3712.27	38.536	5204.04
							38.556	1267.92	38.556	2295.59	38.556	3717.19	38.556	5190.22
							38.576	1260.68	38.576	2293	38.576	3722.64	38.576	5178.58
							38.596	1255.57	38.596	2289.41	38.596	3728.48	38.596	5169.03
							38.616	1252.16	38.616	2288.33	38.616	3734.55	38.616	5161.26
							38.636	1249.85	38.636	2288.91	38.636	3740.64	38.636	5154.03
							38.656	1248.04	38.656	2290.15	38.656	3746.55	38.656	5147.25
							38.676	1246.18	38.676	2288.73	38.676	3752.1	38.676	5141.12
							38.696	1243.84	38.696	2284.81	38.696	3757.09	38.696	5136.06
							38.716	1240.85	38.716	2281.89	38.716	3761.36	38.716	5131.47
							38.736	1237.2	38.736	2281.8	38.736	3764.78	38.736	5127.12
							38.756	1233.03	38.756	2285.05	38.756	3767.26	38.756	5123.32
							38.776	1228.56	38.776	2286.63	38.776	3768.75	38.776	5121.2
							38.796	1223.98	38.796	2287.37	38.796	3769.22	38.796	5120.29
							38.816	1219.46	38.816	2284.79	38.816	3768.71	38.816	5119.29
							38.836	1215.12	38.836	2282.37	38.836	3767.28	38.836	5116.47
							38.856	1211.03	38.856	2279.61	38.856	3765.02	38.856	5112.29
							38.876	1207.25	38.876	2278.69	38.876	3762.05	38.876	5107.81
							38.896	1203.87	38.896	2278.44	38.896	3758.52	38.896	5104.64
							38.916	1200.95	38.916	2277.35	38.916	3754.56	38.916	5102.81
							38.936	1198.56	38.936	2275.76	38.936	3750.35	38.936	5102.23
							38.956	1196.7	38.956	2274.68	38.956	3746.05	38.956	5101.79
							38.976	1195.35	38.976	2275.76	38.976	3741.81	38.976	5101.14
							38.996	1194.42	38.996	2277.18	38.996	3737.79	38.996	5099.82
							39.016	1193.76	39.016	2278.77	39.016	3734.13	39.016	5098.44
							39.036	1193.21	39.036	2279.52	39.036	3730.98	39.036	5097.25
							39.056	1192.63	39.056	2280.61	39.056	3728.45	39.056	5096.7
							39.076	1191.94	39.076	2281.03	39.076	3726.67	39.076	5096.64
							39.096	1191.1	39.096	2281.61	39.096	3725.77	39.096	5096.93
							39.116	1190.14	39.116	2281.86	39.116	3725.86	39.116	5096.86
							39.136	1189.11	39.136	2282.28	39.136	3727.05	39.136	5095.72
							39.156	1188.06	39.156	2282.2	39.156	3729.48	39.156	5093.36
							39.176	1186.99	39.176	2281.96	39.176	3733.27	39.176	5090.62
							39.196	1185.9	39.196	2281.21	39.196	3738.55	39.196	5088.51
							39.216	1184.77	39.216	2280.13	39.216	3745.45	39.216	5087.57
							39.236	1183.64	39.236	2279.21	39.236	3754.08	39.236	5087.36
							39.256	1182.59	39.256	2279.8	39.256	3764.53	39.256	5087.33
							39.276	1181.73	39.276	2281.2	39.276	3776.89	39.276	5086.94
							39.296	1181.22	39.296	2283.75	39.296	3791.19	39.296	5086.28
							39.316	1181.14	39.316	2284.44	39.316	3807.41	39.316	5085.6
							39.336	1181.57	39.336	2285.45	39.336	3825.49	39.336	5085.48
							39.356	1182.46	39.356	2284.45	39.356	3845.32	39.356	5085.77
							39.376	1183.69	39.376	2284.29	39.376	3866.69	39.376	5085.85
							39.396	1185.1	39.396	2283.62	39.396	3889.35	39.396	5084.89
							39.416	1186.44	39.416	2283.12	39.416	3913	39.416	5083.05
							39.436	1187.48	39.436	2282.96	39.436	3937.27	39.436	5081.22
							39.456	1187.99	39.456	2281.29	39.456	3961.73	39.456	5080.31
							39.476	1187.81	39.476	2280.8	39.476	3985.96	39.476	5080.44
							39.496	1186.9	39.496	2280.46	39.496	4009.49	39.496	5081.04
							39.516	1185.36	39.516	2281.96	39.516	4031.85	39.516	5081.49
							39.536	1183.4	39.536	2282.97	39.536	4052.58	39.536	5081.45
							39.556	1181.32	39.556	2283.63	39.556	4071.26	39.556	5081.03
							39.576	1179.44	39.576	2283.97	39.576	4087.49	39.576	5080.35
							39.596	1177.95	39.596	2284.64	39.596	4100.93	39.596	5079.44
							39.616	1176.97	39.616	2284.14	39.616	4111.28	39.616	5078.19
							39.636	1176.45	39.636	2283.31	39.636	4118.33	39.636	5076.82
							39.656	1176.28	39.656	2281.64	39.656	4121.91	39.656	5075.72
							39.676	1176.3	39.676	2280.98	39.676	4121.95	39.676	5075.27
							39.696	1176.39	39.696	2279.98	39.696	4118.42	39.696	5075.62
							39.716	1176.48	39.716	2280.15	39.716	4111.4	39.716	5076.53
							39.736	1176.53	39.736	2280.31	39.736	4101.02	39.736	5077.85
							39.756	1176.56	39.756	2281.32	39.756	4087.48	39.756	5079.01
							39.776	1176.55	39.776	2280.98	39.776	4071.07	39.776	5079.65
							39.796	1176.46	39.796	2281.15	39.796	4052.1	39.796	5079.16
							39.816	1176.23	39.816	2280.99	39.816	4030.97	39.816	5077.76
							39.836	1175.78	39.836	2281.32	39.836	4008.09	39.836	5075.89
							39.856	1175.06	39.856	2280.99	39.856	3983.89	39.856	5074.58
							39.876	1174.1	39.876	2279.82	39.876	3958.84	39.876	5074.28
							39.896	1173.02	39.896	2279.16	39.896	3933.36	39.896	5074.85
							39.916	1172.02	39.916	2277.99	39.916	3907.87	39.916	5075.57
							39.936	1171.31	39.936	2278.33	39.936	3882.77	39.936	5075.84
							39.956	1171.05	39.956	2278	39.956	3858.37	39.956	5075.63
							39.976	1171.3	39.976	2278.83	39.976	3834.97	39.976	5075.23
							39.996	1172.01	39.996	2279	39.996	3812.79	39.996	5074.95
							40.016	1173.04	40.016	2280	40.016	3792	40.016	5074.85
							40.036	1174.2	40.036	2281	40.036	3772.72	40.036	5074.82
							40.056	1175.31	40.056	2282.34	40.056	3754.99	40.056	5074.81
							40.076	1176.23	40.076	2283.17	40.076	3738.84	40.076	5074.76
							40.096	1176.89	40.096	2283.34	40.096	3724.26	40.096	5074.72
							40.116	1177.27	40.116	2283.84	40.116	3711.18	40.116	5074.59
							40.136	1177.38	40.136	2284.68	40.136	3699.55	40.136	5074.51
							40.156	1177.27	40.156	2285.84	40.156	3689.26	40.156	5074.62
							40.176	1177.02	40.176	2285.18	40.176	3680.23	40.176	5075.21
							40.196	1176.72	40.196	2283.18	40.196	3672.35	40.196	5076.06
							40.216	1176.44	40.216	2280.18	40.216	3665.51	40.216	5076.83
							40.236	1176.21	40.236	2278.52	40.236	3659.63	40.236	5076.98
							40.256	1176.03	40.256	2278.52	40.256	3654.59	40.256	5076.47
							40.276	1175.83	40.276	2279.85	40.276	3650.31	40.276	5075.39
							40.296	1175.55	40.296	2280.85	40.296	3646.71	40.296	5074.07
							40.316	1175.12	40.316	2281.69	40.316	3643.72	40.316	5072.75
							40.336	1174.51	40.336	2281.19	40.336	3641.26	40.336	5071.71
							40.356	1173.75	40.356	2281.02	40.356	3639.27	40.356	5071.23
							40.376	1172.92	40.376	2279.53	40.376	3637.69	40.376	5071.29
							40.396	1172.13	40.396	2279.36	40.396	3636.46	40.396	5071.75
							40.416	1171.48	40.416	2279.19	40.416	3635.53	40.416	5072.16
							40.436	1171.09	40.436	2279.53	40.436	3634.83	40.436	5072.54
							40.456	1171.02	40.456	2279.36	40.456	3634.32	40.456	5072.73
							40.476	1171.32	40.476	2278.7	40.476	3633.94	40.476	5072.78
							40.496	1171.96	40.496	2278.37	40.496	3633.65	40.496	5072.39
							40.516	1172.88	40.516	2278.2	40.516	3633.4	40.516	5071.8
							40.536	1173.96	40.536	2278.87	40.536	3633.18	40.536	5071.18
							40.556	1175.06	40.556	2280.2	40.556	3632.95	40.556	5070.93
							40.576	1176.01	40.576	2281.21	40.576	3632.7	40.576	5070.94
							40.596	1176.66	40.596	2281.21	40.596	3632.42	40.596	5071.23
							40.616	1176.89	40.616	2280.54	40.616	3632.13	40.616	5071.7
							40.636	1176.67	40.636	2280.38	40.636	3631.82	40.636	5072.33
							40.656	1176.05	40.656	2281.04	40.656	3631.52	40.656	5072.87
							40.676	1175.15	40.676	2281.38	40.676	3631.24	40.676	5073.12
							40.696	1174.17	40.696	2281.71	40.696	3630.99	40.696	5073.09
							40.716	1173.29	40.716	2281.38	40.716	3630.8	40.716	5072.9
							40.736	1172.7	40.736	2281.55	40.736	3630.67	40.736	5072.72
							40.756	1172.47	40.756	2280.72	40.756	3630.6	40.756	5072.4
							40.776	1172.59	40.776	2280.55	40.776	3630.59	40.776	5071.9
							40.796	1172.96	40.796	2279.89	40.796	3630.65	40.796	5071.33
							40.816	1173.43	40.816	2279.56	40.816	3630.74	40.816	5071.22
							40.836	1173.85	40.836	2278.72	40.836	3630.87	40.836	5071.8
							40.856	1174.1	40.856	2277.89	40.856	3631.01	40.856	5072.93
							40.876	1174.17	40.876	2278.06	40.876	3631.15	40.876	5074.02
							40.896	1174.08	40.896	2278.23	40.896	3631.26	40.896	5074.7
							40.916	1173.91	40.916	2278.73	40.916	3631.35	40.916	5074.78
							40.936	1173.76	40.936	2277.9	40.936	3631.39	40.936	5074.31
							40.956	1173.67	40.956	2277.23	40.956	3631.38	40.956	5073.41
							40.976	1173.67	40.976	2276.9	40.976	3631.33	40.976	5072.51
							40.996	1173.74	40.996	2277.57	40.996	3631.23	40.996	5071.98
							41.016	1173.85	41.016	2278.24	41.016	3631.1	41.016	5072.11
							41.036	1173.95	41.036	2278.41	41.036	3630.95	41.036	5072.49
							41.056	1174.03	41.056	2278.24	41.056	3630.79	41.056	5072.77
							41.076	1174.07	41.076	2277.74	41.076	3630.63	41.076	5072.51
							41.096	1174.06	41.096	2277.08	41.096	3630.49	41.096	5072.01
							41.116	1173.99	41.116	2276.08	41.116	3630.37	41.116	5071.57
							41.136	1173.82	41.136	2275.41	41.136	3630.28	41.136	5071.69
							41.156	1173.55	41.156	2275.91	41.156	3630.22	41.156	5072.13
							41.176	1173.19	41.176	2277.25	41.176	3630.2	41.176	5072.53
							41.196	1172.76	41.196	2278.92	41.196	3630.21	41.196	5072.5
							41.216	1172.35	41.216	2280.25	41.216	3630.24	41.216	5072.09
							41.236	1172.03	41.236	2281.59	41.236	3630.3	41.236	5071.78
							41.256	1171.88	41.256	2282.25	41.256	3630.37	41.256	5071.87
							41.276	1171.97	41.276	2280.92	41.276	3630.46	41.276	5072.45
							41.296	1172.35	41.296	2278.76	41.296	3630.56	41.296	5073.05
							41.316	1173.02	41.316	2277.26	41.316	3630.69	41.316	5073.44
							41.336	1173.98	41.336	2278.26	41.336	3630.87	41.336	5073.44
							41.356	1175.16	41.356	2278.6	41.356	3631.11	41.356	5073.28
							41.376	1176.46	41.376	2279.76	41.376	3631.47	41.376	5073.1
							41.396	1177.72	41.396	2279.93	41.396	3631.96	41.396	5073.08
							41.416	1178.82	41.416	2281.43	41.416	3632.63	41.416	5073.39
							41.436	1179.62	41.436	2280.94	41.436	3633.52	41.436	5073.99
							41.456	1180.04	41.456	2280.1	41.456	3634.66	41.456	5074.85
							41.476	1180.09	41.476	2279.27	41.476	3636.08	41.476	5075.41
							41.496	1179.81	41.496	2279.11	41.496	3637.78	41.496	5075.49
							41.516	1179.28	41.516	2278.78	41.516	3639.77	41.516	5074.84
							41.536	1178.59	41.536	2278.44	41.536	3642.02	41.536	5073.99
							41.556	1177.82	41.556	2277.61	41.556	3644.51	41.556	5073.27
							41.576	1177.04	41.576	2278.12	41.576	3647.19	41.576	5072.93
							41.596	1176.31	41.596	2278.79	41.596	3649.99	41.596	5072.9
							41.616	1175.68	41.616	2280.47	41.616	3652.86	41.616	5072.91
							41.636	1175.17	41.636	2281.31	41.636	3655.71	41.636	5072.87
							41.656	1174.78	41.656	2280.49	41.656	3658.48	41.656	5072.44
							41.676	1174.5	41.676	2279.5	41.676	3661.1	41.676	5071.7
							41.696	1174.27	41.696	2277.84	41.696	3663.51	41.696	5070.96
							41.716	1174.04	41.716	2277.85	41.716	3665.64	41.716	5070.83
							41.736	1173.79	41.736	2278.02	41.736	3667.46	41.736	5071.52
							41.756	1173.58	41.756	2279.7	41.756	3668.93	41.756	5072.61
							41.776	1173.49	41.776	2280.54	41.776	3670.02	41.776	5073.41
							41.796	1173.62	41.796	2280.88	41.796	3670.74	41.796	5073.44
							41.816	1174.05	41.816	2279.56	41.816	3671.08	41.816	5072.82
							41.836	1174.77	41.836	2279.23	41.836	3671.04	41.836	5072.04
							41.856	1175.68	41.856	2279.57	41.856	3670.67	41.856	5071.66
							41.876	1176.61	41.876	2281.25	41.876	3669.98	41.876	5071.94
							41.896	1177.37	41.896	2281.59	41.896	3669.02	41.896	5072.74
							41.916	1177.81	41.916	2281.1	41.916	3667.83	41.916	5073.71
							41.936	1177.83	41.936	2280.61	41.936	3666.46	41.936	5074.47
							41.956	1177.42	41.956	2280.78	41.956	3664.95	41.956	5074.84
							41.976	1176.6	41.976	2280.79	41.976	3663.36	41.976	5074.77
							41.996	1175.48	41.996	2279.47	41.996	3661.73	41.996	5074.41
							42.016	1174.17	42.016	2278.14	42.016	3660.09	42.016	5073.97
							42.036	1172.8	42.036	2277.32	42.036	3658.48	42.036	5073.77
							42.056	1171.52	42.056	2276.99	42.056	3656.91	42.056	5074
							42.076	1170.47	42.076	2276.84	42.076	3655.41	42.076	5074.59
							42.096	1169.76	42.096	2276.85	42.096	3653.99	42.096	5075.08
							42.116	1169.46	42.116	2278.19	42.116	3652.64	42.116	5075.11
							42.136	1169.56	42.136	2280.86	42.136	3651.39	42.136	5074.55
							42.156	1170.03	42.156	2283.54	42.156	3650.21	42.156	5074
							42.176	1170.76	42.176	2284.55	42.176	3649.12	42.176	5073.82
							42.196	1171.63	42.196	2283.56	42.196	3648.12	42.196	5074.05
							42.216	1172.55	42.216	2282.4	42.216	3647.18	42.216	5074.3
							42.236	1173.48	42.236	2281.91	42.236	3646.32	42.236	5074.43
							42.256	1174.42	42.256	2281.41	42.256	3645.52	42.256	5074.67
							42.276	1175.42	42.276	2280.59	42.276	3644.77	42.276	5075.07
							42.296	1176.52	42.296	2280.27	42.296	3644.04	42.296	5075.55
							42.316	1177.72	42.316	2280.44	42.316	3643.33	42.316	5075.71
							42.336	1178.9	42.336	2280.78	42.336	3642.62	42.336	5075.44
							42.356	1179.91	42.356	2280.12	42.356	3641.87	42.356	5074.96
							42.376	1180.58	42.376	2279.13	42.376	3641.08	42.376	5074.85
							42.396	1180.77	42.396	2278.48	42.396	3640.22	42.396	5075.53
							42.416	1180.47	42.416	2278.98	42.416	3639.29	42.416	5076.67
							42.436	1179.77	42.436	2279.99	42.436	3638.29	42.436	5077.35
							42.456	1178.88	42.456	2281.17	42.456	3637.23	42.456	5076.87
							42.476	1178.02	42.476	2281.84	42.476	3636.12	42.476	5075.45
							42.496	1177.41	42.496	2282.19	42.496	3634.99	42.496	5073.95
							42.516	1177.19	42.516	2282.03	42.516	3633.88	42.516	5072.87
							42.536	1177.42	42.536	2281.37	42.536	3632.82	42.536	5072.3
							42.556	1178.06	42.556	2281.05	42.556	3631.85	42.556	5072.02
							42.576	1179.04	42.576	2280.39	42.576	3631	42.576	5072.13
							42.596	1180.21	42.596	2280.56	42.596	3630.3	42.596	5072.8
							42.616	1181.46	42.616	2279.74	42.616	3629.78	42.616	5074.09
							42.636	1182.61	42.636	2280.75	42.636	3629.44	42.636	5075.57
							42.656	1183.55	42.656	2280.42	42.656	3629.29	42.656	5076.72
							42.676	1184.18	42.676	2281.43	42.676	3629.31	42.676	5077.11
							42.696	1184.46	42.696	2280.11	42.696	3629.48	42.696	5076.94
							42.716	1184.42	42.716	2279.45	42.716	3629.78	42.716	5076.68
							42.736	1184.16	42.736	2279.46	42.736	3630.17	42.736	5076.64
							42.756	1183.79	42.756	2280.97	42.756	3630.6	42.756	5077.05
							42.776	1183.45	42.776	2282.81	42.776	3631.06	42.776	5077.83
							42.796	1183.2	42.796	2282.48	42.796	3631.49	42.796	5079.08
							42.816	1183.06	42.816	2282.33	42.816	3631.87	42.816	5080.23
							42.836	1183.02	42.836	2282.33	42.836	3632.17	42.836	5080.98
							42.856	1183.04	42.856	2283.68	42.856	3632.37	42.856	5080.79
							42.876	1183.12	42.876	2283.52	42.876	3632.46	42.876	5080.22
							42.896	1183.28	42.896	2283.03	42.896	3632.43	42.896	5079.7
							42.916	1183.57	42.916	2281.37	42.916	3632.28	42.916	5080.02
							42.936	1184.03	42.936	2280.38	42.936	3632.01	42.936	5081
							42.956	1184.66	42.956	2279.72	42.956	3631.64	42.956	5082.36
							42.976	1185.43	42.976	2280.23	42.976	3631.17	42.976	5083.25
							42.996	1186.25	42.996	2281.57	42.996	3630.62	42.996	5083.5
							43.016	1187.06	43.016	2282.41	43.016	3630.02	43.016	5083.24
							43.036	1187.8	43.036	2283.59	43.036	3629.38	43.036	5083.2
							43.056	1188.49	43.056	2283.6	43.056	3628.75	43.056	5083.72
							43.076	1189.15	43.076	2283.77	43.076	3628.14	43.076	5084.36
							43.096	1189.86	43.096	2282.78	43.096	3627.59	43.096	5084.5
							43.116	1190.64	43.116	2282.79	43.116	3627.12	43.116	5083.8
							43.136	1191.47	43.136	2282.63	43.136	3626.77	43.136	5083.3
							43.156	1192.29	43.156	2283.31	43.156	3626.54	43.156	5083.82
							43.176	1193.01	43.176	2282.65	43.176	3626.45	43.176	5085.77
							43.196	1193.57	43.196	2281.82	43.196	3626.51	43.196	5088.2
							43.216	1193.93	43.216	2280.83	43.216	3626.73	43.216	5090.38
							43.236	1194.13	43.236	2280.67	43.236	3627.07	43.236	5092.05
							43.256	1194.28	43.256	2281.18	43.256	3627.54	43.256	5093.45
							43.276	1194.52	43.276	2281.36	43.276	3628.1	43.276	5094.51
							43.296	1195	43.296	2282.03	43.296	3628.72	43.296	5095.12
							43.316	1195.82	43.316	2282.88	43.316	3629.37	43.316	5095.26
							43.336	1197.02	43.336	2284.39	43.336	3630.01	43.336	5095.38
							43.356	1198.57	43.356	2285.56	43.356	3630.61	43.356	5095.72
							43.376	1200.39	43.376	2286.4	43.376	3631.15	43.376	5096.52
							43.396	1202.34	43.396	2286.58	43.396	3631.6	43.396	5097.63
							43.416	1204.29	43.416	2286.25	43.416	3631.94	43.416	5098.9
							43.436	1206.14	43.436	2285.93	43.436	3632.16	43.436	5099.94
							43.456	1207.81	43.456	2285.27	43.456	3632.27	43.456	5100.6
							43.476	1209.33	43.476	2285.61	43.476	3632.28	43.476	5101.3
							43.496	1210.79	43.496	2286.29	43.496	3632.2	43.496	5102.88
							43.516	1212.33	43.516	2287.63	43.516	3632.05	43.516	5105.9
							43.536	1214.13	43.536	2288.47	43.536	3631.85	43.536	5109.84
							43.556	1216.34	43.556	2287.31	43.556	3631.63	43.556	5113.45
							43.576	1219.02	43.576	2286.66	43.576	3631.42	43.576	5115.82
							43.596	1222.13	43.596	2286	43.596	3631.23	43.596	5117.11
							43.616	1225.58	43.616	2287.34	43.616	3631.08	43.616	5118.29
							43.636	1229.22	43.636	2286.85	43.636	3630.99	43.636	5119.93
							43.656	1232.93	43.656	2285.69	43.656	3630.96	43.656	5121.82
							43.676	1236.7	43.676	2284.2	43.676	3631	43.676	5123.51
							43.696	1240.59	43.696	2285.88	43.696	3631.12	43.696	5125.25
							43.716	1244.73	43.716	2288.88	43.716	3631.32	43.716	5128.03
							43.736	1249.32	43.736	2292.56	43.736	3631.61	43.736	5132.54
							43.756	1254.51	43.756	2292.9	43.756	3631.98	43.756	5138.26
							43.776	1260.41	43.776	2293.58	43.776	3632.44	43.776	5144.25
							43.796	1267.03	43.796	2293.92	43.796	3633	43.796	5149.68
							43.816	1274.26	43.816	2297.43	43.816	3633.68	43.816	5155.65
							43.836	1281.89	43.836	2300.27	43.836	3634.48	43.836	5162.88
							43.856	1289.71	43.856	2304.11	43.856	3635.42	43.856	5171.98
							43.876	1297.51	43.876	2309.95	43.876	3636.5	43.876	5180.44
							43.896	1305.23	43.896	2315.63	43.896	3637.74	43.896	5187.08
							43.916	1312.94	43.916	2320.64	43.916	3639.15	43.916	5191.54
							43.936	1320.83	43.936	2320.98	43.936	3640.76	43.936	5197.69
							43.956	1329.16	43.956	2323.99	43.956	3642.57	43.956	5207.3
							43.976	1338.19	43.976	2327.33	43.976	3644.6	43.976	5220.73
							43.996	1348.13	43.996	2335.17	43.996	3646.89	43.996	5234.63
							44.016	1359.11	44.016	2343.01	44.016	3649.45	44.016	5247.56
							44.036	1371.22	44.036	2360.52	44.036	3652.32	44.036	5259.58
							44.056	1384.54	44.056	2380.7	44.056	3655.52	44.056	5272.77
							44.076	1399.11	44.076	2405.54	44.076	3659.08	44.076	5287.98
							44.096	1414.85	44.096	2426.38	44.096	3663.02	44.096	5305.09
							44.116	1431.52	44.116	2454.39	44.116	3667.35	44.116	5323.42
							44.136	1448.62	44.136	2501.73	44.136	3672.08	44.136	5343.45
							44.156	1465.46	44.156	2568.41	44.156	3677.18	44.156	5365.03
							44.176	1481.22	44.176	2645.25	44.176	3682.61	44.176	5387.38
							44.196	1495.12	44.196	2709.09	44.196	3688.31	44.196	5408.06
							44.216	1506.54	44.216	2748.27	44.216	3694.22	44.216	5426.25
							44.236	1515.07	44.236	2765.44	44.236	3700.22	44.236	5441.43
							44.256	1520.47	44.256	2770.79	44.256	3706.21	44.256	5453.62
							44.276	1522.58	44.276	2786.29	44.276	3712.07	44.276	5461.07
							44.296	1521.22	44.296	2802.3	44.296	3717.68	44.296	5462.81
							44.316	1516.2	44.316	2805.65	44.316	3722.89	44.316	5458.39
							44.336	1507.34	44.336	2785.82	44.336	3727.61	44.336	5448.24
							44.356	1494.63	44.356	2752.33	44.356	3731.71	44.356	5432.57
							44.376	1478.36	44.376	2717.5	44.376	3735.12	44.376	5412.31
							44.396	1459.19	44.396	2673.01	44.396	3737.75	44.396	5389.47
							44.416	1438.03	44.416	2623.86	44.416	3739.55	44.416	5365.75
							44.436	1415.98	44.436	2572.86	44.436	3740.5	44.436	5342.09
							44.456	1394.09	44.456	2531.37	44.456	3740.59	44.456	5318.38
							44.476	1373.27	44.476	2490.88	44.476	3739.82	44.476	5295.15
							44.496	1354.18	44.496	2448.89	44.496	3738.23	44.496	5272.67
							44.516	1337.22	44.516	2408.23	44.516	3735.86	44.516	5251.77
							44.536	1322.55	44.536	2376.41	44.536	3732.77	44.536	5232.85
							44.556	1310.14	44.556	2357.08	44.556	3729.04	44.556	5217.28
							44.576	1299.74	44.576	2344.59	44.576	3724.75	44.576	5204.78
							44.596	1290.92	44.596	2337.43	44.596	3719.99	44.596	5194.88
							44.616	1283.13	44.616	2330.11	44.616	3714.86	44.616	5185.27
							44.636	1275.79	44.636	2325.95	44.636	3709.47	44.636	5175.58
							44.656	1268.41	44.656	2319.79	44.656	3703.9	44.656	5165.02
							44.676	1260.76	44.676	2314.47	44.676	3698.27	44.676	5154.8
							44.696	1252.86	44.696	2307.14	44.696	3692.67	44.696	5145.11
							44.716	1244.98	44.716	2302.32	44.716	3687.17	44.716	5137.4
							44.736	1237.53	44.736	2298.99	44.736	3681.86	44.736	5131.63
							44.756	1230.88	44.756	2298.17	44.756	3676.81	44.756	5127.63
							44.776	1225.25	44.776	2296.51	44.776	3672.05	44.776	5123.81
							44.796	1220.65	44.796	2295.85	44.796	3667.64	44.796	5119.45
							44.816	1216.91	44.816	2293.86	44.816	3663.59	44.816	5114.4
							44.836	1213.79	44.836	2293.21	44.836	3659.92	44.836	5109.72
							44.856	1211.04	44.856	2291.38	44.856	3656.62	44.856	5106.08
							44.876	1208.48	44.876	2290.22	44.876	3653.69	44.876	5103.76
							44.896	1206.02	44.896	2288.23	44.896	3651.11	44.896	5102.1
							44.916	1203.63	44.916	2286.07	44.916	3648.83	44.916	5100.85
							44.936	1201.31	44.936	2283.92	44.936	3646.85	44.936	5099.82
							44.956	1199.09	44.956	2282.09	44.956	3645.11	44.956	5099.44
							44.976	1197.02	44.976	2281.43	44.976	3643.59	44.976	5099.18
							44.996	1195.15	44.996	2280.77	44.996	3642.23	44.996	5098.45
							45.016	1193.54	45.016	2280.45	45.016	3641.02	45.016	5096.5
							45.036	1192.22	45.036	2279.79	45.036	3639.91	45.036	5093.8
							45.056	1191.19	45.056	2280.8	45.056	3638.89	45.056	5091.05
							45.076	1190.39	45.076	2282.31	45.076	3637.92	45.076	5089.11
							45.096	1189.74	45.096	2282.98	45.096	3637	45.096	5087.91
							45.116	1189.16	45.116	2281.83	45.116	3636.11	45.116	5087.2
							45.136	1188.6	45.136	2280	45.136	3635.27	45.136	5086.38
							45.156	1188.04	45.156	2279.68	45.156	3634.46	45.156	5085.38
							45.176	1187.5	45.176	2280.02	45.176	3633.71	45.176	5084.2
							45.196	1187.05	45.196	2281.03	45.196	3633.04	45.196	5083.17
							45.216	1186.7	45.216	2281.2	45.216	3632.45	45.216	5082.34
							45.236	1186.46	45.236	2281.38	45.236	3631.96	45.236	5081.73
							45.256	1186.28	45.256	2280.88	45.256	3631.6	45.256	5081.13
							45.276	1186.08	45.276	2280.52	45.276	3631.36	45.276	5080.63
							45.296	1185.81	45.296	2280.3	45.296	3631.26	45.296	5080.33
							45.316	1185.42	45.316	2280.89	45.316	3631.29	45.316	5080.33
							45.336	1184.89	45.336	2281.3	45.336	3631.45	45.336	5080.27
							45.356	1184.24	45.356	2281.54	45.356	3631.72	45.356	5079.94
							45.376	1183.49	45.376	2280.95	45.376	3632.08	45.376	5079.24
							45.396	1182.64	45.396	2280.36	45.396	3632.51	45.396	5078.54
							45.416	1181.73	45.416	2279.77	45.416	3632.97	45.416	5077.97
							45.436	1180.77	45.436	2279.18	45.436	3633.43	45.436	5077.5
							45.456	1179.8	45.456	2279.43	45.456	3633.86	45.456	5076.83
							45.476	1178.84	45.476	2280	45.476	3634.23	45.476	5075.9
							45.496	1177.9	45.496	2281.58	45.496	3634.5	45.496	5074.83
							45.516	1176.96	45.516	2281.83	45.516	3634.65	45.516	5073.85
							45.536	1175.98	45.536	2281.89	45.536	3634.66	45.536	5073.11
							45.556	1174.96	45.556	2281.08	45.556	3634.52	45.556	5072.73
							45.576	1173.93	45.576	2281.06	45.576	3634.23	45.576	5072.76
							45.596	1172.95	45.596	2281.16	45.596	3633.79	45.596	5073.1
							45.616	1172.14	45.616	2282.23	45.616	3633.23	45.616	5073.53
							45.636	1171.6	45.636	2283.47	45.636	3632.57	45.636	5073.85
							45.656	1171.37	45.656	2283.88	45.656	3631.84	45.656	5074.01
							45.676	1171.43	45.676	2282.61	45.676	3631.07	45.676	5074.07
							45.696	1171.69	45.696	2281.19	45.696	3630.31	45.696	5073.91
							45.716	1172.06	45.716	2280.59	45.716	3629.58	45.716	5073.51
							45.736	1172.43	45.736	2281.16	45.736	3628.93	45.736	5072.84
							45.756	1172.74	45.756	2282.4	45.756	3628.39	45.756	5072.24
							45.776	1172.95	45.776	2283.48	45.776	3627.96	45.776	5071.9
							45.796	1173.04	45.796	2284.31	45.796	3627.68	45.796	5071.86
							45.816	1173	45.816	2283.59	45.816	3627.55	45.816	5071.87
							45.836	1172.81	45.836	2282.37	45.836	3627.57	45.836	5071.63
							45.856	1172.47	45.856	2282.08	45.856	3627.74	45.856	5071.2
							45.876	1171.96	45.876	2283.17	45.876	3628.05	45.876	5070.65
							45.896	1171.27	45.896	2284.77	45.896	3628.47	45.896	5070.26
							45.916	1170.43	45.916	2284.19	45.916	3629	45.916	5069.92
							45.936	1169.46	45.936	2282.45	45.936	3629.62	45.936	5069.67
							45.956	1168.43	45.956	2280.71	45.956	3630.31	45.956	5069.37
							45.976	1167.42	45.976	2280.3	45.976	3631.05	45.976	5069.13
							45.996	1166.53	45.996	2280.39	45.996	3631.82	45.996	5068.88
							46.016	1165.87	46.016	2280.65	46.016	3632.6	46.016	5068.67
							46.036	1165.51	46.036	2280.9	46.036	3633.37	46.036	5068.39
							46.056	1165.45	46.056	2281	46.056	3634.11	46.056	5067.99
							46.076	1165.66	46.076	2280.25	46.076	3634.8	46.076	5067.41
							46.096	1166.02	46.096	2279.01	46.096	3635.43	46.096	5066.74
							46.116	1166.38	46.116	2278.1	46.116	3635.99	46.116	5066.14
							46.136	1166.63	46.136	2278.36	46.136	3636.45	46.136	5065.87
							46.156	1166.68	46.156	2279.62	46.156	3636.82	46.156	5065.98
							46.176	1166.54	46.176	2281.2	46.176	3637.09	46.176	5066.39
							46.196	1166.28	46.196	2282.4	46.196	3637.25	46.196	5066.79
							46.216	1165.98	46.216	2282.69	46.216	3637.31	46.216	5067.02
							46.236	1165.72	46.236	2282.52	46.236	3637.27	46.236	5067.01
							46.256	1165.54	46.256	2281.78	46.256	3637.14	46.256	5066.85
							46.276	1165.45	46.276	2281.85	46.276	3636.92	46.276	5066.69
							46.296	1165.4	46.296	2281.74	46.296	3636.62	46.296	5066.76
							46.316	1165.36	46.316	2281.64	46.316	3636.25	46.316	5067.21
							46.336	1165.29	46.336	2280.53	46.336	3635.81	46.336	5067.93
							46.356	1165.24	46.356	2279.6	46.356	3635.31	46.356	5068.46
							46.376	1165.23	46.376	2279.49	46.376	3634.76	46.376	5068.52
							46.396	1165.32	46.396	2280.06	46.396	3634.18	46.396	5067.97
							46.416	1165.56	46.416	2281.29	46.416	3633.58	46.416	5067.13
							46.436	1165.97	46.436	2282.52	46.436	3632.98	46.436	5066.33
							46.456	1166.51	46.456	2283.58	46.456	3632.43	46.456	5065.92
							46.476	1167.14	46.476	2284.35	46.476	3631.94	46.476	5066.01
							46.496	1167.8	46.496	2283.86	46.496	3631.58	46.496	5066.44
							46.516	1168.41	46.516	2283.99	46.516	3631.39	46.516	5066.99
							46.536	1168.95	46.536	2282.36	46.536	3631.42	46.536	5067.31
							46.556	1169.38	46.556	2281.78	46.556	3631.71	46.556	5067.28
							46.576	1169.68	46.576	2280.69	46.576	3632.32	46.576	5067.01
							46.596	1169.86	46.596	2281.61	46.596	3633.27	46.596	5066.85
							46.616	1169.89	46.616	2282	46.616	3634.58	46.616	5067.11
							46.636	1169.76	46.636	2282.32	46.636	3636.29	46.636	5067.54
							46.656	1169.43	46.656	2282.51	46.656	3638.38	46.656	5067.94
							46.676	1168.86	46.676	2283.41	46.676	3640.85	46.676	5067.97
							46.696	1168.06	46.696	2284.41	46.696	3643.67	46.696	5067.84
							46.716	1167.04	46.716	2284.87	46.716	3646.82	46.716	5067.49
							46.736	1165.87	46.736	2285	46.736	3650.26	46.736	5067.07
							46.756	1164.64	46.756	2284.14	46.756	3653.93	46.756	5066.49
							46.776	1163.47	46.776	2283.1	46.776	3657.8	46.776	5066.03
							46.796	1162.47	46.796	2281.07	46.796	3661.8	46.796	5065.62
							46.816	1161.75	46.816	2280.2	46.816	3665.89	46.816	5065.4
							46.836	1161.36	46.836	2279.17	46.836	3670	46.836	5065.23
							46.856	1161.32	46.856	2279.64	46.856	3674.09	46.856	5065.27
							46.876	1161.58	46.876	2280.1	46.876	3678.08	46.876	5065.43
							46.896	1162.05	46.896	2281.23	46.896	3681.94	46.896	5065.75
							46.916	1162.65	46.916	2281.53	46.916	3685.6	46.916	5066.05
							46.936	1163.27	46.936	2281.67	46.936	3689	46.936	5066.35
							46.956	1163.83	46.956	2281.63	46.956	3692.11	46.956	5066.5
							46.976	1164.29	46.976	2281.93	46.976	3694.88	46.976	5066.59
							46.996	1164.65	46.996	2281.73	46.996	3697.26	46.996	5066.54
							47.016	1164.89	47.016	2281.04	47.016	3699.22	47.016	5066.48
							47.036	1165.04	47.036	2279.9	47.036	3700.74	47.036	5066.26
							47.056	1165.09	47.056	2279.32	47.056	3701.79	47.056	5066.04
							47.076	1165.06	47.076	2279.64	47.076	3702.38	47.076	5066
							47.096	1164.97	47.096	2281.02	47.096	3702.5	47.096	5066.31
							47.116	1164.86	47.116	2282.07	47.116	3702.18	47.116	5066.77
							47.136	1164.81	47.136	2282.12	47.136	3701.42	47.136	5066.91
							47.156	1164.89	47.156	2280.85	47.156	3700.27	47.156	5066.64
							47.176	1165.14	47.176	2279.4	47.176	3698.76	47.176	5066.11
							47.196	1165.58	47.196	2278.12	47.196	3696.92	47.196	5065.88
							47.216	1166.17	47.216	2277.84	47.216	3694.81	47.216	5066.03
							47.236	1166.8	47.236	2278.4	47.236	3692.46	47.236	5066.6
							47.256	1167.36	47.256	2279.95	47.256	3689.92	47.256	5067
							47.276	1167.7	47.276	2280.51	47.276	3687.21	47.276	5067.08
							47.296	1167.75	47.296	2280.73	47.296	3684.39	47.296	5066.78
							47.316	1167.47	47.316	2280.95	47.316	3681.48	47.316	5066.56
							47.336	1166.87	47.336	2282.67	47.336	3678.51	47.336	5066.55
							47.356	1166.05	47.356	2284.22	47.356	3675.51	47.356	5066.54
							47.376	1165.1	47.376	2284.62	47.376	3672.52	47.376	5066.15
							47.396	1164.15	47.396	2284.56	47.396	3669.55	47.396	5065.26
							47.416	1163.34	47.416	2284.7	47.416	3666.66	47.416	5064.23
							47.436	1162.76	47.436	2285.04	47.436	3663.85	47.436	5063.43
							47.456	1162.5	47.456	2284.57	47.456	3661.18	47.456	5063.21
							47.476	1162.57	47.476	2283.6	47.476	3658.67	47.476	5063.43
							47.496	1162.93	47.496	2282.13	47.496	3656.34	47.496	5063.97
							47.516	1163.48	47.516	2280.99	47.516	3654.22	47.516	5064.45
							47.536	1164.1	47.536	2279.85	47.536	3652.32	47.536	5064.81
							47.556	1164.67	47.556	2279.88	47.556	3650.64	47.556	5064.93
							47.576	1165.1	47.576	2280.58	47.576	3649.19	47.576	5064.99
							47.596	1165.35	47.596	2281.28	47.596	3647.94	47.596	5065.05
							47.616	1165.43	47.616	2281.64	47.616	3646.87	47.616	5065.21
							47.636	1165.39	47.636	2281.17	47.636	3645.96	47.636	5065.45
							47.656	1165.31	47.656	2280.86	47.656	3645.16	47.656	5065.63
							47.676	1165.24	47.676	2280.39	47.676	3644.45	47.676	5065.76
							47.696	1165.21	47.696	2279.75	47.696	3643.78	47.696	5065.82
							47.716	1165.24	47.716	2279.45	47.716	3643.11	47.716	5065.99
							47.736	1165.29	47.736	2279.81	47.736	3642.43	47.736	5066.18
							47.756	1165.34	47.756	2281.33	47.756	3641.69	47.756	5066.29
							47.776	1165.34	47.776	2282.3	47.776	3640.89	47.776	5066.06
							47.796	1165.25	47.796	2282.7	47.796	3640.02	47.796	5065.36
							47.816	1165.06	47.816	2281.22	47.816	3639.07	47.816	5064.35
							47.836	1164.78	47.836	2280.37	47.836	3638.05	47.836	5063.37
							47.856	1164.46	47.856	2279.01	47.856	3636.96	47.856	5062.84
							47.876	1164.16	47.876	2279.3	47.876	3635.83	47.876	5062.88
							47.896	1163.91	47.896	2279.21	47.896	3634.68	47.896	5063.42
							47.916	1163.78	47.916	2280.06	47.916	3633.53	47.916	5063.97
							47.936	1163.77	47.936	2280.19	47.936	3632.4	47.936	5064.3
							47.956	1163.86	47.956	2280.63	47.956	3631.34	47.956	5064.18
							47.976	1164.02	47.976	2280.4	47.976	3630.35	47.976	5063.94
							47.996	1164.19	47.996	2280.84	47.996	3629.48	47.996	5063.63
							48.016	1164.33	48.016	2281.11	48.016	3628.74	48.016	5063.53
							48.036	1164.39	48.036	2281.71	48.036	3628.17	48.036	5063.52
							48.056	1164.33	48.056	2281.65	48.056	3627.79	48.056	5063.76
							48.076	1164.14	48.076	2281.42	48.076	3627.62	48.076	5064.03
							48.096	1163.82	48.096	2281.02	48.096	3627.68	48.096	5064.19
							48.116	1163.4	48.116	2280.79	48.116	3627.97	48.116	5063.92
							48.136	1162.91	48.136	2281.08	48.136	3628.51	48.136	5063.4
							48.156	1162.44	48.156	2281.59	48.156	3629.31	48.156	5062.96
							48.176	1162.06	48.176	2282.52	48.176	3630.35	48.176	5062.89
							48.196	1161.86	48.196	2282.22	48.196	3631.64	48.196	5063.13
							48.216	1161.9	48.216	2281.3	48.216	3633.16	48.216	5063.46
							48.236	1162.19	48.236	2280.24	48.236	3634.91	48.236	5063.75
							48.256	1162.7	48.256	2279.68	48.256	3636.86	48.256	5063.97
							48.276	1163.33	48.276	2279.61	48.276	3639	48.276	5064.14
							48.296	1163.96	48.296	2280.39	48.296	3641.32	48.296	5064.22
							48.316	1164.52	48.316	2281.82	48.316	3643.77	48.316	5064.06
							48.336	1164.96	48.336	2283.43	48.336	3646.35	48.336	5063.72
							48.356	1165.28	48.356	2282.53	48.356	3649.03	48.356	5063.27
							48.376	1165.54	48.376	2280.97	48.376	3651.78	48.376	5062.95
							48.396	1165.8	48.396	2279.07	48.396	3654.57	48.396	5062.81
							48.416	1166.07	48.416	2278.85	48.416	3657.36	48.416	5062.92
							48.436	1166.34	48.436	2279.12	48.436	3660.12	48.436	5063.12
							48.456	1166.56	48.456	2279.55	48.456	3662.8	48.456	5063.33
							48.476	1166.65	48.476	2279.83	48.476	3665.37	48.476	5063.39
							48.496	1166.56	48.496	2279.93	48.496	3667.79	48.496	5063.35
							48.516	1166.28	48.516	2280.37	48.516	3669.99	48.516	5063.47
							48.536	1165.81	48.536	2280.31	48.536	3671.95	48.536	5063.76
							48.556	1165.19	48.556	2280.41	48.556	3673.62	48.556	5064.2
							48.576	1164.48	48.576	2279.85	48.576	3674.95	48.576	5064.32
							48.596	1163.75	48.596	2279.95	48.596	3675.93	48.596	5064.32
							48.616	1163.07	48.616	2279.89	48.616	3676.52	48.616	5064.15
							48.636	1162.5	48.636	2280.66	48.636	3676.71	48.636	5064.08
							48.656	1162.07	48.656	2281.1	48.656	3676.49	48.656	5063.91
							48.676	1161.8	48.676	2281.54	48.676	3675.87	48.676	5063.76
							48.696	1161.67	48.696	2280.81	48.696	3674.87	48.696	5063.6
							48.716	1161.64	48.716	2280.58	48.716	3673.5	48.716	5063.54
							48.736	1161.67	48.736	2279.85	48.736	3671.79	48.736	5063.44
							48.756	1161.68	48.756	2279.79	48.756	3669.79	48.756	5063.25
							48.776	1161.63	48.776	2279.06	48.776	3667.53	48.776	5063.06
							48.796	1161.5	48.796	2278.83	48.796	3665.06	48.796	5063.01
							48.816	1161.29	48.816	2279.09	48.816	3662.43	48.816	5063.19
							48.836	1161.03	48.836	2279.83	48.836	3659.68	48.836	5063.47
							48.856	1160.81	48.856	2280.53	48.856	3656.86	48.856	5063.72
							48.876	1160.72	48.876	2280.05	48.876	3654.02	48.876	5063.78
							48.896	1160.84	48.896	2279.23	48.896	3651.2	48.896	5063.67
							48.916	1161.2	48.916	2278.41	48.916	3648.45	48.916	5063.41
							48.936	1161.77	48.936	2278.75	48.936	3645.81	48.936	5063.06
							48.956	1162.43	48.956	2279.26	48.956	3643.31	48.956	5062.64
							48.976	1163.04	48.976	2279.6	48.976	3640.99	48.976	5062.29
							48.996	1163.44	48.996	2279.61	48.996	3638.87	48.996	5062.09
							49.016	1163.53	49.016	2279.62	49.016	3636.98	49.016	5062.06
							49.036	1163.29	49.036	2280.3	49.036	3635.32	49.036	5062.09
							49.056	1162.8	49.056	2280.64	49.056	3633.89	49.056	5062.07
							49.076	1162.16	49.076	2281.15	49.076	3632.7	49.076	5062
							49.096	1161.53	49.096	2280.83	49.096	3631.72	49.096	5061.8
							49.116	1160.99	49.116	2280	49.116	3630.96	49.116	5061.63
							49.136	1160.63	49.136	2279.68	49.136	3630.37	49.136	5061.39
							49.156	1160.44	49.156	2280.02	49.156	3629.93	49.156	5061.26
							49.176	1160.39	49.176	2282.03	49.176	3629.62	49.176	5061.18
							49.196	1160.4	49.196	2282.88	49.196	3629.41	49.196	5061.42
							49.216	1160.39	49.216	2283.22	49.216	3629.26	49.216	5061.9
							49.236	1160.29	49.236	2281.73	49.236	3629.15	49.236	5062.56
							49.256	1160.05	49.256	2280.24	49.256	3629.05	49.256	5063.07
							49.276	1159.69	49.276	2278.58	49.276	3628.96	49.276	5063.29
							49.296	1159.27	49.296	2278.26	49.296	3628.85	49.296	5063.15
							49.316	1158.87	49.316	2279.6	49.316	3628.72	49.316	5062.79
							49.336	1158.58	49.336	2282.11	49.336	3628.56	49.336	5062.37
							49.356	1158.48	49.356	2284.12	49.356	3628.37	49.356	5062.14
							49.376	1158.59	49.376	2283.96	49.376	3628.15	49.376	5062.15
							49.396	1158.86	49.396	2282.31	49.396	3627.92	49.396	5062.34
							49.416	1159.24	49.416	2280.32	49.416	3627.68	49.416	5062.53
							49.436	1159.62	49.436	2280.16	49.436	3627.45	49.436	5062.57
							49.456	1159.93	49.456	2281.17	49.456	3627.24	49.456	5062.55
							49.476	1160.11	49.476	2282.68	49.476	3627.08	49.476	5062.44
							49.496	1160.16	49.496	2282.52	49.496	3626.98	49.496	5062.54
							49.516	1160.11	49.516	2282.2	49.516	3626.96	49.516	5062.64
							49.536	1159.99	49.536	2281.54	49.536	3627.03	49.536	5062.88
							49.556	1159.88	49.556	2282.22	49.556	3627.2	49.556	5062.89
							49.576	1159.81	49.576	2282.39	49.576	3627.47	49.576	5062.82
							49.596	1159.82	49.596	2282.74	49.596	3627.85	49.596	5062.64
							49.616	1159.95	49.616	2282.41	49.616	3628.33	49.616	5062.52
							49.636	1160.19	49.636	2281.59	49.636	3628.88	49.636	5062.34
							49.656	1160.54	49.656	2280.77	49.656	3629.48	49.656	5062.03
							49.676	1160.98	49.676	2279.94	49.676	3630.13	49.676	5061.63
							49.696	1161.45	49.696	2280.12	49.696	3630.79	49.696	5061.33
							49.716	1161.89	49.716	2280.3	49.716	3631.44	49.716	5061.29
							49.736	1162.26	49.736	2280.47	49.736	3632.06	49.736	5061.41
							49.756	1162.52	49.756	2280.65	49.756	3632.65	49.756	5061.54
							49.776	1162.65	49.776	2281.16	49.776	3633.2	49.776	5061.57
							49.796	1162.66	49.796	2282.17	49.796	3633.71	49.796	5061.56
							49.816	1162.57	49.816	2282.68	49.816	3634.18	49.816	5061.64
							49.836	1162.44	49.836	2282.35	49.836	3634.62	49.836	5061.82
							49.856	1162.31	49.856	2281.53	49.856	3635.05	49.856	5062.05
							49.876	1162.23	49.876	2280.54	49.876	3635.46	49.876	5062.24
							49.896	1162.22	49.896	2280.22	49.896	3635.88	49.896	5062.33
							49.916	1162.31	49.916	2279.73	49.916	3636.3	49.916	5062.31
							49.936	1162.49	49.936	2280.4	49.936	3636.72	49.936	5062.12
							49.956	1162.73	49.956	2280.91	49.956	3637.14	49.956	5061.77
							49.976	1162.98	49.976	2281.92	49.976	3637.55	49.976	5061.29
							49.996	1163.21	49.996	2281.43	49.996	3637.95	49.996	5060.97
							50.016	1163.34	50.016	2281.28	50.016	3638.32	50.016	5061.01
							50.036	1163.31	50.036	2280.79	50.036	3638.67	50.036	5061.39
							50.056	1163.1	50.056	2281.13	50.056	3638.98	50.056	5061.86
							50.076	1162.67	50.076	2281.97	50.076	3639.26	50.076	5062.02
							50.096	1162.05	50.096	2282.98	50.096	3639.52	50.096	5061.91
							50.116	1161.29	50.116	2283.48	50.116	3639.74	50.116	5061.64
							50.136	1160.48	50.136	2282.3	50.136	3639.96	50.136	5061.65
							50.156	1159.71	50.156	2281.12	50.156	3640.17	50.156	5061.92
							50.176	1159.05	50.176	2280.28	50.176	3640.4	50.176	5062.4
							50.196	1158.58	50.196	2281.1	50.196	3640.64	50.196	5062.69
							50.216	1158.36	50.216	2281.92	50.216	3640.92	50.216	5062.66
							50.236	1158.41	50.236	2282.74	50.236	3641.25	50.236	5062.37
							50.256	1158.7	50.256	2281.89	50.256	3641.62	50.256	5062.08
							50.276	1159.19	50.276	2281.38	50.276	3642.05	50.276	5062.05
							50.296	1159.8	50.296	2281.2	50.296	3642.54	50.296	5062.21
							50.316	1160.41	50.316	2281.86	50.316	3643.09	50.316	5062.44
							50.336	1160.94	50.336	2281.84	50.336	3643.69	50.336	5062.52
							50.356	1161.33	50.356	2281	50.356	3644.34	50.356	5062.59
							50.376	1161.56	50.376	2280.65	50.376	3645.03	50.376	5062.66
							50.396	1161.69	50.396	2280.47	50.396	3645.73	50.396	5062.73
							50.416	1161.77	50.416	2281.29	50.416	3646.45	50.416	5062.54
							50.436	1161.85	50.436	2280.95	50.436	3647.15	50.436	5062.13
							50.456	1161.95	50.456	2281.93	50.456	3647.84	50.456	5061.63
							50.476	1162.05	50.476	2282.25	50.476	3648.48	50.476	5061.36
							50.496	1162.13	50.496	2282.74	50.496	3649.08	50.496	5061.3
							50.516	1162.17	50.516	2281.39	50.516	3649.61	50.516	5061.35
							50.536	1162.18	50.536	2280.22	50.536	3650.07	50.536	5061.37
							50.556	1162.18	50.556	2280.2	50.556	3650.45	50.556	5061.48
							50.576	1162.24	50.576	2281.19	50.576	3650.75	50.576	5061.69
							50.596	1162.39	50.596	2282.51	50.596	3650.97	50.596	5062.02
							50.616	1162.65	50.616	2282.66	50.616	3651.1	50.616	5062.43
							50.636	1162.98	50.636	2281.98	50.636	3651.16	50.636	5062.92
							50.656	1163.32	50.656	2280.47	50.656	3651.14	50.656	5063.38
							50.676	1163.6	50.676	2280.29	50.676	3651.06	50.676	5063.53
							50.696	1163.74	50.696	2280.78	50.696	3650.92	50.696	5063.3
							50.716	1163.7	50.716	2281.6	50.716	3650.71	50.716	5062.86
							50.736	1163.49	50.736	2281.09	50.736	3650.46	50.736	5062.55
							50.756	1163.14	50.756	2280.74	50.756	3650.14	50.756	5062.56
							50.776	1162.74	50.776	2280.9	50.776	3649.78	50.776	5062.76
							50.796	1162.34	50.796	2281.88	50.796	3649.36	50.796	5062.95
							50.816	1162.02	50.816	2282.54	50.816	3648.9	50.816	5062.95
							50.836	1161.8	50.836	2282.69	50.836	3648.39	50.836	5062.82
							50.856	1161.68	50.856	2282.01	50.856	3647.85	50.856	5062.69
							50.876	1161.65	50.876	2280.83	50.876	3647.28	50.876	5062.6
							50.896	1161.67	50.896	2280.15	50.896	3646.72	50.896	5062.56
							50.916	1161.72	50.916	2280.31	50.916	3646.18	50.916	5062.47
							50.936	1161.79	50.936	2281.63	50.936	3645.71	50.936	5062.39
							50.956	1161.86	50.956	2282.28	50.956	3645.35	50.956	5062.27
							50.976	1161.93	50.976	2282.1	50.976	3645.14	50.976	5062.05
							50.996	1162.02	50.996	2280.76	50.996	3645.14	50.996	5061.6
							51.016	1162.09	51.016	2279.91	51.016	3645.4	51.016	5061.11
							51.036	1162.14	51.036	2280.56	51.036	3645.98	51.036	5060.79
							51.056	1162.13	51.056	2282.22	51.056	3646.94	51.056	5060.81
							51.076	1162.05	51.076	2284.04	51.076	3648.31	51.076	5061.04
							51.096	1161.9	51.096	2284.36	51.096	3650.12	51.096	5061.28
							51.116	1161.71	51.116	2283.18	51.116	3652.41	51.116	5061.47
							51.136	1161.56	51.136	2281	51.136	3655.18	51.136	5061.75
							51.156	1161.5	51.156	2279.15	51.156	3658.42	51.156	5062.29
							51.176	1161.58	51.176	2279.14	51.176	3662.09	51.176	5062.94
							51.196	1161.81	51.196	2280.29	51.196	3666.16	51.196	5063.57
							51.216	1162.13	51.216	2281.95	51.216	3670.56	51.216	5063.94
							51.236	1162.45	51.236	2282.27	51.236	3675.23	51.236	5064.17
							51.256	1162.71	51.256	2282.26	51.256	3680.07	51.256	5064.12
							51.276	1162.83	51.276	2281.24	51.276	3685	51.276	5063.84
							51.296	1162.81	51.296	2281.06	51.296	3689.92	51.296	5063.28
							51.316	1162.68	51.316	2280.38	51.316	3694.75	51.316	5062.81
							51.336	1162.5	51.336	2280.54	51.336	3699.39	51.336	5062.59
							51.356	1162.3	51.356	2280.53	51.356	3703.78	51.356	5062.68
							51.376	1162.09	51.376	2280.51	51.376	3707.82	51.376	5062.83
							51.396	1161.87	51.396	2280.67	51.396	3711.48	51.396	5062.99
							51.416	1161.6	51.416	2280.32	51.416	3714.68	51.416	5063.1
							51.436	1161.28	51.436	2280.48	51.436	3717.38	51.436	5063.08
							51.456	1160.9	51.456	2279.96	51.456	3719.54	51.456	5062.84
							51.476	1160.5	51.476	2279.95	51.476	3721.12	51.476	5062.45
							51.496	1160.17	51.496	2279.94	51.496	3722.09	51.496	5062.19
							51.516	1159.98	51.516	2280.09	51.516	3722.43	51.516	5062.19
							51.536	1160.01	51.536	2280.08	51.536	3722.11	51.536	5062.46
							51.556	1160.31	51.556	2279.73	51.556	3721.12	51.556	5062.8
							51.576	1160.88	51.576	2279.39	51.576	3719.47	51.576	5063.21
							51.596	1161.68	51.596	2278.87	51.596	3717.17	51.596	5063.56
							51.616	1162.6	51.616	2278.69	51.616	3714.24	51.616	5063.68
							51.636	1163.51	51.636	2279.68	51.636	3710.74	51.636	5063.26
							51.656	1164.29	51.656	2281.17	51.656	3706.71	51.656	5062.35
							51.676	1164.85	51.676	2282.49	51.676	3702.24	51.676	5061.26
							51.696	1165.13	51.696	2282.81	51.696	3697.41	51.696	5060.44
							51.716	1165.14	51.716	2282.46	51.716	3692.31	51.716	5060.08
							51.736	1164.91	51.736	2282.45	51.736	3687.04	51.736	5060.16
							51.756	1164.49	51.756	2281.44	51.756	3681.71	51.756	5060.47
							51.776	1163.94	51.776	2280.59	51.776	3676.41	51.776	5060.85
							51.796	1163.3	51.796	2279.25	51.796	3671.23	51.796	5061.15
							51.816	1162.64	51.816	2279.4	51.816	3666.26	51.816	5061.52
							51.836	1162.01	51.836	2280.05	51.836	3661.58	51.836	5062.02
							51.856	1161.51	51.856	2281.21	51.856	3657.25	51.856	5062.65
							51.876	1161.19	51.876	2282.19	51.876	3653.31	51.876	5062.93
							51.896	1161.11	51.896	2282.85	51.896	3649.81	51.896	5062.74
							51.916	1161.3	51.916	2282.67	51.916	3646.78	51.916	5062.12
							51.936	1161.7	51.936	2281.66	51.936	3644.21	51.936	5061.55
							51.956	1162.24	51.956	2280.48	51.956	3642.11	51.956	5061.29
							51.976	1162.84	51.976	2279.96	51.976	3640.46	51.976	5061.34
							51.996	1163.39	51.996	2280.62	51.996	3639.24	51.996	5061.55
							52.016	1163.84	52.016	2281.11	52.016	3638.4	52.016	5061.72
							52.036	1164.16	52.036	2281.43	52.036	3637.9	52.036	5061.89
							52.056	1164.36	52.056	2280.58	52.056	3637.68	52.056	5061.96
							52.076	1164.44	52.076	2280.23	52.076	3637.69	52.076	5062.14
							52.096	1164.4	52.096	2279.55	52.096	3637.88	52.096	5062.46
							52.116	1164.24	52.116	2279.21	52.116	3638.21	52.116	5063.02
							52.136	1163.95	52.136	2278.53	52.136	3638.61	52.136	5063.58
							52.156	1163.52	52.156	2278.85	52.156	3639.07	52.156	5063.94
							52.176	1162.98	52.176	2279.67	52.176	3639.56	52.176	5063.89
							52.196	1162.39	52.196	2280.66	52.196	3640.05	52.196	5063.44
							52.216	1161.82	52.216	2280.48	52.216	3640.54	52.216	5062.67
							52.236	1161.35	52.236	2279.47	52.236	3641.03	52.236	5061.79
							52.256	1161.04	52.256	2279.12	52.256	3641.51	52.256	5061.04
							52.276	1160.9	52.276	2279.44	52.276	3642.01	52.276	5060.75
							52.296	1160.9	52.296	2280.43	52.296	3642.51	52.296	5060.99
							52.316	1160.98	52.316	2280.41	52.316	3643.03	52.316	5061.56
							52.336	1161.08	52.336	2280.23	52.336	3643.58	52.336	5061.92
							52.356	1161.14	52.356	2280.06	52.356	3644.14	52.356	5061.71
							52.376	1161.12	52.376	2280.71	52.376	3644.72	52.376	5061.02
							52.396	1161.03	52.396	2281.36	52.396	3645.31	52.396	5060.33
							52.416	1160.88	52.416	2281.85	52.416	3645.88	52.416	5060.09
							52.436	1160.69	52.436	2281.5	52.436	3646.43	52.436	5060.31
							52.456	1160.48	52.456	2280.82	52.456	3646.92	52.456	5060.84
							52.476	1160.3	52.476	2280.15	52.476	3647.36	52.476	5061.36
							52.496	1160.15	52.496	2279.97	52.496	3647.71	52.496	5061.9
							52.516	1160.09	52.516	2280.29	52.516	3647.97	52.516	5062.37
							52.536	1160.11	52.536	2281.11	52.536	3648.13	52.536	5062.87
							52.556	1160.25	52.556	2281.59	52.556	3648.19	52.556	5063.29
							52.576	1160.48	52.576	2282.08	52.576	3648.16	52.576	5063.51
							52.596	1160.78	52.596	2281.9	52.596	3648.03	52.596	5063.44
							52.616	1161.08	52.616	2282.22	52.616	3647.82	52.616	5062.95
							52.636	1161.34	52.636	2282.04	52.636	3647.55	52.636	5062.31
							52.656	1161.48	52.656	2281.7	52.656	3647.23	52.656	5061.78
							52.676	1161.48	52.676	2280.68	52.676	3646.88	52.676	5061.74
							52.696	1161.33	52.696	2280.01	52.696	3646.52	52.696	5062.04
							52.716	1161.08	52.716	2279.99	52.716	3646.16	52.716	5062.3
							52.736	1160.78	52.736	2279.98	52.736	3645.82	52.736	5062.17
							52.756	1160.48	52.756	2279.97	52.756	3645.52	52.756	5061.72
							52.776	1160.22	52.776	2279.29	52.776	3645.27	52.776	5061.41
							52.796	1160.02	52.796	2278.94	52.796	3645.08	52.796	5061.56
							52.816	1159.88	52.816	2278.76	52.816	3644.95	52.816	5062.05
							52.836	1159.81	52.836	2278.42	52.836	3644.9	52.836	5062.55
							52.856	1159.8	52.856	2278.9	52.856	3644.91	52.856	5062.8
							52.876	1159.84	52.876	2278.89	52.876	3644.98	52.876	5063
							52.896	1159.94	52.896	2279.71	52.896	3645.09	52.896	5063.36
							52.916	1160.07	52.916	2279.37	52.916	3645.22	52.916	5063.95
							52.936	1160.2	52.936	2279.35	52.936	3645.37	52.936	5064.32
							52.956	1160.29	52.956	2279.34	52.956	3645.5	52.956	5064.17
							52.976	1160.32	52.976	2279.16	52.976	3645.61	52.976	5063.44
							52.996	1160.28	52.996	2279.98	52.996	3645.67	52.996	5062.62
							53.016	1160.18	53.016	2281.47	53.016	3645.67	53.016	5062.05
							53.036	1160.06	53.036	2283.62	53.036	3645.62	53.036	5061.94
							53.056	1159.97	53.056	2284.11	53.056	3645.51	53.056	5062.19
							53.076	1159.96	53.076	2282.6	53.076	3645.34	53.076	5062.65
							53.096	1160.06	53.096	2280.58	53.096	3645.13	53.096	5063.08
							53.116	1160.29	53.116	2279.56	53.116	3644.87	53.116	5063.25
							53.136	1160.63	53.136	2280.02	53.136	3644.58	53.136	5063.04
							53.156	1161.05	53.156	2281.11	53.156	3644.26	53.156	5062.44
							53.176	1161.48	53.176	2281.67	53.176	3643.93	53.176	5061.71
							53.196	1161.84	53.196	2281.38	53.196	3643.59	53.196	5061.15
							53.216	1162.08	53.216	2280.58	53.216	3643.26	53.216	5061.19
							53.236	1162.2	53.236	2280.28	53.236	3642.94	53.236	5061.79
							53.256	1162.23	53.256	2280.31	53.256	3642.64	53.256	5062.66
							53.276	1162.25	53.276	2280.84	53.276	3642.38	53.276	5063.11
							53.296	1162.33	53.296	2280.88	53.296	3642.17	53.296	5063.03
							53.316	1162.5	53.316	2281.08	53.316	3642.03	53.316	5062.63
							53.336	1162.74	53.336	2281.44	53.336	3641.98	53.336	5062.57
							53.356	1162.97	53.356	2281.81	53.356	3642.02	53.356	5062.85
							53.376	1163.09	53.376	2282.51	53.376	3642.17	53.376	5063.26
							53.396	1163.01	53.396	2282.04	53.396	3642.44	53.396	5063.26
							53.416	1162.69	53.416	2281.59	53.416	3642.83	53.416	5062.91
							53.436	1162.18	53.436	2279.99	53.436	3643.35	53.436	5062.34
							53.456	1161.56	53.456	2279.59	53.456	3643.98	53.456	5061.9
							53.476	1160.95	53.476	2280.05	53.476	3644.72	53.476	5061.56
							53.496	1160.43	53.496	2281.2	53.496	3645.57	53.496	5061.48
							53.516	1160.05	53.516	2282.03	53.516	3646.49	53.516	5061.61
							53.536	1159.8	53.536	2281.72	53.536	3647.5	53.536	5062.12
							53.556	1159.64	53.556	2281.41	53.556	3648.56	53.556	5062.68
							53.576	1159.51	53.576	2280.44	53.576	3649.66	53.576	5063.23
							53.596	1159.35	53.596	2279.98	53.596	3650.79	53.596	5063.36
							53.616	1159.14	53.616	2279.17	53.616	3651.94	53.616	5063.25
							53.636	1158.9	53.636	2278.71	53.636	3653.09	53.636	5062.75
							53.656	1158.67	53.656	2278.24	53.656	3654.23	53.656	5062.19
							53.676	1158.48	53.676	2278.27	53.676	3655.35	53.676	5061.65
							53.696	1158.39	53.696	2278.97	53.696	3656.43	53.696	5061.46
							53.716	1158.43	53.716	2280.5	53.716	3657.46	53.716	5061.51
							53.736	1158.64	53.736	2282.04	53.736	3658.44	53.736	5061.64
							53.756	1159.01	53.756	2282.73	53.756	3659.36	53.756	5061.53
							53.776	1159.54	53.776	2282.1	53.776	3660.22	53.776	5061.22
							53.796	1160.16	53.796	2280.8	53.796	3661.02	53.796	5060.96
							53.816	1160.79	53.816	2280	53.816	3661.77	53.816	5060.97
							53.836	1161.32	53.836	2279.2	53.836	3662.46	53.836	5061.28
							53.856	1161.65	53.856	2279.23	53.856	3663.12	53.856	5061.58
							53.876	1161.74	53.876	2279.6	53.876	3663.74	53.876	5061.76
							53.896	1161.61	53.896	2280.29	53.896	3664.34	53.896	5061.75
							53.916	1161.36	53.916	2280.16	53.916	3664.94	53.916	5061.77
							53.936	1161.1	53.936	2279.36	53.936	3665.54	53.936	5061.93
							53.956	1160.95	53.956	2278.56	53.956	3666.16	53.956	5062.26
							53.976	1160.97	53.976	2278.59	53.976	3666.8	53.976	5062.58
							53.996	1161.16	53.996	2278.14	53.996	3667.47	53.996	5062.58
							54.016	1161.44	54.016	2279.03	54.016	3668.17	54.016	5062.21
							54.036	1161.71	54.036	2279.77	54.036	3668.92	54.036	5061.77
							54.056	1161.9	54.056	2281.34	54.056	3669.7	54.056	5061.63
							54.076	1161.94	54.076	2281.42	54.076	3670.51	54.076	5061.96
							54.096	1161.82	54.096	2281.16	54.096	3671.35	54.096	5062.4
							54.116	1161.57	54.116	2280.57	54.116	3672.21	54.116	5062.66
							54.136	1161.25	54.136	2279.97	54.136	3673.09	54.136	5062.51
							54.156	1160.91	54.156	2279.71	54.156	3673.98	54.156	5062.16
							54.176	1160.59	54.176	2279.62	54.176	3674.87	54.176	5061.8
							54.196	1160.33	54.196	2279.53	54.196	3675.78	54.196	5061.63
							54.216	1160.17	54.216	2279.09	54.216	3676.71	54.216	5061.61
							54.236	1160.13	54.236	2278.46	54.236	3677.67	54.236	5061.68
							54.256	1160.23	54.256	2278.43	54.256	3678.68	54.256	5061.8
							54.276	1160.48	54.276	2278.67	54.276	3679.77	54.276	5061.99
							54.296	1160.86	54.296	2279.04	54.296	3680.96	54.296	5062.18
							54.316	1161.34	54.316	2279.23	54.316	3682.31	54.316	5062.33
							54.336	1161.86	54.336	2278.75	54.336	3683.83	54.336	5062.52
							54.356	1162.39	54.356	2278.27	54.356	3685.58	54.356	5062.84
							54.376	1162.86	54.376	2278.13	54.376	3687.59	54.376	5063.2
							54.396	1163.23	54.396	2278.98	54.396	3689.9	54.396	5063.39
							54.416	1163.45	54.416	2281.34	54.416	3692.52	54.416	5063.2
							54.436	1163.52	54.436	2283.03	54.436	3695.46	54.436	5062.75
							54.456	1163.46	54.456	2285.21	54.456	3698.74	54.456	5062.15
							54.476	1163.27	54.476	2284.57	54.476	3702.33	54.476	5061.66
							54.496	1163	54.496	2283.59	54.496	3706.2	54.496	5061.43
							54.516	1162.66	54.516	2280.95	54.516	3710.3	54.516	5061.68
							54.536	1162.24	54.536	2280.13	54.536	3714.57	54.536	5062.27
							54.556	1161.73	54.556	2279.49	54.556	3718.91	54.556	5062.85
							54.576	1161.12	54.576	2279.34	54.576	3723.23	54.576	5062.99
							54.596	1160.4	54.596	2278.37	54.596	3727.41	54.596	5062.67
							54.616	1159.61	54.616	2278.39	54.616	3731.33	54.616	5062.19
							54.636	1158.81	54.636	2278.24	54.636	3734.86	54.636	5061.93
							54.656	1158.09	54.656	2279.1	54.656	3737.9	54.656	5062.07
							54.676	1157.53	54.676	2279.45	54.676	3740.33	54.676	5062.34
							54.696	1157.18	54.696	2280.81	54.696	3742.07	54.696	5062.46
							54.716	1157.04	54.716	2281.33	54.716	3743.07	54.716	5062.3
							54.736	1157.09	54.736	2281.35	54.736	3743.28	54.736	5062.03
							54.756	1157.26	54.756	2280.37	54.756	3742.72	54.756	5061.89
							54.776	1157.5	54.776	2279.39	54.776	3741.39	54.776	5061.95
							54.796	1157.75	54.796	2279.27	54.796	3739.35	54.796	5062.17
							54.816	1158.01	54.816	2279.36	54.816	3736.68	54.816	5062.45
							54.836	1158.25	54.836	2279.68	54.836	3733.46	54.836	5062.75
							54.856	1158.51	54.856	2279.74	54.856	3729.77	54.856	5062.96
							54.876	1158.78	54.876	2280.49	54.876	3725.73	54.876	5062.83
							54.896	1159.08	54.896	2280.76	54.896	3721.42	54.896	5062.31
							54.916	1159.44	54.916	2280.19	54.916	3716.93	54.916	5061.55
							54.936	1159.87	54.936	2279.12	54.936	3712.36	54.936	5060.94
							54.956	1160.39	54.956	2279.39	54.956	3707.76	54.956	5060.68
							54.976	1160.99	54.976	2281.01	54.976	3703.21	54.976	5060.67
							54.996	1161.63	54.996	2282.33	54.996	3698.77	54.996	5060.67
							55.016	1162.27	55.016	2282.17	55.016	3694.47	55.016	5060.54
							55.036	1162.8	55.036	2280.85	55.036	3690.37	55.036	5060.43
							55.056	1162.68	55.056	2280.71	55.056	3686.51	55.056	5060.42
							55.076	1162.27	55.076	2281.06	55.076	3682.9	55.076	5060.56
							55.096	1161.56	55.096	2280.92	55.096	3679.58	55.096	5060.61
							55.116	1160.83	55.116	2279.1	55.116	3676.57	55.116	5060.6
							55.136	1159.92	55.136	2277.13	55.136	3673.88	55.136	5060.51
							55.156	1158.91	55.156	2276.65	55.156	3671.5	55.156	5060.59
							55.176	1158.18	55.176	2277	55.176	3669.43	55.176	5060.82
							55.196	1157.81	55.196	2278.52	55.196	3667.66	55.196	5061.23
							55.216	1157.91	55.216	2279.21	55.216	3666.17	55.216	5061.56
							55.236	1158.82	55.236	2279.9	55.236	3664.93	55.236	5061.7
							55.256	1159.83	55.256	2279.58	55.256	3663.9	55.256	5061.66
							55.276	1160.74	55.276	2279.9	55.276	3663.05	55.276	5061.68
							55.296	1161.56	55.296	2279.84	55.296	3662.35	55.296	5061.93
							55.316	1162.2	55.316	2279.6	55.316	3661.76	55.316	5062.32
							55.336	1162.66	55.336	2278.84	55.336	3661.26	55.336	5062.59
							55.356	1162.11	55.356	2278.41	55.356	3660.82	55.356	5062.55
							55.376	1160.83	55.376	2278.29	55.376	3660.44	55.376	5062.33
							55.396	1160.01	55.396	2278.94	55.396	3660.11	55.396	5062.06
							55.416	1159.73	55.416	2279.5	55.416	3659.84	55.416	5061.82
							55.436	1160.74	55.436	2280.5	55.436	3659.64	55.436	5061.53
							55.456	1161.47	55.456	2280.63	55.456	3659.53	55.456	5061.25
							55.476	1162.2	55.476	2281.91	55.476	3659.55	55.476	5061.13
							55.496	1162.38	55.496	2282.53	55.496	3659.74	55.496	5061.23
							55.516	1162.57	55.516	2283.32	55.516	3660.14	55.516	5061.36
							55.536	1162.75	55.536	2282.44	55.536	3660.8	55.536	5061.29
							55.556	1163.48	55.556	2282.08	55.556	3661.75	55.556	5060.96
							55.576	1163.95	55.576	2282.28	55.576	3663.06	55.576	5060.59
							55.596	1164.09	55.596	2282.91	55.596	3664.74	55.596	5060.48
							55.616	1163.36	55.616	2282.62	55.616	3666.83	55.616	5060.78
							55.636	1162.47	55.636	2281.04	55.636	3669.37	55.636	5061.49
							55.656	1161.52	55.656	2278.8	55.656	3672.35	55.656	5062.34
							55.676	1160.61	55.676	2277.74	55.676	3675.77	55.676	5063.04
							55.696	1159.82	55.696	2278.34	55.696	3679.63	55.696	5063.3
							55.716	1159.22	55.716	2280.44	55.716	3683.9	55.716	5063.24
							55.736	1158.82	55.736	2282.04	55.736	3688.54	55.736	5063.11
							55.756	1158.64	55.756	2281.97	55.756	3693.5	55.756	5063.09
							55.776	1158.71	55.776	2281.24	55.776	3698.71	55.776	5063.11
							55.796	1159.03	55.796	2280.01	55.796	3704.11	55.796	5062.96
							55.816	1159.61	55.816	2279.44	55.816	3709.61	55.816	5062.62
							55.836	1160.4	55.836	2278.38	55.836	3715.14	55.836	5062.08
							55.856	1161.32	55.856	2278.15	55.856	3720.59	55.856	5061.45
							55.876	1162.23	55.876	2278.08	55.876	3725.9	55.876	5060.87
							55.896	1163.02	55.896	2279.01	55.896	3730.98	55.896	5060.59
							55.916	1163.58	55.916	2279.61	55.916	3735.75	55.916	5060.75
							55.936	1163.85	55.936	2280.88	55.936	3740.17	55.936	5061.19
							55.956	1163.85	55.956	2281.48	55.956	3744.17	55.956	5061.62
							55.976	1163.63	55.976	2281.58	55.976	3747.72	55.976	5061.76
							55.996	1163.26	55.996	2280.68	55.996	3750.81	55.996	5061.66
							56.016	1162.81	56.016	2279.78	56.016	3753.42	56.016	5061.42
							56.036	1162.32	56.036	2279.55	56.036	3755.56	56.036	5061.29
							56.056	1161.86	56.056	2279.15	56.056	3757.24	56.056	5061.28
							56.076	1161.47	56.076	2279.59	56.076	3758.49	56.076	5061.44
							56.096	1161.2	56.096	2280.02	56.096	3759.34	56.096	5061.63
							56.116	1161.1	56.116	2281.12	56.116	3759.84	56.116	5061.86
							56.136	1161.2	56.136	2280.89	56.136	3760.03	56.136	5062.11
							56.156	1161.47	56.156	2280.66	56.156	3759.97	56.156	5062.41
							56.176	1161.85	56.176	2280.42	56.176	3759.72	56.176	5062.66
							56.196	1162.25	56.196	2281.02	56.196	3759.35	56.196	5062.8
							56.216	1162.59	56.216	2280.96	56.216	3758.92	56.216	5062.84
							56.236	1162.82	56.236	2280.39	56.236	3758.5	56.236	5062.97
							56.256	1162.95	56.256	2279.66	56.256	3758.17	56.256	5063.19
							56.276	1163.01	56.276	2279.59	56.276	3758	56.276	5063.51
							56.296	1163.02	56.296	2280.19	56.296	3758.06	56.296	5063.57
							56.316	1162.99	56.316	2280.46	56.316	3758.41	56.316	5063.28
							56.336	1162.89	56.336	2280.39	56.336	3759.1	56.336	5062.52
							56.356	1162.68	56.356	2279.66	56.356	3760.18	56.356	5061.69
							56.376	1162.32	56.376	2279.1	56.376	3761.69	56.376	5061.02
							56.396	1161.81	56.396	2278.7	56.396	3763.64	56.396	5060.77
							56.416	1161.21	56.416	2279.3	56.416	3766.03	56.416	5060.85
							56.436	1160.63	56.436	2280.06	56.436	3768.84	56.436	5061.13
							56.456	1160.17	56.456	2280.83	56.456	3772.02	56.456	5061.38
							56.476	1159.96	56.476	2280.43	56.476	3775.51	56.476	5061.51
							56.496	1160.04	56.496	2280.53	56.496	3779.23	56.496	5061.51
							56.516	1160.42	56.516	2281.3	56.516	3783.08	56.516	5061.48
							56.536	1161.04	56.536	2282.57	56.536	3786.96	56.536	5061.41
							56.556	1161.79	56.556	2283.34	56.556	3790.74	56.556	5061.3
							56.576	1162.54	56.576	2283.1	56.576	3794.3	56.576	5061.18
							56.596	1163.17	56.596	2283.04	56.596	3797.52	56.596	5061.25
							56.616	1163.6	56.616	2282.3	56.616	3800.27	56.616	5061.7
							56.636	1163.78	56.636	2281.57	56.636	3802.43	56.636	5062.46
							56.656	1163.72	56.656	2280.34	56.656	3803.92	56.656	5063.2
							56.676	1163.49	56.676	2280.25	56.676	3804.63	56.676	5063.58
							56.696	1163.16	56.696	2280.29	56.696	3804.5	56.696	5063.47
							56.716	1162.82	56.716	2281.09	56.716	3803.47	56.716	5063.14
							56.736	1162.53	56.736	2281.17	56.736	3801.53	56.736	5062.76
							56.756	1162.3	56.756	2281.54	56.756	3798.67	56.756	5062.53
							56.776	1162.13	56.776	2280.74	56.776	3794.92	56.776	5062.28
							56.796	1161.98	56.796	2279.93	56.796	3790.33	56.796	5062.11
							56.816	1161.83	56.816	2279.29	56.816	3784.97	56.816	5061.92
							56.836	1161.64	56.836	2280.16	56.836	3778.94	56.836	5061.92
							56.856	1161.43	56.856	2281.69	56.856	3772.37	56.856	5061.97
							56.876	1161.2	56.876	2282.55	56.876	3765.38	56.876	5062.02
							56.896	1161.01	56.896	2282.58	56.896	3758.1	56.896	5061.91
							56.916	1160.88	56.916	2281.78	56.916	3750.67	56.916	5061.74
							56.936	1160.84	56.936	2281.64	56.936	3743.2	56.936	5061.59
							56.956	1160.9	56.956	2281.17	56.956	3735.81	56.956	5061.56
							56.976	1161.06	56.976	2281.2	56.976	3728.59	56.976	5061.48
							56.996	1161.29	56.996	2280.56	56.996	3721.6	56.996	5061.36
							57.016	1161.55	57.016	2280.43	57.016	3714.88	57.016	5061.3
							57.036	1161.81	57.036	2279.96	57.036	3708.48	57.036	5061.45
							57.056	1162.03	57.056	2280.18	57.056	3702.41	57.056	5061.71
							57.076	1162.16	57.076	2279.93	57.076	3696.67	57.076	5061.79
							57.096	1162.21	57.096	2280.21	57.096	3691.27	57.096	5061.54
							57.116	1162.17	57.116	2280.02	57.116	3686.22	57.116	5061.06
							57.136	1162.08	57.136	2280.51	57.136	3681.51	57.136	5060.71
							57.156	1161.98	57.156	2281	57.156	3677.16	57.156	5060.59
							57.176	1161.91	57.176	2281.31	57.176	3673.17	57.176	5060.73
							57.196	1161.88	57.196	2281.3	57.196	3669.57	57.196	5060.86
							57.216	1161.88	57.216	2280.62	57.216	3666.35	57.216	5060.87
							57.236	1161.87	57.236	2280.61	57.236	3663.52	57.236	5060.77
							57.256	1161.79	57.256	2280.26	57.256	3661.08	57.256	5060.8
							57.276	1161.58	57.276	2280.41	57.276	3659.03	57.276	5061.12
							57.296	1161.25	57.296	2280.23	57.296	3657.34	57.296	5061.59
							57.316	1160.83	57.316	2280.72	57.316	3655.99	57.316	5062
							57.336	1160.42	57.336	2281.2	57.336	3654.95	57.336	5062.05
							57.356	1160.11	57.356	2281.52	57.356	3654.16	57.356	5061.82
							57.376	1160.01	57.376	2281.51	57.376	3653.6	57.376	5061.53
							57.396	1160.13	57.396	2280.99	57.396	3653.23	57.396	5061.52
							57.416	1160.44	57.416	2281.31	57.416	3653	57.416	5061.81
							57.436	1160.85	57.436	2281.47	57.436	3652.9	57.436	5062.22
							57.456	1161.28	57.456	2281.78	57.456	3652.91	57.456	5062.62
							57.476	1161.63	57.476	2281.45	57.476	3653.02	57.476	5062.94
							57.496	1161.87	57.496	2281.47	57.496	3653.24	57.496	5063.22
							57.516	1162.05	57.516	2281.71	57.516	3653.57	57.516	5063.34
							57.536	1162.22	57.536	2281.49	57.536	3654.04	57.536	5063.32
							57.556	1162.43	57.556	2281.13	57.556	3654.67	57.556	5063.19
							57.576	1162.73	57.576	2281.1	57.576	3655.47	57.576	5063.01
							57.596	1163.09	57.596	2281.75	57.596	3656.46	57.596	5062.83
							57.616	1163.44	57.616	2282.06	57.616	3657.65	57.616	5062.62
							57.636	1163.69	57.636	2282.04	57.636	3659.04	57.636	5062.5
							57.656	1163.75	57.656	2281.52	57.656	3660.6	57.656	5062.42
							57.676	1163.58	57.676	2281.33	57.676	3662.33	57.676	5062.37
							57.696	1163.21	57.696	2280.47	57.696	3664.19	57.696	5062.25
							57.716	1162.69	57.716	2279.95	57.716	3666.15	57.716	5062.06
							57.736	1162.14	57.736	2279.1	57.736	3668.16	57.736	5061.85
							57.756	1161.68	57.756	2279.23	57.756	3670.19	57.756	5061.54
							57.776	1161.39	57.776	2279.31	57.776	3672.2	57.776	5061.2
							57.796	1161.35	57.796	2280.15	57.796	3674.15	57.796	5060.96
							57.816	1161.55	57.816	2280.74	57.816	3676.02	57.816	5060.99
							57.836	1161.96	57.836	2281.44	57.836	3677.77	57.836	5061.32
							57.856	1162.5	57.856	2281.95	57.856	3679.38	57.856	5061.7
							57.876	1163.09	57.876	2281.96	57.876	3680.84	57.876	5061.95
							57.896	1163.64	57.896	2281.64	57.896	3682.14	57.896	5061.91
							57.916	1164.08	57.916	2280.98	57.916	3683.26	57.916	5061.8
							57.936	1164.39	57.936	2280.66	57.936	3684.18	57.936	5061.82
							57.956	1164.58	57.956	2281.17	57.956	3684.91	57.956	5062.3
							57.976	1164.68	57.976	2281.52	57.976	3685.41	57.976	5063.12
							57.996	1164.7	57.996	2281.86	57.996	3685.68	57.996	5063.92
							58.016	1164.66	58.016	2280.73	58.016	3685.72	58.016	5064.29
							58.036	1164.56	58.036	2279.8	58.036	3685.5	58.036	5064.04
							58.056	1164.35	58.056	2279.11	58.056	3685.02	58.056	5063.33
							58.076	1164	58.076	2279.8	58.076	3684.28	58.076	5062.39
							58.096	1163.5	58.096	2280.02	58.096	3683.28	58.096	5061.56
							58.116	1162.87	58.116	2280.91	58.116	3682	58.116	5061.03
							58.136	1162.18	58.136	2281.46	58.136	3680.45	58.136	5061.02
							58.156	1161.5	58.156	2283.18	58.156	3678.64	58.156	5061.51
							58.176	1160.92	58.176	2283.4	58.176	3676.58	58.176	5062.33
							58.196	1160.49	58.196	2282.79	58.196	3674.27	58.196	5063.02
							58.216	1160.24	58.216	2281.34	58.216	3671.72	58.216	5063.29
							58.236	1160.15	58.236	2280.06	58.236	3668.97	58.236	5062.99
							58.256	1160.16	58.256	2280.25	58.256	3666.03	58.256	5062.4
							58.276	1160.23	58.276	2280.38	58.276	3662.96	58.276	5061.82
							58.296	1160.33	58.296	2281.08	58.296	3659.8	58.296	5061.62
							58.316	1160.46	58.316	2280.23	58.316	3656.61	58.316	5061.8
							58.336	1160.63	58.336	2279.52	58.336	3653.45	58.336	5062.24
							58.356	1160.87	58.356	2278.8	58.356	3650.38	58.356	5062.71
							58.376	1161.19	58.376	2279.42	58.376	3647.48	58.376	5063.1
							58.396	1161.6	58.396	2280.04	58.396	3644.79	58.396	5063.36
							58.416	1162.06	58.416	2280.49	58.416	3642.39	58.416	5063.42
							58.436	1162.5	58.436	2279.94	58.436	3640.29	58.436	5063.3
							58.456	1162.86	58.456	2280.56	58.456	3638.54	58.456	5063.09
							58.476	1163.09	58.476	2280.85	58.476	3637.13	58.476	5062.97
							58.496	1163.18	58.496	2281.62	58.496	3636.07	58.496	5062.99
							58.516	1163.14	58.516	2280.36	58.516	3635.33	58.516	5063.05
							58.536	1162.99	58.536	2280.21	58.536	3634.89	58.536	5063
							58.556	1162.78	58.556	2280.69	58.556	3634.7	58.556	5062.86
							58.576	1162.53	58.576	2282.14	58.576	3634.72	58.576	5062.68
							58.596	1162.25	58.596	2282.42	58.596	3634.92	58.596	5062.56
							58.616	1161.95	58.616	2281.74	58.616	3635.24	58.616	5062.41
							58.636	1161.62	58.636	2281.63	58.636	3635.65	58.636	5062.26
							58.656	1161.29	58.656	2282.57	58.656	3636.1	58.656	5062.08
							58.676	1161	58.676	2283.22	58.676	3636.58	58.676	5061.96
							58.696	1160.77	58.696	2282.22	58.696	3637.05	58.696	5061.96
							58.716	1160.63	58.716	2280.39	58.716	3637.49	58.716	5062.19
							58.736	1160.55	58.736	2280.05	58.736	3637.89	58.736	5062.6
							58.756	1160.52	58.756	2281.09	58.756	3638.22	58.756	5062.98
							58.776	1160.52	58.776	2282.52	58.776	3638.48	58.776	5063.08
							58.796	1160.55	58.796	2282.41	58.796	3638.66	58.796	5062.83
							58.816	1160.64	58.816	2281.75	58.816	3638.76	58.816	5062.47
							58.836	1160.86	58.836	2281.35	58.836	3638.78	58.836	5062.38
							58.856	1161.24	58.856	2281.5	58.856	3638.71	58.856	5062.67
							58.876	1161.81	58.876	2282	58.876	3638.55	58.876	5063.17
							58.896	1162.52	58.896	2282.66	58.896	3638.32	58.896	5063.48
							58.916	1163.32	58.916	2283.83	58.916	3638.02	58.916	5063.39
							58.936	1164.12	58.936	2284.66	58.936	3637.66	58.936	5062.9
							58.956	1164.82	58.956	2283.66	58.956	3637.26	58.956	5062.19
							58.976	1165.31	58.976	2281.99	58.976	3636.82	58.976	5061.38
							58.996	1165.53	58.996	2281.16	58.996	3636.37	58.996	5060.67
							59.016	1165.44	59.016	2281.32	59.016	3635.92	59.016	5060.21
							59.036	1165.07	59.036	2281.32	59.036	3635.49	59.036	5060.21
							59.056	1164.48	59.056	2280.66	59.056	3635.09	59.056	5060.59
							59.076	1163.8	59.076	2279.99	59.076	3634.74	59.076	5061.17
							59.096	1163.14	59.096	2279.65	59.096	3634.44	59.096	5061.59
							59.116	1162.62	59.116	2279.49	59.116	3634.2	59.116	5061.86
							59.136	1162.33	59.136	2280.32	59.136	3634.04	59.136	5062.04
							59.156	1162.27	59.156	2281.32	59.156	3633.96	59.156	5062.24
							59.176	1162.42	59.176	2281.82	59.176	3633.95	59.176	5062.29
							59.196	1162.72	59.196	2281.48	59.196	3634.02	59.196	5062.06
							59.216	1163.09	59.216	2280.98	59.216	3634.17	59.216	5061.64
							59.236	1163.45	59.236	2281.15	59.236	3634.39	59.236	5061.24
							59.256	1163.73	59.256	2281.6	59.256	3634.68	59.256	5061.05
							59.276	1163.85	59.276	2282.58	59.276	3635.03	59.276	5060.94
							59.296	1163.79	59.296	2283.19	59.296	3635.43	59.296	5060.92
							59.316	1163.54	59.316	2282.77	59.316	3635.88	59.316	5060.97
							59.336	1163.13	59.336	2281.25	59.336	3636.37	59.336	5061.35
							59.356	1162.64	59.356	2280.02	59.356	3636.89	59.356	5061.99
							59.376	1162.17	59.376	2280.3	59.376	3637.43	59.376	5062.57
							59.396	1161.82	59.396	2281.92	59.396	3637.99	59.396	5062.7
							59.416	1161.65	59.416	2283.03	59.416	3638.56	59.416	5062.29
							59.436	1161.67	59.436	2282.98	59.436	3639.14	59.436	5061.78
							59.456	1161.87	59.456	2281.42	59.456	3639.72	59.456	5061.48
							59.476	1162.19	59.476	2281.2	59.476	3640.31	59.476	5061.57
							59.496	1162.55	59.496	2280.98	59.496	3640.9	59.496	5061.75
							59.516	1162.89	59.516	2281.27	59.516	3641.48	59.516	5061.89
							59.536	1163.16	59.536	2279.09	59.536	3642.06	59.536	5061.89
							59.556	1163.34	59.556	2277.95	59.556	3642.62	59.556	5061.89
							59.576	1163.43	59.576	2278.02	59.576	3643.16	59.576	5061.88
							59.596	1163.45	59.596	2280.26	59.596	3643.68	59.596	5061.96
							59.616	1163.43	59.616	2281.68	59.616	3644.17	59.616	5062.08
							59.636	1163.41	59.636	2281.76	59.636	3644.63	59.636	5062.31
							59.656	1163.43	59.656	2281.18	59.656	3645.07	59.656	5062.58
							59.676	1163.5	59.676	2280.93	59.676	3645.48	59.676	5062.87
							59.696	1163.64	59.696	2281.86	59.696	3645.9	59.696	5062.94
							59.716	1163.82	59.716	2282.68	59.716	3646.33	59.716	5062.71
							59.736	1164.01	59.736	2283.42	59.736	3646.82	59.736	5062.24
							59.756	1164.17	59.756	2282.44	59.756	3647.41	59.756	5061.9
							59.776	1164.27	59.776	2281.57	59.776	3648.13	59.776	5061.97
							59.796	1164.28	59.796	2281.14	59.796	3649.04	59.796	5062.38
							59.816	1164.21	59.816	2281.42	59.816	3650.17	59.816	5062.79
							59.836	1164.06	59.836	2282.24	59.836	3651.56	59.836	5062.94
							59.856	1163.87	59.856	2282.88	59.856	3653.24	59.856	5062.85
							59.876	1163.64	59.876	2284.2	59.876	3655.23	59.876	5062.65
							59.896	1163.36	59.896	2283.85	59.896	3657.53	59.896	5062.42
							59.916	1162.99	59.916	2283.16	59.916	3660.13	59.916	5062.07
							59.936	1162.48	59.936	2282.47	59.936	3663	59.936	5061.65
							59.956	1161.8	59.956	2283.79	59.956	3666.1	59.956	5061.37
							59.976	1160.94	59.976	2284.77	59.976	3669.38	59.976	5061.44
							59.996	1159.94	59.996	2284.75	59.996	3672.79	59.996	5061.78
							60.016	1158.91	60.016	2283.56	60.016	3676.26	60.016	5062.12
							60.036	1158	60.036	2282.19	60.036	3679.73	60.036	5062.38
							60.056	1157.32	60.056	2281.45	60.056	3683.13	60.056	5062.59
							60.076	1156.98	60.076	2280.18	60.076	3686.41	60.076	5062.89
							60.096	1156.99	60.096	2280.39	60.096	3689.51	60.096	5063.11
							60.116	1157.31	60.116	2280.78	60.116	3692.37	60.116	5063.1
							60.136	1157.84	60.136	2282.33	60.136	3694.95	60.136	5062.8
							60.156	1158.48	60.156	2282.38	60.156	3697.2	60.156	5062.41
							60.176	1159.16	60.176	2281.93	60.176	3699.09	60.176	5062.13
							60.196	1159.81	60.196	2280.64	60.196	3700.59	60.196	5062
							60.216	1160.4	60.216	2279.86	60.216	3701.67	60.216	5062.04
							60.236	1160.9	60.236	2279.52	60.236	3702.33	60.236	5062.19
							60.256	1161.28	60.256	2279.4	60.256	3702.56	60.256	5062.36
							60.276	1161.54	60.276	2279.61	60.276	3702.36	60.276	5062.49
							60.296	1161.68	60.296	2279.21	60.296	3701.75	60.296	5062.56
							60.316	1161.75	60.316	2279.92	60.316	3700.77	60.316	5062.7
							60.336	1161.82	60.336	2280.31	60.336	3699.45	60.336	5062.84
							60.356	1161.99	60.356	2281.93	60.356	3697.85	60.356	5062.93
							60.376	1162.34	60.376	2282.62	60.376	3696.02	60.376	5062.83
							60.396	1162.9	60.396	2283.21	60.396	3694.03	60.396	5062.78
							60.416	1163.63	60.416	2282.5	60.416	3691.94	60.416	5062.94
							60.436	1164.45	60.436	2281.3	60.436	3689.83	60.436	5063.34
							60.456	1165.22	60.456	2280.43	60.456	3687.74	60.456	5063.62
							60.476	1165.81	60.476	2279.89	60.476	3685.74	60.476	5063.55
							60.496	1166.16	60.496	2279.86	60.496	3683.87	60.496	5063.12
							60.516	1166.24	60.516	2279.82	60.516	3682.17	60.516	5062.68
							60.536	1166.12	60.536	2280.12	60.536	3680.65	60.536	5062.46
							60.556	1165.88	60.556	2280.58	60.556	3679.33	60.556	5062.5
							60.576	1165.6	60.576	2280.71	60.576	3678.2	60.576	5062.6
							60.596	1165.33	60.596	2280.35	60.596	3677.24	60.596	5062.72
							60.616	1165.06	60.616	2279.48	60.616	3676.45	60.616	5062.83
							60.636	1164.72	60.636	2278.94	60.636	3675.77	60.636	5063.16
							60.656	1164.27	60.656	2279.24	60.656	3675.18	60.656	5063.6
							60.676	1163.66	60.676	2279.87	60.676	3674.63	60.676	5064.05
							60.696	1162.93	60.696	2280.33	60.696	3674.09	60.696	5064.14
							60.716	1162.14	60.716	2279.97	60.716	3673.52	60.716	5063.81
							60.736	1161.42	60.736	2279.93	60.736	3672.88	60.736	5063.09
							60.756	1160.89	60.756	2279.39	60.756	3672.14	60.756	5062.39
							60.776	1160.61	60.776	2279.19	60.776	3671.29	60.776	5061.98
							60.796	1160.58	60.796	2278.32	60.796	3670.32	60.796	5062.11
							60.816	1160.76	60.816	2278.29	60.816	3669.22	60.816	5062.62
							60.836	1161.04	60.836	2278.25	60.836	3668	60.836	5063.33
							60.856	1161.3	60.856	2278.88	60.856	3666.69	60.856	5063.86
							60.876	1161.46	60.876	2279.68	60.876	3665.3	60.876	5064.12
							60.896	1161.49	60.896	2280.48	60.896	3663.86	60.896	5064.03
							60.916	1161.39	60.916	2280.94	60.916	3662.41	60.916	5063.83
							60.936	1161.22	60.936	2281.07	60.936	3660.97	60.936	5063.76
							60.956	1161.03	60.956	2281.54	60.956	3659.59	60.956	5063.88
							60.976	1160.88	60.976	2281.85	60.976	3658.29	60.976	5064.09
							60.996	1160.81	60.996	2281.35	60.996	3657.11	60.996	5064.09
							61.016	1160.83	61.016	2280.38	61.016	3656.06	61.016	5063.92
							61.036	1160.94	61.036	2279.44	61.036	3655.16	61.036	5063.63
							61.056	1161.11	61.056	2279.67	61.056	3654.44	61.056	5063.52
							61.076	1161.31	61.076	2280.07	61.076	3653.88	61.076	5063.6
							61.096	1161.51	61.096	2280.64	61.096	3653.51	61.096	5063.83
							61.116	1161.69	61.116	2280.37	61.116	3653.31	61.116	5063.97
							61.136	1161.82	61.136	2280.27	61.136	3653.27	61.136	5063.9
							61.156	1161.91	61.156	2280.34	61.156	3653.39	61.156	5063.55
							61.176	1161.96	61.176	2280.07	61.176	3653.65	61.176	5063.01
							61.196	1162.04	61.196	2279.14	61.196	3654.04	61.196	5062.48
							61.216	1162.19	61.216	2278.37	61.216	3654.53	61.216	5062.19
							61.236	1162.45	61.236	2278.6	61.236	3655.12	61.236	5062.23
							61.256	1162.81	61.256	2279.5	61.256	3655.78	61.256	5062.45
							61.276	1163.24	61.276	2280.74	61.276	3656.51	61.276	5062.71
							61.296	1163.69	61.296	2281.97	61.296	3657.28	61.296	5063.01
							61.316	1164.07	61.316	2283.2	61.316	3658.1	61.316	5063.51
							61.336	1164.36	61.336	2282.6	61.336	3658.96	61.336	5064.2
							61.356	1164.55	61.356	2281.5	61.356	3659.84	61.356	5064.79
							61.376	1164.68	61.376	2281.07	61.376	3660.75	61.376	5065.02
							61.396	1164.79	61.396	2281.64	61.396	3661.68	61.396	5064.87
							61.416	1164.91	61.416	2282.37	61.416	3662.63	61.416	5064.69
							61.436	1165.05	61.436	2281.6	61.436	3663.58	61.436	5064.61
							61.456	1165.2	61.456	2281.17	61.456	3664.54	61.456	5064.64
							61.476	1165.35	61.476	2280.74	61.476	3665.49	61.476	5064.48
							61.496	1165.51	61.496	2280.48	61.496	3666.42	61.496	5064.24
							61.516	1165.68	61.516	2280.06	61.516	3667.31	61.516	5064.06
							61.536	1165.88	61.536	2279.81	61.536	3668.14	61.536	5064.07
							61.556	1166.09	61.556	2280.91	61.556	3668.88	61.556	5064.04
							61.576	1166.3	61.576	2282.67	61.576	3669.5	61.576	5063.66
							61.596	1166.47	61.596	2284.1	61.596	3669.97	61.596	5063.16
							61.616	1166.55	61.616	2284.53	61.616	3670.27	61.616	5062.91
							61.636	1166.52	61.636	2283.79	61.636	3670.37	61.636	5063.29
							61.656	1166.39	61.656	2282.89	61.656	3670.26	61.656	5064.01
							61.676	1166.18	61.676	2281.65	61.676	3669.92	61.676	5064.63
							61.696	1165.94	61.696	2280.91	61.696	3669.35	61.696	5064.8
							61.716	1165.7	61.716	2280.8	61.716	3668.57	61.716	5064.72
							61.736	1165.5	61.736	2281.15	61.736	3667.57	61.736	5064.71
							61.756	1165.36	61.756	2281.78	61.756	3666.4	61.756	5064.92
							61.776	1165.29	61.776	2281.7	61.776	3665.08	61.776	5065.24
							61.796	1165.29	61.796	2282.12	61.796	3663.65	61.796	5065.45
							61.816	1165.36	61.816	2282.03	61.816	3662.15	61.816	5065.6
							61.836	1165.5	61.836	2282.44	61.836	3660.61	61.836	5065.6
							61.856	1165.72	61.856	2281.85	61.856	3659.08	61.856	5065.46
							61.876	1166.02	61.876	2281.09	61.876	3657.58	61.876	5064.95
							61.896	1166.43	61.896	2280.33	61.896	3656.14	61.896	5064.38
							61.916	1166.94	61.916	2280.74	61.916	3654.8	61.916	5063.84
							61.936	1167.54	61.936	2282.32	61.936	3653.58	61.936	5063.58
							61.956	1168.2	61.956	2283.73	61.956	3652.47	61.956	5063.38
							61.976	1168.84	61.976	2283.64	61.976	3651.51	61.976	5063.43
							61.996	1169.38	61.996	2282.05	61.996	3650.68	61.996	5063.73
							62.016	1169.73	62.016	2280.3	62.016	3650	62.016	5064.29
							62.036	1169.85	62.036	2279.54	62.036	3649.46	62.036	5064.69
							62.056	1169.71	62.056	2279.62	62.056	3649.04	62.056	5064.75
							62.076	1169.39	62.076	2280.36	62.076	3648.75	62.076	5064.53
							62.096	1168.95	62.096	2280.94	62.096	3648.57	62.096	5064.3
							62.116	1168.52	62.116	2281.35	62.116	3648.49	62.116	5064.1
							62.136	1168.16	62.136	2280.76	62.136	3648.49	62.136	5063.93
							62.156	1167.91	62.156	2280.17	62.156	3648.57	62.156	5063.73
							62.176	1167.79	62.176	2279.75	62.176	3648.71	62.176	5063.72
							62.196	1167.79	62.196	2280.49	62.196	3648.91	62.196	5063.86
							62.216	1167.91	62.216	2282.4	62.216	3649.14	62.216	5064.15
							62.236	1168.16	62.236	2283.81	62.236	3649.41	62.236	5064.29
							62.256	1168.58	62.256	2283.72	62.256	3649.69	62.256	5064.32
							62.276	1169.15	62.276	2281.3	62.276	3649.99	62.276	5064.19
							62.296	1169.85	62.296	2279.38	62.296	3650.29	62.296	5064.09
							62.316	1170.6	62.316	2278.62	62.316	3650.57	62.316	5064.04
							62.336	1171.29	62.336	2279.03	62.336	3650.83	62.336	5064.29
							62.356	1171.81	62.356	2279.61	62.356	3651.05	62.356	5064.71
							62.376	1172.06	62.376	2280.02	62.376	3651.23	62.376	5065.09
							62.396	1172.02	62.396	2280.76	62.396	3651.35	62.396	5064.95
							62.416	1171.69	62.416	2281.01	62.416	3651.41	62.416	5064.41
							62.436	1171.14	62.436	2281.58	62.436	3651.4	62.436	5063.76
							62.456	1170.46	62.456	2281.83	62.456	3651.33	62.456	5063.54
							62.476	1169.75	62.476	2282.4	62.476	3651.21	62.476	5063.66
							62.496	1169.1	62.496	2282.15	62.496	3651.03	62.496	5064.1
							62.516	1168.6	62.516	2281.39	62.516	3650.82	62.516	5064.55
							62.536	1168.29	62.536	2280.13	62.536	3650.58	62.536	5065.1
							62.556	1168.19	62.556	2279.54	62.556	3650.34	62.556	5065.53
							62.576	1168.27	62.576	2279.62	62.576	3650.1	62.576	5065.88
							62.596	1168.48	62.596	2280.2	62.596	3649.88	62.596	5066.07
							62.616	1168.74	62.616	2279.96	62.616	3649.7	62.616	5066.3
							62.636	1168.96	62.636	2280.55	62.636	3649.56	62.636	5066.6
							62.656	1169.12	62.656	2280.97	62.656	3649.46	62.656	5066.9
							62.676	1169.2	62.676	2281.9	62.676	3649.41	62.676	5067.07
							62.696	1169.29	62.696	2281.99	62.696	3649.4	62.696	5066.97
							62.716	1169.5	62.716	2282.91	62.716	3649.43	62.716	5066.69
							62.736	1169.93	62.736	2284.67	62.736	3649.49	62.736	5066.16
							62.756	1170.65	62.756	2285.43	62.756	3649.58	62.756	5065.56
							62.776	1171.66	62.776	2285.02	62.776	3649.69	62.776	5064.93
							62.796	1172.86	62.796	2282.94	62.796	3649.82	62.796	5064.7
							62.816	1174.09	62.816	2282.53	62.816	3649.97	62.816	5064.86
							62.836	1175.13	62.836	2281.95	62.836	3650.13	62.836	5065.38
							62.856	1175.82	62.856	2282.54	62.856	3650.32	62.856	5065.86
							62.876	1176.01	62.876	2282.14	62.876	3650.54	62.876	5066.23
							62.896	1175.66	62.896	2283.06	62.896	3650.8	62.896	5066.56
							62.916	1174.81	62.916	2283.65	62.916	3651.09	62.916	5067.11
							62.936	1173.62	62.936	2283.74	62.936	3651.44	62.936	5067.79
							62.956	1172.3	62.956	2282.17	62.956	3651.85	62.956	5068.3
							62.976	1171.13	62.976	2280.09	62.976	3652.31	62.976	5068.45
							62.996	1170.34	62.996	2279.72	62.996	3652.84	62.996	5068.38
							63.016	1170.09	63.016	2280.59	63.016	3653.44	63.016	5068.44
							63.036	1170.42	63.036	2283.43	63.036	3654.09	63.036	5068.57
							63.056	1171.24	63.056	2285.04	63.056	3654.8	63.056	5068.44
							63.076	1172.36	63.076	2287.02	63.076	3655.55	63.076	5067.77
							63.096	1173.55	63.096	2286.35	63.096	3656.34	63.096	5067.02
							63.116	1174.63	63.116	2286.01	63.116	3657.16	63.116	5066.84
							63.136	1175.47	63.136	2283.84	63.136	3657.99	63.136	5067.42
							63.156	1176.06	63.156	2283.33	63.156	3658.82	63.156	5068.34
							63.176	1176.42	63.176	2282.66	63.176	3659.63	63.176	5069.16
							63.196	1176.62	63.196	2282.99	63.196	3660.42	63.196	5070.01
							63.216	1176.7	63.216	2282.65	63.216	3661.16	63.216	5070.9
							63.236	1176.69	63.236	2281.93	63.236	3661.85	63.236	5071.59
							63.256	1176.56	63.256	2281.31	63.256	3662.47	63.256	5071.39
							63.276	1176.31	63.276	2282.1	63.276	3663.02	63.276	5070.55
							63.296	1175.9	63.296	2283.15	63.296	3663.49	63.296	5069.77
							63.316	1175.35	63.316	2283.85	63.316	3663.88	63.316	5069.85
							63.336	1174.69	63.336	2282.88	63.336	3664.19	63.336	5070.55
							63.356	1173.98	63.356	2282.58	63.356	3664.44	63.356	5071.41
							63.376	1173.31	63.376	2283.95	63.376	3664.64	63.376	5071.99
							63.396	1172.79	63.396	2285.48	63.396	3664.8	63.396	5072.56
							63.416	1172.54	63.416	2287.18	63.416	3664.94	63.416	5073.17
							63.436	1172.67	63.436	2286.71	63.436	3665.09	63.436	5073.91
							63.456	1173.23	63.456	2286.07	63.456	3665.27	63.456	5074.47
							63.476	1174.21	63.476	2283.94	63.476	3665.48	63.476	5074.98
							63.496	1175.53	63.496	2283.13	63.496	3665.74	63.496	5075.38
							63.516	1177.08	63.516	2283.82	63.516	3666.06	63.516	5075.89
							63.536	1178.68	63.536	2284.99	63.536	3666.41	63.536	5076.46
							63.556	1180.19	63.556	2285.65	63.556	3666.81	63.556	5077.18
							63.576	1181.49	63.576	2285.65	63.576	3667.22	63.576	5077.96
							63.596	1182.54	63.596	2286.98	63.596	3667.64	63.596	5078.73
							63.616	1183.37	63.616	2288.31	63.616	3668.05	63.616	5079.41
							63.636	1184.04	63.636	2288.8	63.636	3668.44	63.636	5080.03
							63.656	1184.69	63.656	2287.8	63.656	3668.8	63.656	5080.71
							63.676	1185.43	63.676	2287.46	63.676	3669.15	63.676	5081.53
							63.696	1186.38	63.696	2287.78	63.696	3669.49	63.696	5082.52
							63.716	1187.65	63.716	2288.95	63.716	3669.82	63.716	5083.34
							63.736	1189.31	63.736	2288.61	63.736	3670.19	63.736	5083.83
							63.756	1191.37	63.756	2287.27	63.756	3670.6	63.756	5084.07
							63.776	1193.84	63.776	2285.43	63.776	3671.1	63.776	5084.58
							63.796	1196.66	63.796	2285.09	63.796	3671.69	63.796	5085.62
							63.816	1199.76	63.816	2286.59	63.816	3672.43	63.816	5087.22
							63.836	1203.05	63.836	2288.92	63.836	3673.32	63.836	5089.18
							63.856	1206.51	63.856	2290.24	63.856	3674.39	63.856	5091.39
							63.876	1210.11	63.876	2292.07	63.876	3675.67	63.876	5093.69
							63.896	1213.88	63.896	2294.07	63.896	3677.17	63.896	5096.14
							63.916	1217.84	63.916	2297.23	63.916	3678.9	63.916	5099.06
							63.936	1221.98	63.936	2297.89	63.936	3680.86	63.936	5102.88
							63.956	1226.25	63.956	2297.88	63.956	3683.06	63.956	5107.22
							63.976	1230.53	63.976	2299.38	63.976	3685.47	63.976	5111.53
							63.996	1234.72	63.996	2303.71	63.996	3688.09	63.996	5115.34
							64.016	1238.74	64.016	2308.37	64.016	3690.88	64.016	5119.2
							64.036	1242.63	64.036	2309.03	64.036	3693.8	64.036	5123.21
							64.056	1246.53	64.056	2308.52	64.056	3696.8	64.056	5127.31
							64.076	1250.72	64.076	2308.19	64.076	3699.82	64.076	5130.68
							64.096	1255.52	64.096	2310.01	64.096	3702.82	64.096	5133.43
							64.116	1261.24	64.116	2310.01	64.116	3705.73	64.116	5135.89
							64.136	1268.12	64.136	2312.17	64.136	3708.5	64.136	5139.41
							64.156	1276.27	64.156	2315.83	64.156	3711.08	64.156	5144.58
							64.176	1285.66	64.176	2324.16	64.176	3713.44	64.176	5152.23
							64.196	1296.15	64.196	2331.82	64.196	3715.55	64.196	5161.49
							64.216	1307.57	64.216	2341.98	64.216	3717.4	64.216	5172.32
							64.236	1319.75	64.236	2355.64	64.236	3718.97	64.236	5184.04
							64.256	1332.65	64.256	2374.47	64.256	3720.29	64.256	5197.74
							64.276	1346.28	64.276	2397.63	64.276	3721.35	64.276	5213.57
							64.296	1360.69	64.296	2421.29	64.296	3722.2	64.296	5231.83
							64.316	1375.91	64.316	2451.79	64.316	3722.84	64.316	5251.87
							64.336	1391.79	64.336	2491.79	64.336	3723.31	64.336	5272.61
							64.356	1407.95	64.356	2542.28	64.356	3723.64	64.356	5292.66
							64.376	1423.72	64.376	2586.61	64.376	3723.85	64.376	5310.44
							64.396	1438.2	64.396	2618.1	64.396	3723.97	64.396	5325.55
							64.416	1450.33	64.416	2634.93	64.416	3724	64.416	5337.76
							64.436	1459.15	64.436	2640.93	64.436	3723.97	64.436	5345.49
							64.456	1463.93	64.456	2642.59	64.456	3723.9	64.456	5346.84
							64.476	1464.39	64.476	2634.41	64.476	3723.77	64.476	5340.84
							64.496	1460.8	64.496	2628.74	64.496	3723.59	64.496	5330.43
							64.516	1453.84	64.516	2615.4	64.516	3723.36	64.516	5318.87
							64.536	1444.49	64.536	2608.23	64.536	3723.06	64.536	5308.01
							64.556	1433.7	64.556	2593.89	64.556	3722.68	64.556	5297.21
							64.576	1422.14	64.576	2575.39	64.576	3722.19	64.576	5285.8
							64.596	1410.11	64.596	2546.55	64.596	3721.58	64.596	5274.46
							64.616	1397.48	64.616	2517.71	64.616	3720.82	64.616	5263.7
							64.636	1383.94	64.636	2492.87	64.636	3719.89	64.636	5253
							64.656	1369.15	64.656	2469.03	64.656	3718.76	64.656	5240.94
							64.676	1353.07	64.676	2445.36	64.676	3717.42	64.676	5226.58
							64.696	1336.01	64.696	2422.36	64.696	3715.87	64.696	5210.52
							64.716	1318.66	64.716	2402.02	64.716	3714.09	64.716	5193.93
							64.736	1301.93	64.736	2382.68	64.736	3712.09	64.736	5178.56
							64.756	1286.69	64.756	2359.34	64.756	3709.89	64.756	5165.41
							64.776	1273.56	64.776	2340.67	64.776	3707.52	64.776	5155.02
							64.796	1262.75	64.796	2325.83	64.796	3704.98	64.796	5147.09
							64.816	1254.03	64.816	2321.16	64.816	3702.33	64.816	5140.73
							64.836	1246.94	64.836	2316.49	64.836	3699.59	64.836	5134.95
							64.856	1240.88	64.856	2313.65	64.856	3696.78	64.856	5128.82
							64.876	1235.38	64.876	2309.31	64.876	3693.96	64.876	5122.48
							64.896	1230.19	64.896	2305.47	64.896	3691.13	64.896	5116.41
							64.916	1225.25	64.916	2301.63	64.916	3688.32	64.916	5111.49
							64.936	1220.68	64.936	2298.29	64.936	3685.56	64.936	5107.63
							64.956	1216.63	64.956	2296.46	64.956	3682.86	64.956	5104.53
							64.976	1213.16	64.976	2293.45	64.976	3680.24	64.976	5101.74
							64.996	1210.27	64.996	2290.28	64.996	3677.71	64.996	5099.35
							65.016	1207.85	65.016	2286.94	65.016	3675.28	65.016	5097.64
							65.036	1205.73	65.036	2285.94	65.036	3672.96	65.036	5096.28
							65.056	1203.77	65.056	2286.1	65.056	3670.78	65.056	5094.83
							65.076	1201.86	65.076	2288.09	65.076	3668.75	65.076	5092.75
							65.096	1199.93	65.096	2288.75	65.096	3666.87	65.096	5090.6
							65.116	1197.98	65.116	2289.25	65.116	3665.16	65.116	5088.81
							65.136	1196.02	65.136	2287.24	65.136	3663.62	65.136	5087.81
							65.156	1194.05	65.156	2286.07	65.156	3662.26	65.156	5087.14
							65.176	1192.07	65.176	2284.4	65.176	3661.07	65.176	5086.45
							65.196	1190.07	65.196	2283.39	65.196	3660.04	65.196	5085.58
							65.216	1188.04	65.216	2282.39	65.216	3659.17	65.216	5084.71
							65.236	1185.98	65.236	2283.05	65.236	3658.44	65.236	5084.05
							65.256	1183.92	65.256	2284.21	65.256	3657.82	65.256	5083.31
							65.276	1181.95	65.276	2285.87	65.276	3657.31	65.276	5082.34
							65.296	1180.19	65.296	2285.53	65.296	3656.88	65.296	5081.04
							65.316	1178.75	65.316	2284.86	65.316	3656.51	65.316	5079.79
							65.336	1177.74	65.336	2283.52	65.336	3656.19	65.336	5078.74
							65.356	1177.2	65.356	2282.85	65.356	3655.91	65.356	5077.75
							65.376	1177.09	65.376	2283.35	65.376	3655.65	65.376	5076.72
							65.396	1177.31	65.396	2283.84	65.396	3655.4	65.396	5075.59
							65.416	1177.73	65.416	2285	65.416	3655.16	65.416	5074.89
							65.436	1178.2	65.436	2284.5	65.436	3654.92	65.436	5074.61
							65.456	1178.6	65.456	2284.33	65.456	3654.65	65.456	5074.95
							65.476	1178.85	65.476	2283.15	65.476	3654.37	65.476	5075.18
							65.496	1178.9	65.496	2283.15	65.496	3654.05	65.496	5075.06
							65.516	1178.74	65.516	2282.81	65.516	3653.68	65.516	5074.14
							65.536	1178.35	65.536	2282.97	65.536	3653.27	65.536	5072.84
							65.556	1177.74	65.556	2282.63	65.556	3652.8	65.556	5071.54
							65.576	1176.95	65.576	2282.13	65.576	3652.29	65.576	5070.81
							65.596	1176.03	65.596	2282.62	65.596	3651.72	65.596	5070.68
							65.616	1175.05	65.616	2284.45	65.616	3651.12	65.616	5071.05
							65.636	1174.1	65.636	2287.11	65.636	3650.5	65.636	5071.45
							65.656	1173.22	65.656	2287.94	65.656	3649.87	65.656	5071.56
							65.676	1172.45	65.676	2287.1	65.676	3649.26	65.676	5071.08
							65.696	1171.79	65.696	2285.26	65.696	3648.7	65.696	5070.16
							65.716	1171.24	65.716	2283.76	65.716	3648.2	65.716	5069.12
							65.736	1170.83	65.736	2282.42	65.736	3647.8	65.736	5068.46
							65.756	1170.62	65.756	2282.08	65.756	3647.5	65.756	5068.38
							65.776	1170.68	65.776	2282.24	65.776	3647.33	65.776	5068.83
							65.796	1171.04	65.796	2282.74	65.796	3647.29	65.796	5069.43
							65.816	1171.68	65.816	2282.4	65.816	3647.39	65.816	5069.76
							65.836	1172.49	65.836	2282.22	65.836	3647.62	65.836	5069.59
							65.856	1173.28	65.856	2281.18	65.856	3647.97	65.856	5068.96
							65.876	1173.83	65.876	2279.91	65.876	3648.44	65.876	5068.22
							65.896	1173.97	65.896	2278.59	65.896	3649.01	65.896	5067.63
							65.916	1173.6	65.916	2278.72	65.916	3649.68	65.916	5067.38
							65.936	1172.73	65.936	2279.67	65.936	3650.42	65.936	5067.29
							65.956	1171.49	65.956	2280.62	65.956	3651.23	65.956	5067.27
							65.976	1170.06	65.976	2281.08	65.976	3652.11	65.976	5067.13
							65.996	1168.65	65.996	2281.36	65.996	3653.05	65.996	5067.03
							66.016	1167.45	66.016	2280.98	66.016	3654.07	66.016	5066.97
							66.036	1166.61	66.036	2280.43	66.036	3655.15	66.036	5067
							66.056	1166.21	66.056	2280.05	66.056	3656.32	66.056	5067.05
							66.076	1166.26	66.076	2280.67	66.076	3657.58	66.076	5067.09
							66.096	1166.71	66.096	2280.95	66.096	3658.93	66.096	5067.11
							66.116	1167.48	66.116	2281.4	66.116	3660.37	66.116	5067.06
							66.136	1168.45	66.136	2281.54	66.136	3661.91	66.136	5066.9
							66.156	1169.5	66.156	2282.2	66.156	3663.52	66.156	5066.71
							66.176	1170.54	66.176	2281.58	66.176	3665.19	66.176	5066.57
							66.196	1171.48	66.196	2281	66.196	3666.91	66.196	5066.54
							66.216	1172.28	66.216	2280.27	66.216	3668.64	66.216	5066.48
							66.236	1172.91	66.236	2281.04	66.236	3670.37	66.236	5066.39
							66.256	1173.37	66.256	2281.48	66.256	3672.06	66.256	5066.42
							66.276	1173.65	66.276	2282.08	66.276	3673.68	66.276	5066.65
							66.296	1173.76	66.296	2281.85	66.296	3675.23	66.296	5067.05
							66.316	1173.67	66.316	2281.79	66.316	3676.69	66.316	5067.16
							66.336	1173.39	66.336	2281.39	66.336	3678.07	66.336	5067.02
							66.356	1172.9	66.356	2280.83	66.356	3679.37	66.356	5066.54
							66.376	1172.18	66.376	2279.93	66.376	3680.61	66.376	5066
							66.396	1171.25	66.396	2279.2	66.396	3681.83	66.396	5065.25
							66.416	1170.15	66.416	2278.97	66.416	3683.06	66.416	5064.73
							66.436	1168.96	66.436	2279.58	66.436	3684.35	66.436	5064.66
							66.456	1167.81	66.456	2280.7	66.456	3685.73	66.456	5065.22
							66.476	1166.85	66.476	2281.69	66.476	3687.26	66.476	5065.95
							66.496	1166.21	66.496	2282.27	66.496	3688.97	66.496	5066.46
							66.516	1165.99	66.516	2282.24	66.516	3690.9	66.516	5066.6
							66.536	1166.21	66.536	2282.59	66.536	3693.05	66.536	5066.48
							66.556	1166.81	66.556	2282.95	66.556	3695.46	66.556	5066.19
							66.576	1167.64	66.576	2283.14	66.576	3698.12	66.576	5065.82
							66.596	1168.55	66.596	2282	66.596	3701.02	66.596	5065.53
							66.616	1169.36	66.616	2280.52	66.616	3704.15	66.616	5065.55
							66.636	1169.94	66.636	2278.71	66.636	3707.46	66.636	5065.82
							66.656	1170.21	66.656	2279.07	66.656	3710.92	66.656	5066.06
							66.676	1170.17	66.676	2279.93	66.676	3714.49	66.676	5065.86
							66.696	1169.85	66.696	2281.96	66.696	3718.1	66.696	5065.31
							66.716	1169.33	66.716	2282.31	66.716	3721.69	66.716	5064.63
							66.736	1168.64	66.736	2282.01	66.736	3725.21	66.736	5064.31
							66.756	1167.85	66.756	2281.03	66.756	3728.59	66.756	5064.36
							66.776	1166.98	66.776	2280.72	66.776	3731.77	66.776	5064.69
							66.796	1166.04	66.796	2281.25	66.796	3734.69	66.796	5064.96
							66.816	1165.08	66.816	2282.11	66.816	3737.3	66.816	5065.02
							66.836	1164.15	66.836	2281.97	66.836	3739.56	66.836	5064.87
							66.856	1163.31	66.856	2281.32	66.856	3741.42	66.856	5064.58
							66.876	1162.66	66.876	2280.17	66.876	3742.86	66.876	5064.4
							66.896	1162.27	66.896	2280.16	66.896	3743.86	66.896	5064.51
							66.916	1162.2	66.916	2280.42	66.916	3744.41	66.906	5065.11
							66.936	1162.49	66.936	2281.46	66.936	3744.5	66.936	5066.09
							66.956	1163.14	66.956	2281.96	66.956	3744.13	66.956	5067.14
							66.966	1164.07	66.976	2282.29	66.976	3743.31	66.976	5067.64
							66.996	1165.2	66.996	2281.62	66.996	3742.04	66.996	5067.21
							67.016	1166.39	67.016	2281.11	67.016	3740.35	67.016	5065.98
							67.036	1167.49	67.036	2280.61	67.036	3738.25	67.036	5064.63
							67.056	1168.36	67.056	2280.94	67.056	3735.77	67.056	5063.8
							67.076	1168.9	67.076	2281.43	67.076	3732.94	67.076	5063.78
							67.096	1169.07	67.096	2281.93	67.096	3729.8	67.096	5064.36
							67.116	1168.89	67.116	2281.76	67.116	3726.41	67.116	5065.13
							67.136	1168.43	67.136	2281.42	67.136	3722.8	67.136	5065.75
							67.156	1167.84	67.156	2281.25	67.156	3719.06	67.156	5065.98
							67.176	1167.25	67.166	2282.07	67.166	3715.23	67.176	5065.88
							67.196	1166.77	67.196	2283.24	67.196	3711.4	67.196	5065.57
							67.216	1166.46	67.216	2284.23	67.216	3707.63	67.216	5065.33
							67.236	1166.31	67.236	2283.72	67.236	3703.99	67.236	5065.18
							67.256	1166.27	67.256	2282.22	67.256	3700.53	67.256	5065.05
							67.276	1166.3	67.276	2280.05	67.276	3697.31	67.276	5064.74
							67.296	1166.35	67.296	2278.71	67.296	3694.35	67.296	5064.31
							67.316	1166.42	67.316	2278.37	67.316	3691.7	67.316	5064.01
							67.336	1166.5	67.336	2278.87	67.336	3689.34	67.336	5063.85
							67.356	1166.6	67.356	2279.86	67.356	3687.29	67.356	5063.78
							67.376	1166.66	67.376	2280.02	67.376	3685.54	67.376	5063.63
							67.396	1166.61	67.396	2280.52	67.396	3684.06	67.396	5063.72
							67.416	1166.38	67.416	2280.85	67.416	3682.83	67.406	5064.09
							67.436	1165.92	67.436	2282.01	67.436	3681.81	67.436	5064.68
							67.456	1165.24	67.456	2281.84	67.456	3680.99	67.456	5065.12
							67.466	1164.43	67.476	2280.5	67.476	3680.32	67.476	5065.37
							67.496	1163.62	67.496	2278.66	67.496	3679.77	67.496	5065.55
							67.516	1162.94	67.516	2278.32	67.516	3679.34	67.516	5065.61
							67.536	1162.5	67.536	2278.98	67.536	3679	67.536	5065.4
							67.556	1162.34	67.556	2280.48	67.556	3678.73	67.556	5064.77
							67.576	1162.42	67.576	2280.8	67.576	3678.54	67.576	5064.09
							67.596	1162.64	67.596	2281.3	67.596	3678.44	67.596	5063.54
							67.616	1162.88	67.616	2280.29	67.616	3678.43	67.616	5063.36
							67.636	1163.02	67.636	2280.62	67.636	3678.53	67.636	5063.3
							67.656	1162.98	67.656	2280.79	67.656	3678.77	67.656	5063.48
							67.676	1162.75	67.666	2283.11	67.666	3679.2	67.676	5063.77
							67.696	1162.36	67.696	2283.94	67.696	3679.84	67.696	5064.33
							67.716	1161.93	67.716	2284.77	67.716	3680.73	67.716	5064.87
							67.736	1161.59	67.736	2283.43	67.736	3681.92	67.736	5065.26
							67.756	1161.49	67.756	2282.93	67.756	3683.45	67.756	5065.27
							67.776	1161.73	67.776	2281.92	67.776	3685.36	67.776	5065.06
							67.796	1162.36	67.796	2281.92	67.796	3687.66	67.796	5064.75
							67.816	1163.33	67.816	2281.91	67.816	3690.38	67.816	5064.44
							67.836	1164.55	67.836	2282.24	67.836	3693.54	67.836	5064.13
							67.856	1165.81	67.856	2282.4	67.856	3697.13	67.856	5063.88
							67.876	1166.89	67.876	2282.23	67.876	3701.16	67.876	5063.98
							67.896	1167.6	67.896	2282.06	67.896	3705.6	67.896	5064.39
							67.916	1167.78	67.916	2281.55	67.916	3710.46	67.906	5064.87
							67.936	1167.38	67.936	2281.05	67.936	3715.71	67.936	5064.92
							67.956	1166.49	67.956	2280.37	67.956	3721.32	67.956	5064.56
							67.966	1165.26	67.976	2279.7	67.976	3727.28	67.976	5063.99
							67.996	1163.92	67.996	2278.86	67.996	3733.56	67.996	5063.75
							68.016	1162.68	68.016	2278.53	68.016	3740.12	68.016	5063.86
							68.036	1161.71	68.036	2278.69	68.036	3746.93	68.036	5064.2
							68.056	1161.11	68.056	2280.35	68.056	3753.93	68.056	5064.35
							68.076	1160.89	68.076	2281.34	68.076	3761.06	68.076	5064.3
							68.096	1161.01	68.096	2282.84	68.096	3768.23	68.096	5064.05
							68.116	1161.35	68.116	2282.17	68.116	3775.36	68.116	5063.83
							68.136	1161.82	68.136	2282	68.136	3782.33	68.136	5063.54
							68.156	1162.29	68.156	2280.82	68.156	3789.03	68.156	5063.3
							68.176	1162.67	68.166	2280.99	68.166	3795.33	68.176	5063.14
							68.196	1162.92	68.196	2280.81	68.196	3801.12	68.196	5063.16
							68.216	1163.03	68.216	2280.98	68.216	3806.26	68.216	5063.21
							68.236	1163.06	68.236	2280.8	68.236	3810.66	68.236	5063.18
							68.256	1163.08	68.256	2281.3	68.256	3814.22	68.256	5063.15
							68.276	1163.17	68.276	2281.46	68.276	3816.9	68.276	5063.28
							68.296	1163.37	68.296	2281.79	68.296	3818.64	68.296	5063.55
							68.316	1163.69	68.316	2281.45	68.316	3819.45	68.316	5063.65
							68.336	1164.08	68.336	2282.28	68.336	3819.34	68.336	5063.29
							68.356	1164.46	68.356	2282.61	68.356	3818.36	68.356	5062.49
							68.376	1164.77	68.376	2283.1	68.376	3816.57	68.376	5061.59
							68.396	1164.94	68.396	2281.76	68.396	3814.05	68.396	5061.09
							68.416	1164.97	68.416	2281.26	68.416	3810.91	68.406	5061.15
							68.436	1164.91	68.436	2280.59	68.436	3807.23	68.436	5061.76
							68.456	1164.82	68.456	2282.25	68.456	3803.12	68.456	5062.54
							68.466	1164.77	68.476	2283.08	68.476	3798.68	68.476	5063.2
							68.496	1164.82	68.496	2284.24	68.496	3794.01	68.496	5063.37
							68.516	1165.03	68.516	2284.07	68.516	3789.17	68.516	5062.97
							68.536	1165.38	68.536	2284.89	68.536	3784.24	68.536	5062.33
							68.556	1165.86	68.556	2285.39	68.556	3779.28	68.556	5061.99
							68.576	1166.41	68.576	2284.88	68.576	3774.31	68.576	5062.3
							68.596	1166.94	68.596	2283.04	68.596	3769.38	68.596	5063.16
							68.616	1167.37	68.616	2281.21	68.616	3764.48	68.616	5064.13
							68.636	1167.6	68.636	2280.2	68.636	3759.64	68.636	5064.75
							68.656	1167.6	68.656	2280.03	68.656	3754.85	68.656	5064.8
							68.676	1167.34	68.666	2280.19	68.666	3750.11	68.676	5064.34
							68.696	1166.85	68.696	2280.69	68.696	3745.42	68.696	5063.58
							68.716	1166.17	68.716	2280.68	68.716	3740.79	68.716	5062.87
							68.736	1165.38	68.736	2280.51	68.736	3736.23	68.736	5062.47
							68.756	1164.57	68.756	2280.67	68.756	3731.74	68.756	5062.56
							68.776	1163.84	68.776	2281	68.776	3727.36	68.776	5062.94
							68.796	1163.28	68.796	2281.66	68.796	3723.11	68.796	5063.34
							68.816	1162.97	68.816	2281.16	68.816	3719.01	68.816	5063.55
							68.836	1162.97	68.836	2281.32	68.836	3715.08	68.836	5063.81
							68.856	1163.25	68.856	2280.81	68.856	3711.34	68.856	5064.19
							68.876	1163.76	68.876	2281.64	68.876	3707.81	68.876	5064.6
							68.896	1164.39	68.896	2282.14	68.896	3704.47	68.896	5064.6
							68.916	1165.03	68.916	2283.63	68.916	3701.33	68.906	5064.2
							68.936	1165.6	68.936	2284.96	68.936	3698.35	68.936	5063.66
							68.956	1166.06	68.956	2286.12	68.956	3695.52	68.956	5063.37
							68.966	1166.42	68.976	2285.61	68.976	3692.79	68.976	5063.25
							68.996	1166.69	68.996	2283.61	68.996	3690.14	68.996	5063.1
							69.016	1166.9	69.016	2281.1	69.016	3687.52	69.016	5062.75
							69.036	1167.04	69.036	2280.43	69.036	3684.92	69.036	5062.18
							69.056	1167.12	69.056	2280.93	69.056	3682.3	69.056	5061.56
							69.076	1167.09	69.076	2282.09	69.076	3679.67	69.076	5061.03
							69.096	1166.94	69.096	2281.92	69.096	3677.03	69.096	5060.87
							69.116	1166.69	69.116	2282.41	69.116	3674.39	69.116	5061.09
							69.136	1166.35	69.136	2282.24	69.136	3671.78	69.136	5061.56
							69.156	1165.96	69.156	2282.4	69.156	3669.24	69.156	5062.03
							69.176	1165.56	69.166	2280.73	69.166	3666.79	69.176	5062.46
							69.196	1165.2	69.196	2280.39	69.196	3664.47	69.196	5062.99
							69.216	1164.92	69.216	2280.22	69.216	3662.33	69.216	5063.65
							69.236	1164.77	69.236	2281.88	69.236	3660.38	69.236	5064.29
							69.256	1164.76	69.256	2282.21	69.256	3658.66	69.256	5064.65
							69.276	1164.88	69.276	2282.87	69.276	3657.16	69.276	5064.7
							69.296	1165.04	69.296	2282.2	69.296	3655.89	69.296	5064.58
							69.316	1165.15	69.316	2281.86	69.316	3654.85	69.316	5064.45
							69.336	1165.1	69.336	2280.52	69.336	3654.01	69.336	5064.27
							69.356	1164.83	69.356	2279.35	69.356	3653.36	69.356	5064.04
							69.376	1164.35	69.376	2278.68	69.376	3652.86	69.376	5063.91
							69.396	1163.78	69.396	2278.84	69.396	3652.49	69.396	5064.06
							69.416	1163.27	69.416	2279.5	69.416	3652.23	69.406	5064.43
							69.436	1162.99	69.436	2280.16	69.436	3652.05	69.436	5064.6
							69.456	1163.06	69.456	2280.83	69.456	3651.93	69.456	5064.36
							69.466	1163.5	69.476	2281.15	69.476	3651.85	69.476	5063.69
							69.496	1164.26	69.496	2280.82	69.496	3651.83	69.496	5062.95
							69.516	1165.2	69.516	2280.48	69.516	3651.84	69.516	5062.38
							69.536	1166.17	69.536	2280.14	69.536	3651.9	69.536	5062.1
							69.556	1167.03	69.556	2279.63	69.556	3652	69.556	5062.07
							69.576	1167.7	69.576	2278.96	69.576	3652.16	69.576	5062.22
							69.596	1168.15	69.596	2278.79	69.596	3652.38	69.596	5062.62
							69.616	1168.35	69.616	2279.79	69.616	3652.67	69.616	5063.23
							69.636	1168.33	69.636	2280.45	69.636	3653.01	69.636	5063.91
							69.656	1168.1	69.656	2280.43	69.656	3653.4	69.656	5064.21
							69.676	1167.66	69.666	2279.71	69.666	3653.83	69.676	5064.07
							69.696	1167.05	69.696	2279.75	69.696	3654.29	69.696	5063.7
							69.716	1166.32	69.716	2280.38	69.716	3654.75	69.716	5063.64
							69.736	1165.53	69.736	2281.12	69.736	3655.21	69.736	5063.79
							69.756	1164.76	69.756	2281.02	69.756	3655.64	69.756	5063.85
							69.776	1164.1	69.776	2280.74	69.776	3656.05	69.776	5063.21
							69.796	1163.59	69.796	2280.46	69.796	3656.42	69.796	5062.2
							69.816	1163.25	69.816	2281.2	69.816	3656.75	69.816	5061.25
							69.836	1163.06	69.836	2282.14	69.836	3657.06	69.836	5060.99
							69.856	1162.98	69.856	2282.81	69.856	3657.36	69.856	5061.38
							69.876	1162.97	69.876	2282.53	69.876	3657.65	69.876	5062.07
							69.896	1163.01	69.896	2281.94	69.896	3657.97	69.896	5062.54
							69.916	1163.1	69.916	2281.53	69.916	3658.31	69.906	5062.41
							69.936	1163.27	69.936	2281.28	69.936	3658.69	69.936	5061.8
[truncated: 4 more rows]
