# Supplementary material for: Hierarchical micro/nanostructured silver hollow fiber boosts electroreduction of carbon dioxide
Source: Nat Commun. 2022 Jun 2;13:3080. doi: 10.1038/s41467-022-30733-6 (PMC9163090; doi:10.1038/s41467-022-30733-6)
Supplement: Supplementary file 2 — Source Data [file 41467_2022_30733_MOESM2_ESM.zip › Source Data-Manuscript Fig3a.xlsx]

## Sheet: Figure 3
Figure 3a
Potential (x)	FE CO (y)	Error bar	FE H2 (y)	Error bar	Potential (x)	Current density (y)	Error bar
-0.35	99.18	0.31	0.53	0.13	-0.35	2.48	0.22913
-0.39	98.27	0.96	1.62	0.92	-0.39	10.59	0.442
-0.54	97.47	1.22	2.44	0.97	-0.54	83.13	1.681
-0.63	97.61	1.17	2.32	1.07	-0.63	226.01	7.498
-0.72	96.77	1.06	3.25	0.9	-0.72	620.51	33.521
-0.83	92.7	0.95	7.21	0.85	-0.83	1262.44	57.849
-0.89	83.06	1.98	16.33	1.96	-0.89	1687.17	73.107
