# Supplementary material for: Hierarchical micro/nanostructured silver hollow fiber boosts electroreduction of carbon dioxide
Source: Nat Commun. 2022 Jun 2;13:3080. doi: 10.1038/s41467-022-30733-6 (PMC9163090; doi:10.1038/s41467-022-30733-6)
Supplement: Supplementary file 2 — Source Data [file 41467_2022_30733_MOESM2_ESM.zip › Source Data-Manuscript Fig3b.txt]

Figure 3b
Time (x)	FE CO (y)	FE H2 (y)	CO2 conv. Rate (y)	Time (x)	Current density (y)
0.25	--	--		1.80E-04	1116.88
0.5	95.4	5.5	54.14277	3.61E-04	1118.17
0.75	94.2	5.9	54.42462	5.41E-04	1115.44001
1	94.7	5.4	55.04391	7.22E-04	1116.10001
1.25	94.5	5.6	54.90987	9.02E-04	1119.52001
1.5	94.3	5.7	54.73562	0.00108	1114.71002
1.75	93.8	6.3	54.94863	0.00126	1118.46002
2	93.5	6.6	54.29119	0.00144	1114.86002
2.25				0.00162	1116.89003
2.5				0.0018	1117.51003
2.75				0.00198	1116.53003
3				0.00216	1120.87004
3.25				0.00234	1117.34004
3.5				0.00253	1120.01004
3.75				0.00271	1117.43004
4				0.00289	1118.20005
4.25			--	0.00307	1115.51005
4.5			--	0.00325	1119.38005
4.75			--	0.00343	1120.83006
5			--	0.00361	1119.64006
5.25			--	0.00379	1122.50006
5.5			--	0.00397	1118.20007
5.75			--	0.00415	1118.40007
6			--	0.00433	1121.15007
6.25			--	0.00451	1117.79008
6.5			--	0.00469	1119.11008
6.75			--	0.00487	1120.83008
7			--	0.00505	1125.32009
7.25			--	0.00523	1120.17009
7.5			--	0.00541	1124.95009
7.75			--	0.00559	1119.9101
8			--	0.00577	1119.6201
8.25				0.00595	1120.1201
8.5				0.00613	1117.30011
8.75				0.00631	1120.81011
9				0.00649	1118.13011
9.25				0.00667	1122.08012
9.5				0.00685	1122.58012
9.75				0.00703	1122.68012
10				0.00722	1126.02013
10.25	95.2	4.8	55.25694	0.0074	1122.40013
10.5				0.00758	1113.49013
10.75				0.00776	1122.28013
11				0.00794	1120.00014
11.25	95.1	4.9	55.42446	0.00812	1118.23014
11.5				0.0083	1123.33014
11.75				0.00848	1117.13015
12				0.00866	1124.15015
12.25	94.8	5.1	54.90934	0.00884	1116.62015
12.5				0.00902	1115.13016
12.75				0.0092	1119.59016
13				0.00938	1115.98016
13.25				0.00956	1123.24017
13.5				0.00974	1118.27017
13.75				0.00992	1113.81017
14				0.0101	1118.13018
14.25				0.01028	1121.14018
14.5				0.01046	1117.88018
14.75				0.01064	1123.45019
15				0.01082	1116.09019
15.25				0.011	1115.50019
15.5				0.01118	1121.3502
15.75				0.01136	1119.7402
16				0.01154	1118.1802
16.25			--	0.01172	1124.3202
16.5			--	0.0119	1120.29021
16.75			--	0.01209	1119.17021
17			--	0.01227	1117.00021
17.25			--	0.01245	1123.24022
17.5			--	0.01263	1114.19022
17.75			--	0.01281	1123.91022
18			--	0.01299	1118.42023
18.25			--	0.01317	1126.15023
18.5			--	0.01335	1117.10023
18.75			--	0.01353	1124.47024
19			--	0.01371	1116.41024
19.25			--	0.01389	1122.57024
19.5			--	0.01407	1115.73025
19.75			--	0.01425	1120.22025
20			--	0.01443	1127.61025
20.25			--	0.01461	1117.75026
20.5			--	0.01479	1117.75026
20.75			--	0.01497	1124.92026
21			--	0.01515	1117.86027
21.25			--	0.01533	1126.49027
21.5			--	0.01551	1120.66027
21.75			--	0.01569	1119.88028
22			--	0.01587	1127.95028
22.25			--	0.01605	1119.54028
22.5			--	0.01623	1125.48028
22.75			--	0.01641	1122.23029
23			--	0.01659	1128.40029
23.25			--	0.01677	1120.78029
23.5			--	0.01696	1131.6403
23.75			--	0.01714	1120.2203
24			--	0.01732	1128.8403
24.25	94.1	5.9	54.66824	0.0175	1121.78031
24.5	93.7	6.2	54.96419	0.01768	1122.79031
24.75	93.6	6.4	54.62565	0.01786	1127.16031
25	93.4	6.7	54.38099	0.01804	1131.87032
25.25	93.8	6.3	54.64656	0.01822	1129.18032
25.5	93.3	6.7	54.20061	0.0184	1132.09032
25.75	93.9	6.1	54.80292	0.01858	1126.60033
26	93.1	6.8	54.58156	0.01876	1125.53033
26.25				0.01894	1129.52033
26.5				0.01912	1133.89034
26.75				0.0193	1130.52034
27				0.01948	1132.54034
27.25				0.01966	1134.45035
27.5				0.01984	1131.98035
27.75				0.02002	1127.56035
28				0.0202	1133.31036
28.25			--	0.02038	1132.55036
28.5			--	0.02056	1130.49036
28.75			--	0.02074	1133.16037
29			--	0.02092	1134.23037
29.25			--	0.0211	1134.02037
29.5			--	0.02128	1130.31037
29.75			--	0.02146	1130.27038
30			--	0.02165	1131.67038
30.25			--	0.02183	1129.70038
30.5			--	0.02201	1130.60039
30.75			--	0.02219	1129.31039
31			--	0.02237	1129.93039
31.25			--	0.02255	1131.4104
31.5			--	0.02273	1129.5004
31.75			--	0.02291	1132.3304
32			--	0.02309	1132.41041
32.25				0.02327	1132.67041
32.5				0.02345	1132.98041
32.75				0.02363	1128.04042
33				0.02381	1129.96042
33.25				0.02399	1132.95042
33.5				0.02417	1134.00043
33.75				0.02435	1129.60043
34				0.02453	1133.07043
34.25	93.2	6.7	54.1028	0.02471	1134.84044
34.5				0.02489	1134.49044
34.75				0.02507	1133.25044
35				0.02525	1132.50045
35.25	93.1	6.9	54.41999	0.02543	1135.58045
35.5				0.02561	1132.58045
35.75				0.02579	1132.62045
36				0.02597	1132.14046
36.25	93.6	6.3	54.75442	0.02615	1132.89046
36.5				0.02633	1134.64046
36.75				0.02652	1135.19047
37				0.0267	1142.81047
37.25	93.4	6.7	54.65695	0.02688	1148.45047
37.5				0.02706	1142.97048
37.75				0.02724	1139.63048
38				0.02742	1137.12048
38.25				0.0276	1137.78049
38.5				0.02778	1136.24049
38.75				0.02796	1134.83049
39				0.02814	1138.8905
39.25				0.02832	1140.0505
39.5				0.0285	1140.4305
39.75				0.02868	1140.19051
40				0.02886	1140.35051
40.25			--	0.02904	1139.54051
40.5			--	0.02922	1138.32052
40.75			--	0.0294	1134.78052
41			--	0.02958	1133.75052
41.25			--	0.02976	1135.60053
41.5			--	0.02994	1137.06053
41.75			--	0.03012	1135.75053
42			--	0.0303	1136.66053
42.25			--	0.03048	1138.36054
42.5			--	0.03066	1141.63054
42.75			--	0.03084	1143.33054
43			--	0.03102	1140.53055
43.25			--	0.0312	1139.31055
43.5			--	0.03139	1139.10055
43.75			--	0.03157	1136.84056
44			--	0.03175	1137.00056
44.25			--	0.03193	1137.87056
44.5			--	0.03211	1141.48057
44.75			--	0.03229	1138.39057
45			--	0.03247	1137.71057
45.25			--	0.03265	1138.75058
45.5			--	0.03283	1141.27058
45.75			--	0.03301	1141.17058
46			--	0.03319	1143.97059
46.25			--	0.03337	1145.88059
46.5			--	0.03355	1146.78059
46.75			--	0.03373	1143.3406
47			--	0.03391	1142.0506
47.25			--	0.03409	1142.5206
47.5			--	0.03427	1145.03061
47.75			--	0.03445	1146.11061
48			--	0.03463	1141.88061
48.25	93.6	6.5	54.70486	0.03481	1142.78061
48.5	93.4	6.7	54.54785	0.03499	1143.11062
48.75	93.5	6.5	54.31777	0.03517	1140.75062
49	93.9	6	54.40692	0.03535	1139.17062
49.25	93.2	6.7	54.35986	0.03553	1141.64063
49.5	93.3	6.6	54.37465	0.03571	1141.52063
49.75	93.8	6.1	54.63405	0.03589	1142.37063
50	93.1	6.8	54.36324	0.03608	1146.62064
50.25				0.03626	1151.19064
50.5				0.03644	1146.18064
50.75				0.03662	1150.72065
51				0.0368	1152.73065
51.25				0.03698	1150.49065
51.5				0.03716	1147.49066
51.75				0.03734	1145.53066
52				0.03752	1146.48066
52.25			--	0.0377	1147.70067
52.5			--	0.03788	1145.46067
52.75			--	0.03806	1141.93067
53			--	0.03824	1143.91068
53.25			--	0.03842	1145.10068
53.5			--	0.0386	1144.69068
53.75			--	0.03878	1143.33069
54			--	0.03896	1145.88069
54.25			--	0.03914	1145.66069
54.5			--	0.03932	1141.0307
54.75			--	0.0395	1138.3507
55			--	0.03968	1140.2507
55.25			--	0.03986	1142.9207
55.5			--	0.04004	1147.47071
55.75			--	0.04022	1145.51071
56			--	0.0404	1145.13071
56.25			--	0.04058	1144.12072
56.5			--	0.04076	1143.58072
56.75			--	0.04095	1142.32072
57			--	0.04113	1143.94073
57.25			--	0.04131	1145.39073
57.5			--	0.04149	1142.39073
57.75			--	0.04167	1144.43074
58			--	0.04185	1147.76074
58.25			--	0.04203	1148.20074
58.5			--	0.04221	1145.77075
58.75			--	0.04239	1146.82075
59			--	0.04257	1149.27075
59.25			--	0.04275	1148.18076
59.5			--	0.04293	1148.08076
59.75			--	0.04311	1148.99076
60			--	0.04329	1147.87077
60.25	93.4	6.5	54.51264	0.04347	1146.50077
60.5				0.04365	1144.87077
60.75				0.04383	1145.65078
61				0.04401	1145.19078
61.25	93.2	6.7	54.11477	0.04419	1143.57078
61.5				0.04437	1144.93078
61.75				0.04455	1145.23079
62				0.04473	1147.30079
62.25	93.5	6.6	54.28086	0.04491	1145.31079
62.5				0.04509	1146.0208
62.75				0.04527	1143.9508
63				0.04545	1148.0508
63.25				0.04563	1149.87081
63.5				0.04582	1151.56081
63.75				0.046	1149.29081
64				0.04618	1146.97082
64.25			--	0.04636	1147.88082
64.5			--	0.04654	1152.73082
64.75			--	0.04672	1152.89083
65			--	0.0469	1154.08083
65.25			--	0.04708	1151.04083
65.5			--	0.04726	1152.23084
65.75			--	0.04744	1152.02084
66			--	0.04762	1152.47084
66.25			--	0.0478	1153.28085
66.5			--	0.04798	1152.10085
66.75			--	0.04816	1149.22085
67			--	0.04834	1150.56086
67.25			--	0.04852	1150.86086
67.5			--	0.0487	1151.05086
67.75			--	0.04888	1148.31086
68			--	0.04906	1153.42087
68.25			--	0.04924	1152.29087
68.5			--	0.04942	1144.78087
68.75			--	0.0496	1145.87088
69			--	0.04978	1149.30088
69.25			--	0.04996	1154.53088
69.5			--	0.05014	1158.40089
69.75			--	0.05032	1156.44089
70			--	0.05051	1154.35089
70.25			--	0.05069	1151.2709
70.5			--	0.05087	1151.9609
70.75			--	0.05105	1150.6809
71			--	0.05123	1149.54091
71.25			--	0.05141	1146.75091
71.5			--	0.05159	1148.34091
71.75			--	0.05177	1148.61092
72			--	0.05195	1153.81092
72.25	93.7	6.4	54.70781	0.05213	1155.91092
72.5	92.9	7.2	54.3425	0.05231	1154.55093
72.75	93.2	6.9	54.12893	0.05249	1150.82093
73	93.1	6.8	54.90341	0.05267	1151.81093
73.25	92.7	7.4	54.33264	0.05285	1151.98094
73.5	92.9	6.2	54.32302	0.05303	1152.44094
73.75	92.6	6.6	53.87026	0.05321	1154.82094
74	93.4	6.5	54.30051	0.05339	1152.42094
74.25				0.05357	1151.53095
74.5				0.05375	1151.24095
74.75				0.05393	1150.56095
75				0.05411	1150.85096
75.25				0.05429	1153.58096
75.5				0.05447	1153.52096
75.75				0.05465	1153.43097
76				0.05483	1155.62097
76.25			--	0.05501	1154.23097
76.5			--	0.05519	1152.06098
76.75			--	0.05538	1153.23098
77			--	0.05556	1149.48098
77.25			--	0.05574	1152.80099
77.5			--	0.05592	1157.07099
77.75			--	0.0561	1155.00099
78			--	0.05628	1152.151
78.25			--	0.05646	1156.071
78.5			--	0.05664	1153.821
78.75			--	0.05682	1154.76101
79			--	0.057	1154.19101
79.25			--	0.05718	1153.97101
79.5			--	0.05736	1153.60102
79.75			--	0.05754	1156.21102
80			--	0.05772	1154.09102
80.25			--	0.0579	1153.45102
80.5			--	0.05808	1155.59103
80.75			--	0.05826	1153.66103
81			--	0.05844	1151.70103
81.25			--	0.05862	1153.76104
81.5			--	0.0588	1154.60104
81.75			--	0.05898	1155.38104
82			--	0.05916	1155.37105
82.25			--	0.05934	1156.78105
82.5			--	0.05952	1154.69105
82.75			--	0.0597	1155.63106
83			--	0.05988	1153.62106
83.25			--	0.06006	1154.68106
83.5			--	0.06025	1154.72107
83.75			--	0.06043	1154.77107
84			--	0.06061	1153.92107
84.25	93.2	6.8	54.13617	0.06079	1156.30108
84.5				0.06097	1162.30108
84.75				0.06115	1158.33108
85				0.06133	1151.80109
85.25	93.5	6.5	54.42177	0.06151	1153.03109
85.5				0.06169	1155.27109
85.75				0.06187	1156.7111
86				0.06205	1154.8811
86.25	93.4	6.6	54.53376	0.06223	1155.6711
86.5				0.06241	1158.24111
86.75				0.06259	1157.14111
87				0.06277	1152.20111
87.25				0.06295	1152.23111
87.5				0.06313	1151.55112
87.75				0.06331	1151.39112
88				0.06349	1153.46112
88.25			--	0.06367	1154.11113
88.5			--	0.06385	1150.06113
88.75			--	0.06403	1150.34113
89			--	0.06421	1153.86114
89.25			--	0.06439	1158.57114
89.5			--	0.06457	1154.79114
89.75			--	0.06475	1150.79115
90			--	0.06494	1153.60115
90.25			--	0.06512	1152.26115
90.5			--	0.0653	1151.88116
90.75			--	0.06548	1151.73116
91			--	0.06566	1151.46116
91.25			--	0.06584	1153.10117
91.5			--	0.06602	1149.68117
91.75			--	0.0662	1151.81117
92			--	0.06638	1151.74118
92.25			--	0.06656	1151.14118
92.5			--	0.06674	1156.53118
92.75			--	0.06692	1157.36119
93			--	0.0671	1159.82119
93.25			--	0.06728	1157.74119
93.5			--	0.06746	1153.78119
93.75			--	0.06764	1156.7812
94			--	0.06782	1156.3612
94.25			--	0.068	1156.6012
94.5			--	0.06818	1156.64121
94.75			--	0.06836	1157.64121
95			--	0.06854	1157.16121
95.25			--	0.06872	1156.94122
95.5			--	0.0689	1154.80122
95.75			--	0.06908	1155.54122
96			--	0.06926	1157.30123
96.25	93.7	6.4	54.39712	0.06944	1154.86123
96.5	93.4	6.6	54.60062	0.06962	1154.93123
96.75	93.2	6.7	54.52043	0.06981	1157.45124
97	93.1	6.9	54.93046	0.06999	1157.62124
97.25	93.5	6.6	54.96149	0.07017	1155.07124
97.5	93.6	6.5	55.00935	0.07035	1158.85125
97.75	93.8	6.3	54.79713	0.07053	1158.78125
98	93.2	6.8	54.1432	0.07071	1156.62125
98.25				0.07089	1155.09126
98.5				0.07107	1153.99126
98.75				0.07125	1157.95126
99				0.07143	1158.87127
99.25				0.07161	1157.64127
99.5				0.07179	1155.13127
99.75				0.07197	1155.20127
100				0.07215	1158.68128
100.25			--	0.07233	1160.06128
100.5			--	0.07251	1160.43128
100.75			--	0.07269	1155.70129
101			--	0.07287	1154.16129
101.25			--	0.07305	1157.68129
101.5			--	0.07323	1159.2913
101.75			--	0.07341	1157.7613
102			--	0.07359	1162.1613
102.25			--	0.07377	1161.34131
102.5			--	0.07395	1157.34131
102.75			--	0.07413	1157.05131
103			--	0.07431	1157.42132
103.25			--	0.07449	1159.02132
103.5			--	0.07468	1159.32132
103.75			--	0.07486	1159.88133
104			--	0.07504	1160.20133
104.25			--	0.07522	1160.49133
104.5			--	0.0754	1162.31134
104.75			--	0.07558	1163.73134
105			--	0.07576	1161.32134
105.25			--	0.07594	1160.22135
105.5			--	0.07612	1158.11135
105.75			--	0.0763	1158.65135
106			--	0.07648	1157.99135
106.25			--	0.07666	1156.49136
106.5			--	0.07684	1154.97136
106.75			--	0.07702	1155.78136
107			--	0.0772	1156.53137
107.25			--	0.07738	1159.02137
107.5			--	0.07756	1163.06137
107.75			--	0.07774	1162.18138
108			--	0.07792	1162.49138
108.25	93	7.1	54.0546	0.0781	1156.90138
108.5				0.07828	1157.85139
108.75				0.07846	1156.31139
109				0.07864	1155.13139
109.25	93.5	6.5	54.45245	0.07882	1154.8214
109.5				0.079	1155.7514
109.75				0.07918	1157.2314
110				0.07937	1158.17141
110.25	93.2	6.8	54.57114	0.07955	1159.92141
110.5				0.07973	1157.84141
110.75				0.07991	1158.46142
111				0.08009	1160.35142
111.25				0.08027	1162.67142
111.5				0.08045	1161.38143
111.75				0.08063	1161.71143
112				0.08081	1158.12143
112.25			--	0.08099	1156.22143
112.5			--	0.08117	1155.89144
112.75			--	0.08135	1162.51144
113			--	0.08153	1165.30144
113.25			--	0.08171	1162.56145
113.5			--	0.08189	1160.64145
113.75			--	0.08207	1160.18145
114			--	0.08225	1161.44146
114.25			--	0.08243	1161.47146
114.5			--	0.08261	1161.44146
114.75			--	0.08279	1160.96147
115			--	0.08297	1160.47147
115.25			--	0.08315	1163.19147
115.5			--	0.08333	1163.75148
115.75			--	0.08351	1159.76148
116			--	0.08369	1160.94148
116.25			--	0.08387	1162.66149
116.5			--	0.08405	1163.99149
116.75			--	0.08424	1158.20149
117			--	0.08442	1158.8315
117.25			--	0.0846	1161.1115
117.5			--	0.08478	1158.5615
117.75			--	0.08496	1159.96151
118			--	0.08514	1161.47151
118.25			--	0.08532	1162.63151
118.5			--	0.0855	1161.82152
118.75			--	0.08568	1161.06152
119			--	0.08586	1159.99152
119.25			--	0.08604	1159.66152
119.5			--	0.08622	1160.06153
119.75			--	0.0864	1157.38153
120			--	0.08658	1153.98153
120.25	93.2	6.9	54.12527	0.08676	1156.05154
120.5	92.8	7.2	54.15369	0.08694	1157.35154
120.75	92.7	7.3	54.18231	0.08712	1158.80154
121	92.9	7.1	54.32469	0.0873	1161.36155
121.25	93.6	6.3	54.54718	0.08748	1159.43155
121.5	93.8	6.2	54.58014	0.08766	1166.39155
121.75	93.1	6.9	54.322	0.08784	1164.79156
122	92.6	7.4	54.20915	0.08802	1162.35156
122.25				0.0882	1164.21156
122.5				0.08838	1165.08157
122.75				0.08856	1163.76157
123				0.08874	1162.64157
123.25				0.08892	1161.90158
123.5				0.08911	1162.91158
123.75				0.08929	1167.23158
124				0.08947	1165.37159
124.25			--	0.08965	1163.70159
124.5			--	0.08983	1159.98159
124.75			--	0.09001	1158.2416
125			--	0.09019	1159.2516
125.25			--	0.09037	1159.0216
125.5			--	0.09055	1157.2716
125.75			--	0.09073	1158.23161
126			--	0.09091	1158.31161
126.25			--	0.09109	1161.89161
126.5			--	0.09127	1166.04162
126.75			--	0.09145	1163.07162
127			--	0.09163	1159.37162
127.25			--	0.09181	1160.85163
127.5			--	0.09199	1162.98163
127.75			--	0.09217	1162.75163
128			--	0.09235	1161.11164
128.25				0.09253	1161.27164
128.5				0.09271	1159.19164
128.75				0.09289	1159.79165
129				0.09307	1161.18165
129.25				0.09325	1162.85165
129.5				0.09343	1161.74166
129.75				0.09361	1164.39166
130				0.0938	1162.85166
130.25				0.09398	1167.40167
130.5				0.09416	1165.34167
130.75				0.09434	1164.44167
131				0.09452	1163.97168
131.25	93	6.9	54.21264	0.0947	1165.82168
131.5				0.09488	1164.09168
131.75				0.09506	1164.17168
132				0.09524	1165.02169
132.25	92.8	7.2	54.17017	0.09542	1163.43169
132.5				0.0956	1161.35169
132.75				0.09578	1158.4917
133				0.09596	1160.7717
133.25	92.9	7.1	54.11165	0.09614	1162.5017
133.5				0.09632	1164.30171
133.75				0.0965	1159.91171
134				0.09668	1158.37171
134.25				0.09686	1157.76172
134.5				0.09704	1160.61172
134.75				0.09722	1157.69172
135				0.0974	1157.98173
135.25				0.09758	1156.69173
135.5				0.09776	1160.69173
135.75				0.09794	1161.37174
136				0.09812	1164.35174
136.25			--	0.0983	1167.80174
136.5			--	0.09848	1162.69175
136.75			--	0.09867	1163.52175
137			--	0.09885	1163.63175
137.25			--	0.09903	1159.38176
137.5			--	0.09921	1163.09176
137.75			--	0.09939	1163.46176
138			--	0.09957	1162.39176
138.25			--	0.09975	1161.91177
138.5			--	0.09993	1160.74177
138.75			--	0.10011	1158.35177
139			--	0.10029	1159.97178
139.25			--	0.10047	1160.33178
139.5			--	0.10065	1160.08178
139.75			--	0.10083	1157.02179
140			--	0.10101	1156.74179
140.25			--	0.10119	1158.76179
140.5			--	0.10137	1160.8718
140.75			--	0.10155	1161.7018
141			--	0.10173	1162.0318
141.25			--	0.10191	1163.27181
141.5			--	0.10209	1159.99181
141.75			--	0.10227	1159.13181
142			--	0.10245	1163.57182
142.25			--	0.10263	1164.01182
142.5			--	0.10281	1161.79182
142.75			--	0.10299	1160.59183
143			--	0.10317	1161.42183
143.25			--	0.10335	1161.35183
143.5			--	0.10354	1162.05184
143.75			--	0.10372	1163.15184
144			--	0.1039	1161.93184
144.25	92.7	7.3	54.17685	0.10408	1162.80184
144.5	92.9	7.1	54.68128	0.10426	1165.28185
144.75	93.1	6.9	53.68174	0.10444	1164.50185
145	92.4	7.6	54.13209	0.10462	1159.95185
145.25	92.6	7.4	54.10068	0.1048	1159.79186
145.5	92.5	7.5	54.09785	0.10498	1160.99186
145.75	92.8	7.1	54.48764	0.10516	1158.62186
146	92.7	7.3	54.26288	0.10534	1157.39187
146.25				0.10552	1160.67187
146.5				0.1057	1167.88187
146.75				0.10588	1166.54188
147				0.10606	1166.96188
147.25				0.10624	1161.41188
147.5				0.10642	1158.24189
147.75				0.1066	1159.48189
148				0.10678	1162.67189
148.25			--	0.10696	1160.8719
148.5			--	0.10714	1162.8619
148.75			--	0.10732	1162.4219
149			--	0.1075	1163.21191
149.25			--	0.10768	1164.44191
149.5			--	0.10786	1167.24191
149.75			--	0.10804	1165.70192
150			--	0.10823	1164.78192
150.25			--	0.10841	1162.94192
150.5			--	0.10859	1163.87193
150.75			--	0.10877	1164.10193
151			--	0.10895	1165.87193
151.25			--	0.10913	1165.31193
151.5			--	0.10931	1161.60194
151.75			--	0.10949	1163.38194
152			--	0.10967	1166.15194
152.25			--	0.10985	1167.39195
152.5			--	0.11003	1165.65195
152.75			--	0.11021	1162.84195
153			--	0.11039	1164.65196
153.25			--	0.11057	1165.24196
153.5			--	0.11075	1163.91196
153.75			--	0.11093	1159.94197
154			--	0.11111	1164.70197
154.25			--	0.11129	1170.26197
154.5			--	0.11147	1163.14198
154.75			--	0.11165	1164.09198
155			--	0.11183	1165.80198
155.25			--	0.11201	1164.26199
155.5			--	0.11219	1164.59199
155.75			--	0.11237	1165.20199
156			--	0.11255	1165.412
156.25	93.1	6.9	54.61719	0.11273	1164.302
156.5				0.11291	1165.602
156.75				0.1131	1162.90201
157				0.11328	1161.64201
157.25	92.9	7	54.20698	0.11346	1162.98201
157.5				0.11364	1160.83201
157.75				0.11382	1162.56202
158				0.114	1163.43202
158.25	93	7.1	54.2665	0.11418	1163.92202
158.5				0.11436	1164.97203
158.75				0.11454	1167.02203
159				0.11472	1163.80203
159.25				0.1149	1163.81204
159.5				0.11508	1165.04204
159.75				0.11526	1167.51204
160				0.11544	1170.32205
160.25			--	0.11562	1167.14205
160.5			--	0.1158	1161.92205
160.75			--	0.11598	1165.92206
161			--	0.11616	1165.29206
161.25			--	0.11634	1168.30206
161.5			--	0.11652	1169.94207
161.75			--	0.1167	1167.14207
162			--	0.11688	1160.36207
162.25			--	0.11706	1159.29208
162.5			--	0.11724	1161.87208
162.75			--	0.11742	1166.08208
163			--	0.1176	1168.49209
163.25			--	0.11778	1162.12209
163.5			--	0.11797	1161.94209
163.75			--	0.11815	1162.54209
164			--	0.11833	1166.3421
164.25			--	0.11851	1167.9321
164.5			--	0.11869	1167.4721
164.75			--	0.11887	1168.84211
165			--	0.11905	1166.18211
165.25			--	0.11923	1164.91211
165.5			--	0.11941	1164.59212
165.75			--	0.11959	1165.31212
166			--	0.11977	1163.91212
166.25			--	0.11995	1165.33213
166.5			--	0.12013	1165.39213
166.75			--	0.12031	1169.80213
167			--	0.12049	1166.84214
167.25			--	0.12067	1162.72214
167.5			--	0.12085	1162.44214
167.75			--	0.12103	1163.48215
168			--	0.12121	1163.54215
168.25	92.5	7.5	54.18205	0.12139	1165.21215
168.5	92.4	7.6	54.12357	0.12157	1166.11216
168.75	92.1	7.8	53.70418	0.12175	1162.99216
169	92.7	7.4	54.10321	0.12193	1161.96216
169.25	91.9	8	53.66242	0.12211	1160.29217
169.5	92.3	7.7	54.05894	0.12229	1161.24217
169.75	92.4	7.6	53.80784	0.12247	1163.04217
170	92.1	7.9	53.67899	0.12266	1169.93217
170.25				0.12284	1172.30218
				0.12302	1167.96218
				0.1232	1171.91218
				0.12338	1167.56219
				0.12356	1169.88219
				0.12374	1169.13219
				0.12392	1169.6922
				0.1241	1166.9222
				0.12428	1167.0722
				0.12446	1168.39221
				0.12464	1170.68221
				0.12482	1166.62221
				0.125	1163.69222
				0.12518	1163.95222
				0.12536	1164.63222
				0.12554	1166.26223
				0.12572	1172.04223
				0.1259	1169.75223
				0.12608	1164.75224
				0.12626	1167.61224
				0.12644	1164.37224
				0.12662	1165.12225
				0.1268	1168.30225
				0.12698	1168.51225
				0.12716	1167.00225
				0.12734	1167.51226
				0.12753	1165.78226
				0.12771	1167.15226
				0.12789	1170.04227
				0.12807	1172.39227
				0.12825	1170.92227
				0.12843	1165.94228
				0.12861	1165.00228
				0.12879	1165.90228
				0.12897	1166.55229
				0.12915	1168.05229
				0.12933	1164.60229
				0.12951	1168.2123
				0.12969	1171.6923
				0.12987	1169.9423
				0.13005	1169.92231
				0.13023	1167.88231
				0.13041	1171.37231
				0.13059	1171.37232
				0.13077	1170.94232
				0.13095	1171.73232
				0.13113	1171.61233
				0.13131	1172.11233
				0.13149	1169.53233
				0.13167	1167.11233
				0.13185	1169.14234
				0.13203	1170.66234
				0.13222	1170.47234
				0.1324	1169.45235
				0.13258	1170.29235
				0.13276	1170.55235
				0.13294	1176.22236
				0.13312	1173.57236
				0.1333	1168.09236
				0.13348	1171.92237
				0.13366	1171.88237
				0.13384	1174.24237
				0.13402	1176.68238
				0.1342	1171.24238
				0.13438	1170.24238
				0.13456	1172.12239
				0.13474	1168.64239
				0.13492	1170.78239
				0.1351	1168.1924
				0.13528	1167.8024
				0.13546	1169.4424
				0.13564	1167.36241
				0.13582	1165.51241
				0.136	1164.01241
				0.13618	1166.24241
				0.13636	1169.24242
				0.13654	1171.14242
				0.13672	1164.77242
				0.1369	1164.93243
				0.13709	1168.83243
				0.13727	1169.82243
				0.13745	1167.46244
				0.13763	1170.34244
				0.13781	1171.71244
				0.13799	1172.19245
				0.13817	1170.08245
				0.13835	1168.81245
				0.13853	1170.31246
				0.13871	1172.24246
				0.13889	1169.16246
				0.13907	1167.42247
				0.13925	1168.41247
				0.13943	1167.29247
				0.13961	1170.03248
				0.13979	1171.02248
				0.13997	1169.60248
				0.14015	1168.84249
				0.14033	1168.23249
				0.14051	1168.94249
				0.14069	1172.3825
				0.14087	1173.4525
				0.14105	1173.0425
				0.14123	1173.1525
				0.14141	1171.36251
				0.14159	1173.04251
				0.14177	1173.50251
				0.14196	1174.82252
				0.14214	1175.73252
				0.14232	1173.47252
				0.1425	1172.64253
				0.14268	1172.85253
				0.14286	1173.79253
				0.14304	1173.57254
				0.14322	1175.48254
				0.1434	1173.67254
				0.14358	1174.79255
				0.14376	1176.27255
				0.14394	1176.39255
				0.14412	1176.07256
				0.1443	1173.37256
				0.14448	1170.64256
				0.14466	1172.05257
				0.14484	1173.36257
				0.14502	1172.18257
				0.1452	1172.00258
				0.14538	1173.91258
				0.14556	1174.92258
				0.14574	1175.08258
				0.14592	1171.24259
				0.1461	1169.35259
				0.14628	1170.42259
				0.14646	1169.6126
				0.14665	1169.8626
				0.14683	1169.9226
				0.14701	1172.11261
				0.14719	1168.36261
				0.14737	1168.11261
				0.14755	1174.95262
				0.14773	1175.01262
				0.14791	1175.01262
				0.14809	1171.99263
				0.14827	1169.57263
				0.14845	1172.40263
				0.14863	1170.27264
				0.14881	1169.64264
				0.14899	1171.15264
				0.14917	1169.35265
				0.14935	1167.68265
				0.14953	1169.12265
				0.14971	1172.90266
				0.14989	1174.53266
				0.15007	1173.21266
				0.15025	1175.31266
				0.15043	1177.13267
				0.15061	1173.98267
				0.15079	1170.59267
				0.15097	1168.89268
				0.15115	1170.30268
				0.15133	1174.13268
				0.15152	1177.78269
				0.1517	1176.63269
				0.15188	1174.12269
				0.15206	1172.5827
				0.15224	1177.8827
				0.15242	1178.2327
				0.1526	1176.23271
				0.15278	1172.08271
				0.15296	1170.94271
				0.15314	1171.76272
				0.15332	1169.45272
				0.1535	1168.32272
				0.15368	1170.18273
				0.15386	1172.08273
				0.15404	1171.56273
				0.15422	1170.91274
				0.1544	1170.29274
				0.15458	1174.53274
				0.15476	1176.71274
				0.15494	1175.31275
				0.15512	1172.83275
				0.1553	1171.23275
				0.15548	1174.06276
				0.15566	1175.12276
				0.15584	1173.26276
				0.15602	1173.07277
				0.1562	1174.61277
				0.15639	1174.35277
				0.15657	1171.50278
				0.15675	1170.18278
				0.15693	1172.53278
				0.15711	1169.16279
				0.15729	1170.31279
				0.15747	1169.27279
				0.15765	1168.0428
				0.15783	1166.0328
				0.15801	1169.6228
				0.15819	1169.42281
				0.15837	1170.30281
				0.15855	1167.88281
				0.15873	1169.71282
				0.15891	1168.22282
				0.15909	1169.17282
				0.15927	1170.73282
				0.15945	1184.23283
				0.15963	1175.31283
				0.15981	1171.58283
				0.15999	1164.42284
				0.16017	1165.26284
				0.16035	1165.89284
				0.16053	1168.52285
				0.16071	1172.17285
				0.16089	1175.86285
				0.16108	1169.49286
				0.16126	1171.02286
				0.16144	1173.26286
				0.16162	1172.01287
				0.1618	1170.95287
				0.16198	1169.43287
				0.16216	1167.75288
				0.16234	1169.61288
				0.16252	1168.33288
				0.1627	1169.94289
				0.16288	1169.10289
				0.16306	1169.99289
				0.16324	1171.2329
				0.16342	1166.9429
				0.1636	1167.5229
				0.16378	1171.70291
				0.16396	1172.03291
				0.16414	1170.47291
				0.16432	1170.49291
				0.1645	1170.50292
				0.16468	1169.91292
				0.16486	1169.03292
				0.16504	1170.56293
				0.16522	1169.80293
				0.1654	1170.20293
				0.16558	1172.36294
				0.16576	1175.03294
				0.16595	1176.82294
				0.16613	1173.58295
				0.16631	1165.77295
				0.16649	1166.78295
				0.16667	1169.56296
				0.16685	1168.57296
				0.16703	1168.96296
				0.16721	1166.63297
				0.16739	1167.30297
				0.16757	1175.39297
				0.16775	1175.73298
				0.16793	1173.38298
				0.16811	1174.25298
				0.16829	1174.55299
				0.16847	1175.07299
				0.16865	1174.92299
				0.16883	1176.71299
				0.16901	1175.863
				0.16919	1172.443
				0.16937	1176.513
				0.16955	1174.76301
				0.16973	1174.46301
				0.16991	1176.36301
				0.17009	1180.19302
				0.17027	1176.65302
				0.17045	1179.17302
				0.17063	1177.96303
				0.17082	1177.22303
				0.171	1172.78303
				0.17118	1177.26304
				0.17136	1174.77304
				0.17154	1173.67304
				0.17172	1171.75305
				0.1719	1176.38305
				0.17208	1184.84305
				0.17226	1176.77306
				0.17244	1177.96306
				0.17262	1176.49306
				0.1728	1181.21307
				0.17298	1180.42307
				0.17316	1181.36307
				0.17334	1177.17307
				0.17352	1176.93308
				0.1737	1181.65308
				0.17388	1180.72308
				0.17406	1178.99309
				0.17424	1179.15309
				0.17442	1179.18309
				0.1746	1179.9631
				0.17478	1179.8631
				0.17496	1178.5331
				0.17514	1181.25311
				0.17532	1177.36311
				0.17551	1182.52311
				0.17569	1182.66312
				0.17587	1181.77312
				0.17605	1179.26312
				0.17623	1182.82313
				0.17641	1180.22313
				0.17659	1179.47313
				0.17677	1181.90314
				0.17695	1179.73314
				0.17713	1180.21314
				0.17731	1181.15315
				0.17749	1181.54315
				0.17767	1182.95315
				0.17785	1183.34315
				0.17803	1183.44316
				0.17821	1182.61316
				0.17839	1182.53316
				0.17857	1182.15317
				0.17875	1181.81317
				0.17893	1179.23317
				0.17911	1180.62318
				0.17929	1182.55318
				0.17947	1180.78318
				0.17965	1182.78319
				0.17983	1180.99319
				0.18001	1180.24319
				0.18019	1181.5632
				0.18038	1181.5332
				0.18056	1179.4032
				0.18074	1177.34321
				0.18092	1179.58321
				0.1811	1176.93321
				0.18128	1179.89322
				0.18146	1177.62322
				0.18164	1177.49322
				0.18182	1177.74323
				0.182	1178.94323
				0.18218	1181.85323
				0.18236	1182.04323
				0.18254	1181.66324
				0.18272	1184.21324
				0.1829	1185.14324
				0.18308	1179.92325
				0.18326	1180.83325
				0.18344	1179.55325
				0.18362	1184.79326
				0.1838	1180.92326
				0.18398	1185.62326
				0.18416	1184.77327
				0.18434	1182.02327
				0.18452	1175.53327
				0.1847	1181.51328
				0.18488	1180.96328
				0.18506	1181.93328
				0.18525	1178.73329
				0.18543	1179.83329
				0.18561	1181.86329
				0.18579	1178.5433
				0.18597	1177.4733
				0.18615	1183.4733
				0.18633	1176.60331
				0.18651	1181.17331
				0.18669	1179.66331
				0.18687	1184.35332
				0.18705	1179.32332
				0.18723	1184.14332
				0.18741	1183.93332
				0.18759	1186.97333
				0.18777	1184.63333
				0.18795	1185.21333
				0.18813	1182.58334
				0.18831	1178.60334
				0.18849	1181.62334
				0.18867	1176.67335
				0.18885	1184.79335
				0.18903	1176.36335
				0.18921	1179.69336
				0.18939	1180.16336
				0.18957	1184.32336
				0.18975	1182.20337
				0.18994	1180.58337
				0.19012	1179.98337
				0.1903	1183.04338
				0.19048	1188.33338
				0.19066	1189.75338
				0.19084	1189.69339
				0.19102	1190.91339
				0.1912	1189.02339
				0.19138	1187.6634
				0.19156	1189.5934
				0.19174	1186.7734
				0.19192	1189.3734
				0.1921	1188.45341
				0.19228	1188.69341
				0.19246	1187.53341
				0.19264	1187.05342
				0.19282	1183.06342
				0.193	1179.27342
				0.19318	1179.15343
				0.19336	1178.31343
				0.19354	1177.03343
				0.19372	1176.15344
				0.1939	1174.32344
				0.19408	1171.42344
				0.19426	1170.76345
				0.19444	1170.74345
				0.19462	1171.44345
				0.19481	1169.41346
				0.19499	1168.41346
				0.19517	1166.79346
				0.19535	1168.51347
				0.19553	1178.47347
				0.19571	1171.55347
				0.19589	1173.39348
				0.19607	1171.92348
				0.19625	1173.96348
				0.19643	1171.73348
				0.19661	1171.00349
				0.19679	1171.32349
				0.19697	1171.05349
				0.19715	1171.5735
				0.19733	1171.8935
				0.19751	1172.0835
				0.19769	1171.90351
				0.19787	1170.67351
				0.19805	1173.27351
				0.19823	1172.35352
				0.19841	1173.30352
				0.19859	1175.36352
				0.19877	1180.23353
				0.19895	1179.90353
				0.19913	1174.78353
				0.19931	1174.79354
				0.19949	1176.48354
				0.19968	1175.42354
				0.19986	1173.89355
				0.20004	1173.27355
				0.20022	1171.67355
				0.2004	1171.35356
				0.20058	1172.34356
				0.20076	1171.35356
				0.20094	1172.26356
				0.20112	1171.04357
				0.2013	1170.72357
				0.20148	1174.33357
				0.20166	1174.42358
				0.20184	1177.41358
				0.20202	1177.80358
				0.2022	1177.95359
				0.20238	1174.59359
				0.20256	1173.26359
				0.20274	1174.9136
				0.20292	1175.1636
				0.2031	1174.4236
				0.20328	1176.22361
				0.20346	1174.10361
				0.20364	1169.98361
				0.20382	1171.18362
				0.204	1168.53362
				0.20418	1169.93362
				0.20437	1171.71363
				0.20455	1172.47363
				0.20473	1172.22363
				0.20491	1173.65364
				0.20509	1173.14364
				0.20527	1171.31364
				0.20545	1173.18364
				0.20563	1171.65365
				0.20581	1167.01365
				0.20599	1167.68365
				0.20617	1167.44366
				0.20635	1162.70366
				0.20653	1167.36366
				0.20671	1164.19367
				0.20689	1166.51367
				0.20707	1166.62367
				0.20725	1165.10368
				0.20743	1166.53368
				0.20761	1166.56368
				0.20779	1167.22369
				0.20797	1168.83369
				0.20815	1168.25369
				0.20833	1171.3137
				0.20851	1168.1837
				0.20869	1165.3237
				0.20887	1164.59371
				0.20905	1164.05371
				0.20924	1166.96371
				0.20942	1167.39372
				0.2096	1176.85372
				0.20978	1168.03372
				0.20996	1169.40373
				0.21014	1172.81373
				0.21032	1171.80373
				0.2105	1170.08373
				0.21068	1171.60374
				0.21086	1170.47374
				0.21104	1167.60374
				0.21122	1169.66375
				0.2114	1169.70375
				0.21158	1169.68375
				0.21176	1168.69376
				0.21194	1167.92376
				0.21212	1169.44376
				0.2123	1169.48377
				0.21248	1169.43377
				0.21266	1168.39377
				0.21284	1173.97378
				0.21302	1174.23378
				0.2132	1175.47378
				0.21338	1169.64379
				0.21356	1167.34379
				0.21374	1166.27379
				0.21392	1166.2138
				0.21411	1166.7738
				0.21429	1169.4238
				0.21447	1170.17381
				0.21465	1177.29381
				0.21483	1182.67381
				0.21501	1176.20381
				0.21519	1173.21382
				0.21537	1173.60382
				0.21555	1174.93382
				0.21573	1175.79383
				0.21591	1177.04383
				0.21609	1175.16383
				0.21627	1179.67384
				0.21645	1180.96384
				0.21663	1182.66384
				0.21681	1179.84385
				0.21699	1179.87385
				0.21717	1176.11385
				0.21735	1180.39386
				0.21753	1177.54386
				0.21771	1176.74386
				0.21789	1177.74387
				0.21807	1178.63387
				0.21825	1176.35387
				0.21843	1177.26388
				0.21861	1174.32388
				0.2188	1180.64388
				0.21898	1179.71389
				0.21916	1181.01389
				0.21934	1179.05389
				0.21952	1180.02389
				0.2197	1182.8739
				0.21988	1183.6139
				0.22006	1182.7639
				0.22024	1181.43391
				0.22042	1180.21391
				0.2206	1179.87391
				0.22078	1182.91392
				0.22096	1181.06392
				0.22114	1181.46392
				0.22132	1180.91393
				0.2215	1182.39393
				0.22168	1180.92393
				0.22186	1181.64394
				0.22204	1178.87394
				0.22222	1176.72394
				0.2224	1181.01395
				0.22258	1175.97395
				0.22276	1179.33395
				0.22294	1179.02396
				0.22312	1181.28396
				0.2233	1175.70396
				0.22348	1176.66397
				0.22367	1173.83397
				0.22385	1176.43397
				0.22403	1173.75397
				0.22421	1177.25398
				0.22439	1177.55398
				0.22457	1176.68398
				0.22475	1176.46399
				0.22493	1174.43399
				0.22511	1180.08399
				0.22529	1176.944
				0.22547	1181.144
				0.22565	1181.044
				0.22583	1180.72401
				0.22601	1177.82401
				0.22619	1178.04401
				0.22637	1178.10402
				0.22655	1175.54402
				0.22673	1180.83402
				0.22691	1179.45403
				0.22709	1180.81403
				0.22727	1180.94403
				0.22745	1182.04404
				0.22763	1180.97404
				0.22781	1180.92404
				0.22799	1180.67405
				0.22817	1180.50405
				0.22835	1181.24405
				0.22854	1180.36405
				0.22872	1184.64406
				0.2289	1178.48406
				0.22908	1184.16406
				0.22926	1188.00407
				0.22944	1186.75407
				0.22962	1177.67407
				0.2298	1179.47408
				0.22998	1179.00408
				0.23016	1182.24408
				0.23034	1185.10409
				0.23052	1189.48409
				0.2307	1186.79409
				0.23088	1186.1941
				0.23106	1184.9741
				0.23124	1187.1241
				0.23142	1189.08411
				0.2316	1187.05411
				0.23178	1186.04411
				0.23196	1181.29412
				0.23214	1187.72412
				0.23232	1183.25412
				0.2325	1187.35413
				0.23268	1184.87413
				0.23286	1187.86413
				0.23304	1190.21413
				0.23323	1187.06414
				0.23341	1185.55414
				0.23359	1181.70414
				0.23377	1185.58415
				0.23395	1181.95415
				0.23413	1183.49415
				0.23431	1183.22416
				0.23449	1186.01416
				0.23467	1185.06416
				0.23485	1185.84417
				0.23503	1181.22417
				0.23521	1187.56417
				0.23539	1183.57418
				0.23557	1184.98418
				0.23575	1184.73418
				0.23593	1186.15419
				0.23611	1181.91419
				0.23629	1184.79419
				0.23647	1177.3742
				0.23665	1182.4742
				0.23683	1182.4442
				0.23701	1185.59421
				0.23719	1182.54421
				0.23737	1185.04421
				0.23755	1184.51421
				0.23773	1185.88422
				0.23791	1183.15422
				0.2381	1183.23422
				0.23828	1185.46423
				0.23846	1182.23423
				0.23864	1180.11423
				0.23882	1185.56424
				0.239	1184.91424
				0.23918	1182.80424
				0.23936	1180.05425
				0.23954	1184.00425
				0.23972	1185.32425
				0.2399	1182.50426
				0.24008	1187.53426
				0.24026	1182.21426
				0.24044	1188.00427
				0.24062	1183.10427
				0.2408	1186.79427
				0.24098	1180.94428
				0.24116	1182.76428
				0.24134	1182.79428
				0.24152	1188.42429
				0.2417	1185.39429
				0.24188	1187.07429
				0.24206	1180.9543
				0.24224	1181.5043
				0.24242	1188.5443
				0.2426	1189.8343
				0.24278	1192.87431
				0.24297	1190.44431
				0.24315	1190.08431
				0.24333	1182.37432
				0.24351	1194.12432
				0.24369	1187.74432
				0.24387	1185.54433
				0.24405	1184.88433
				0.24423	1184.69433
				0.24441	1187.87434
				0.24459	1190.90434
				0.24477	1191.41434
				0.24495	1187.88435
				0.24513	1186.40435
				0.24531	1182.62435
				0.24549	1184.30436
				0.24567	1181.95436
				0.24585	1185.29436
				0.24603	1184.26437
				0.24621	1185.46437
				0.24639	1184.57437
				0.24657	1182.51438
				0.24675	1183.00438
				0.24693	1179.89438
				0.24711	1177.97438
				0.24729	1184.74439
				0.24747	1185.20439
				0.24766	1187.19439
				0.24784	1188.4944
				0.24802	1184.9644
				0.2482	1185.7144
				0.24838	1184.00441
				0.24856	1185.13441
				0.24874	1184.37441
				0.24892	1180.55442
				0.2491	1179.30442
				0.24928	1181.54442
				0.24946	1179.11443
				0.24964	1177.99443
				0.24982	1175.61443
				0.25	1175.34444
				0.25018	1182.73444
				0.25036	1182.85444
				0.25054	1182.73445
				0.25072	1179.46445
				0.2509	1178.68445
				0.25108	1177.42446
				0.25126	1176.97446
				0.25144	1178.33446
				0.25162	1175.03446
				0.2518	1174.66447
				0.25198	1177.81447
				0.25216	1181.09447
				0.25234	1179.76448
				0.25253	1180.72448
				0.25271	1178.57448
				0.25289	1180.79449
				0.25307	1178.26449
				0.25325	1177.95449
				0.25343	1175.1345
				0.25361	1176.1845
				0.25379	1175.8145
				0.25397	1176.43451
				0.25415	1173.71451
				0.25433	1176.19451
				0.25451	1176.86452
				0.25469	1180.61452
				0.25487	1183.45452
				0.25505	1182.39453
				0.25523	1179.04453
				0.25541	1177.09453
				0.25559	1175.84454
				0.25577	1176.71454
				0.25595	1174.92454
				0.25613	1174.46454
				0.25631	1174.29455
				0.25649	1173.56455
				0.25667	1177.92455
				0.25685	1177.20456
				0.25703	1175.82456
				0.25722	1174.93456
				0.2574	1177.83457
				0.25758	1177.65457
				0.25776	1181.26457
				0.25794	1182.25458
				0.25812	1174.65458
				0.2583	1175.39458
				0.25848	1177.12459
				0.25866	1175.42459
				0.25884	1176.02459
				0.25902	1175.3846
				0.2592	1174.8546
				0.25938	1177.1846
				0.25956	1175.98461
				0.25974	1177.76461
				0.25992	1178.37461
				0.2601	1178.97462
				0.26028	1178.71462
				0.26046	1174.68462
				0.26064	1171.87462
				0.26082	1178.93463
				0.261	1189.02463
				0.26118	1184.40463
				0.26136	1180.80464
				0.26154	1182.83464
				0.26172	1183.40464
				0.2619	1180.13465
				0.26209	1178.08465
				0.26227	1181.04465
				0.26245	1183.67466
				0.26263	1181.59466
				0.26281	1183.82466
				0.26299	1180.99467
				0.26317	1181.21467
				0.26335	1181.16467
				0.26353	1180.33468
				0.26371	1179.12468
				0.26389	1175.82468
				0.26407	1178.41469
				0.26425	1180.24469
				0.26443	1178.60469
				0.26461	1182.7347
				0.26479	1182.0847
				0.26497	1178.3447
				0.26515	1176.90471
				0.26533	1179.75471
				0.26551	1181.59471
				0.26569	1181.19471
				0.26587	1183.77472
				0.26605	1184.88472
				0.26623	1182.78472
				0.26641	1180.44473
				0.26659	1180.46473
				0.26677	1182.31473
				0.26696	1183.79474
				0.26714	1184.95474
				0.26732	1183.87474
				0.2675	1181.73475
				0.26768	1181.24475
				0.26786	1186.91475
				0.26804	1191.03476
				0.26822	1183.68476
				0.2684	1185.15476
				0.26858	1182.76477
				0.26876	1184.45477
				0.26894	1183.49477
				0.26912	1183.43478
				0.2693	1185.07478
				0.26948	1185.07478
				0.26966	1184.83479
				0.26984	1185.98479
				0.27002	1185.97479
				0.2702	1187.03479
				0.27038	1184.9548
				0.27056	1181.4748
				0.27074	1183.6348
				0.27092	1183.29481
				0.2711	1183.97481
				0.27128	1183.26481
				0.27146	1182.56482
				0.27165	1182.27482
				0.27183	1183.02482
				0.27201	1182.94483
				0.27219	1184.53483
				0.27237	1187.03483
				0.27255	1184.79484
				0.27273	1187.66484
				0.27291	1184.21484
				0.27309	1181.37485
				0.27327	1182.47485
				0.27345	1183.57485
				0.27363	1185.19486
				0.27381	1192.70486
				0.27399	1191.99486
				0.27417	1190.05487
				0.27435	1187.36487
				0.27453	1185.98487
				0.27471	1182.87487
				0.27489	1182.60488
				0.27507	1182.28488
				0.27525	1185.68488
				0.27543	1189.08489
				0.27561	1188.33489
				0.27579	1187.62489
				0.27597	1186.7349
				0.27615	1188.8449
				0.27633	1189.2449
				0.27652	1189.00491
				0.2767	1190.46491
				0.27688	1187.64491
				0.27706	1189.44492
				0.27724	1189.78492
				0.27742	1187.59492
				0.2776	1187.94493
				0.27778	1188.23493
				0.27796	1188.90493
				0.27814	1188.33494
				0.27832	1187.84494
				0.2785	1186.74494
				0.27868	1187.01495
				0.27886	1187.97495
				0.27904	1185.77495
				0.27922	1186.95495
				0.2794	1184.16496
				0.27958	1186.87496
				0.27976	1186.23496
				0.27994	1185.86497
				0.28012	1186.17497
				0.2803	1192.59497
				0.28048	1194.87498
				0.28066	1192.87498
				0.28084	1189.55498
				0.28102	1189.94499
				0.2812	1190.09499
				0.28139	1189.24499
				0.28157	1188.515
				0.28175	1187.745
				0.28193	1186.445
				0.28211	1187.04501
				0.28229	1192.01501
				0.28247	1193.44501
				0.28265	1192.44502
				0.28283	1192.54502
				0.28301	1189.64502
				0.28319	1186.14503
				0.28337	1186.82503
				0.28355	1187.23503
				0.28373	1187.77503
				0.28391	1187.60504
				0.28409	1189.04504
				0.28427	1190.55504
				0.28445	1190.16505
				0.28463	1190.64505
				0.28481	1186.38505
				0.28499	1188.81506
				0.28517	1189.17506
				0.28535	1189.76506
				0.28553	1186.91507
				0.28571	1187.06507
				0.28589	1188.38507
				0.28608	1192.76508
				0.28626	1192.46508
				0.28644	1193.39508
				0.28662	1191.89509
				0.2868	1189.26509
				0.28698	1191.71509
				0.28716	1188.4051
				0.28734	1186.9151
				0.28752	1192.8451
				0.2877	1195.46511
				0.28788	1192.73511
				0.28806	1189.52511
				0.28824	1189.54512
				0.28842	1194.49512
				0.2886	1195.27512
				0.28878	1192.31512
				0.28896	1192.56513
				0.28914	1193.06513
				0.28932	1190.57513
				0.2895	1188.79514
				0.28968	1193.38514
				0.28986	1199.87514
				0.29004	1198.92515
				0.29022	1196.51515
				0.2904	1194.62515
				0.29058	1190.22516
				0.29076	1191.03516
				0.29095	1190.34516
				0.29113	1191.01517
				0.29131	1192.68517
				0.29149	1190.31517
				0.29167	1190.28518
				0.29185	1192.33518
				0.29203	1187.79518
				0.29221	1189.73519
				0.29239	1190.88519
				0.29257	1191.68519
				0.29275	1190.0352
				0.29293	1188.9452
				0.29311	1190.6052
				0.29329	1191.9552
				0.29347	1191.06521
				0.29365	1190.80521
				0.29383	1190.30521
				0.29401	1189.08522
				0.29419	1189.83522
				0.29437	1188.84522
				0.29455	1191.99523
				0.29473	1193.56523
				0.29491	1191.05523
				0.29509	1191.35524
				0.29527	1189.68524
				0.29545	1190.33524
				0.29563	1190.07525
				0.29582	1188.64525
				0.296	1191.23525
				0.29618	1189.24526
				0.29636	1191.39526
				0.29654	1191.14526
				0.29672	1190.30527
				0.2969	1186.50527
				0.29708	1187.11527
				0.29726	1191.02528
				0.29744	1193.24528
				0.29762	1193.05528
				0.2978	1190.64528
				0.29798	1190.41529
				0.29816	1187.92529
				0.29834	1189.24529
				0.29852	1190.6953
				0.2987	1190.2853
				0.29888	1195.8253
				0.29906	1203.23531
				0.29924	1197.16531
				0.29942	1191.96531
				0.2996	1189.39532
				0.29978	1188.49532
				0.29996	1193.71532
				0.30014	1196.95533
				0.30032	1194.68533
				0.30051	1195.42533
				0.30069	1190.25534
				0.30087	1187.70534
				0.30105	1188.42534
				0.30123	1191.39535
				0.30141	1193.95535
				0.30159	1193.52535
				0.30177	1190.51536
				0.30195	1189.68536
				0.30213	1187.77536
				0.30231	1194.32536
				0.30249	1200.64537
				0.30267	1196.98537
				0.30285	1194.84537
				0.30303	1195.94538
				0.30321	1194.70538
				0.30339	1193.75538
				0.30357	1194.50539
				0.30375	1195.81539
				0.30393	1194.06539
				0.30411	1192.9454
				0.30429	1190.8354
				0.30447	1194.0954
				0.30465	1191.09541
				0.30483	1194.31541
				0.30501	1198.18541
				0.30519	1195.99542
				0.30538	1199.47542
				0.30556	1202.41542
				0.30574	1196.56543
				0.30592	1194.69543
				0.3061	1192.82543
				0.30628	1194.41544
				0.30646	1196.48544
				0.30664	1196.71544
				0.30682	1196.32544
				0.307	1197.64545
				0.30718	1201.61545
				0.30736	1198.22545
				0.30754	1196.15546
				0.30772	1195.76546
				0.3079	1194.42546
				0.30808	1198.44547
				0.30826	1199.50547
				0.30844	1198.63547
				0.30862	1196.11548
				0.3088	1195.78548
				0.30898	1197.01548
				0.30916	1195.30549
				0.30934	1197.31549
				0.30952	1199.22549
				0.3097	1199.1655
				0.30988	1204.4555
				0.31006	1204.2055
				0.31025	1201.03551
				0.31043	1199.89551
				0.31061	1194.58551
				0.31079	1197.68552
				0.31097	1198.96552
				0.31115	1199.60552
				0.31133	1199.21553
				0.31151	1197.72553
				0.31169	1196.50553
				0.31187	1196.22553
				0.31205	1194.66554
				0.31223	1194.67554
				0.31241	1193.20554
				0.31259	1194.65555
				0.31277	1192.68555
				0.31295	1191.96555
				0.31313	1196.14556
				0.31331	1199.09556
				0.31349	1203.92556
				0.31367	1201.36557
				0.31385	1195.78557
				0.31403	1195.86557
				0.31421	1195.75558
				0.31439	1198.85558
				0.31457	1200.78558
				0.31475	1198.39559
				0.31494	1199.07559
				0.31512	1201.02559
				0.3153	1203.9256
				0.31548	1199.8456
				0.31566	1198.8156
				0.31584	1198.06561
				0.31602	1199.25561
				0.3162	1200.90561
				0.31638	1200.03561
				0.31656	1203.14562
				0.31674	1206.40562
				0.31692	1205.24562
				0.3171	1202.03563
				0.31728	1200.67563
				0.31746	1198.54563
				0.31764	1198.60564
				0.31782	1198.80564
				0.318	1198.68564
				0.31818	1196.93565
				0.31836	1197.35565
				0.31854	1197.40565
				0.31872	1196.24566
				0.3189	1194.27566
				0.31908	1196.16566
				0.31926	1195.06567
				0.31944	1198.84567
				0.31962	1200.69567
				0.31981	1199.52568
				0.31999	1202.05568
				0.32017	1203.16568
				0.32035	1200.12569
				0.32053	1199.03569
				0.32071	1199.38569
				0.32089	1200.73569
				0.32107	1203.4357
				0.32125	1202.4857
				0.32143	1199.5857
				0.32161	1199.44571
				0.32179	1198.72571
				0.32197	1198.00571
				0.32215	1198.70572
				0.32233	1199.11572
				0.32251	1196.75572
				0.32269	1198.96573
				0.32287	1198.91573
				0.32305	1198.50573
				0.32323	1198.25574
				0.32341	1195.87574
				0.32359	1193.71574
				0.32377	1200.14575
				0.32395	1204.34575
				0.32413	1203.07575
				0.32431	1199.06576
				0.32449	1200.43576
				0.32468	1199.83576
				0.32486	1198.92577
				0.32504	1201.03577
				0.32522	1207.75577
				0.3254	1203.98577
				0.32558	1197.39578
				0.32576	1198.91578
				0.32594	1194.94578
				0.32612	1198.27579
				0.3263	1199.12579
				0.32648	1197.34579
				0.32666	1197.6358
				0.32684	1196.7558
				0.32702	1195.7558
				0.3272	1193.49581
				0.32738	1194.59581
				0.32756	1198.64581
				0.32774	1201.01582
				0.32792	1200.86582
				0.3281	1196.36582
				0.32828	1194.74583
				0.32846	1193.55583
				0.32864	1193.17583
				0.32882	1193.15584
				0.329	1197.31584
				0.32918	1195.33584
				0.32937	1195.03585
				0.32955	1194.97585
				0.32973	1198.19585
				0.32991	1199.23585
				0.33009	1202.54586
				0.33027	1200.27586
				0.33045	1193.95586
				0.33063	1196.64587
				0.33081	1199.49587
				0.33099	1198.63587
				0.33117	1200.43588
				0.33135	1201.12588
				0.33153	1200.25588
				0.33171	1200.83589
				0.33189	1201.87589
				0.33207	1205.63589
				0.33225	1202.4459
				0.33243	1201.8859
				0.33261	1199.2859
				0.33279	1197.86591
				0.33297	1202.09591
				0.33315	1202.51591
				0.33333	1203.08592
				0.33351	1206.49592
				0.33369	1204.49592
				0.33387	1203.43593
				0.33405	1198.93593
				0.33424	1200.30593
				0.33442	1203.76594
				0.3346	1209.02594
				0.33478	1204.13594
				0.33496	1199.20594
				0.33514	1199.96595
				0.33532	1198.20595
				0.3355	1198.87595
				0.33568	1199.81596
				0.33586	1204.07596
				0.33604	1209.71596
				0.33622	1207.55597
				0.3364	1206.39597
				0.33658	1204.51597
				0.33676	1201.91598
				0.33694	1202.35598
				0.33712	1200.62598
				0.3373	1201.90599
				0.33748	1201.17599
				0.33766	1199.98599
				0.33784	1203.106
				0.33802	1202.156
				0.3382	1201.926
				0.33838	1200.32601
				0.33856	1199.73601
				0.33874	1201.17601
				0.33892	1199.45601
				0.33911	1201.97602
				0.33929	1200.99602
				0.33947	1199.33602
				0.33965	1201.22603
				0.33983	1209.98603
				0.34001	1199.33603
				0.34019	1202.63604
				0.34037	1203.85604
				0.34055	1204.96604
				0.34073	1199.47605
				0.34091	1200.88605
				0.34109	1199.92605
				0.34127	1200.33606
				0.34145	1198.00606
				0.34163	1198.05606
				0.34181	1198.88607
				0.34199	1199.29607
				0.34217	1201.20607
				0.34235	1199.75608
				0.34253	1195.91608
				0.34271	1197.16608
				0.34289	1202.70609
				0.34307	1205.60609
				0.34325	1212.94609
				0.34343	1210.6461
				0.34361	1209.0961
				0.3438	1208.9761
				0.34398	1204.4061
				0.34416	1205.16611
				0.34434	1204.57611
				0.34452	1206.60611
				0.3447	1206.76612
				0.34488	1210.73612
				0.34506	1207.71612
				0.34524	1204.18613
				0.34542	1206.94613
				0.3456	1206.58613
				0.34578	1208.18614
				0.34596	1207.52614
				0.34614	1208.08614
				0.34632	1208.92615
				0.3465	1205.47615
				0.34668	1202.08615
				0.34686	1202.75616
				0.34704	1205.18616
				0.34722	1208.88616
				0.3474	1207.25617
				0.34758	1202.58617
				0.34776	1204.26617
				0.34794	1200.04618
				0.34812	1199.74618
				0.3483	1204.38618
				0.34848	1203.41618
				0.34867	1205.88619
				0.34885	1202.92619
				0.34903	1200.43619
				0.34921	1200.2462
				0.34939	1207.8262
				0.34957	1207.9862
				0.34975	1202.72621
				0.34993	1199.66621
				0.35011	1201.43621
				0.35029	1200.35622
				0.35047	1200.06622
				0.35065	1200.65622
				0.35083	1200.47623
				0.35101	1202.86623
				0.35119	1204.42623
				0.35137	1208.82624
				0.35155	1208.02624
				0.35173	1202.56624
				0.35191	1201.91625
				0.35209	1205.06625
				0.35227	1203.72625
				0.35245	1203.19626
				0.35263	1204.53626
				0.35281	1207.57626
				0.35299	1207.22626
				0.35317	1204.82627
				0.35335	1201.00627
				0.35354	1204.99627
				0.35372	1206.69628
				0.3539	1204.64628
				0.35408	1200.70628
				0.35426	1202.23629
				0.35444	1201.51629
				0.35462	1200.88629
				0.3548	1211.1363
				0.35498	1213.4963
				0.35516	1207.5963
				0.35534	1205.34631
				0.35552	1204.28631
				0.3557	1206.62631
				0.35588	1202.08632
				0.35606	1206.56632
				0.35624	1206.88632
				0.35642	1206.75633
				0.3566	1209.99633
				0.35678	1207.83633
				0.35696	1208.93634
				0.35714	1213.56634
				0.35732	1206.62634
				0.3575	1203.66634
				0.35768	1202.75635
				0.35786	1205.46635
				0.35804	1206.83635
				0.35823	1207.70636
				0.35841	1205.95636
				0.35859	1204.55636
				0.35877	1204.97637
				0.35895	1206.60637
				0.35913	1204.26637
				0.35931	1202.96638
				0.35949	1204.22638
				0.35967	1204.92638
				0.35985	1209.45639
				0.36003	1207.25639
				0.36021	1207.24639
				0.36039	1204.5964
[truncated: 943,849 more rows]
